# Supplementary material for: Stoichiometric and polymorphic salts of hexa­methyl­ene­tetra­minium and 2-chloro-4-nitro­benzoate
Source: Acta Crystallogr E Crystallogr Commun. 2017 Oct 13;73(Pt 11):1630–5. doi: 10.1107/S2056989017014359 (PMC5683479; doi:10.1107/S2056989017014359)
Supplement: Supplementary file 1 [file e-73-01630-sup1.cif]

##############################################################################
#                                                                            #
# This CIF contains the data in a paper accepted for publication in          #
# Acta Crystallographica Section E. It conforms to the requirements of       #
# Notes for Authors for Acta Crystallographica Section E, and has been       #
# peer reviewed under the auspices of the IUCr Commission on Journals.       #
#                                                                            #
# Full details of the Crystallographic Information File format               #
# are given in the paper "The Crystallographic Information File (CIF):       #
# a New Standard Archive File for Crystallography" by S. R. Hall, F. H.      #
# Allen and I. D. Brown [Acta Cryst. (1991), A47, 655-685].                  #
#                                                                            #
# The current version of the core CIF dictionary is obtainable from          #
# ftp://ftp.iucr.org/pub/cif_core.dic.                                       #
#                                                                            #
# Software is freely available for graphical display of the structure(s)     #
# in this CIF. For information consult the CIF software page                 #
# http://www.iucr.org/resources/cif/software.                                #
#                                                                            #
# This file may be used for bona fide research purposes within the           #
# scientific community so long as proper attribution is given to the journal # 
# article from which it was obtained.                                        #
#                                                                            #
##############################################################################
data_I
_audit_creation_method     'WinGX routine CIF_UPDATE'
_audit_conform_dict_name     cif_core.dic
_audit_conform_dict_version     2.4.3
_chemical_name_systematic
;
Ammonium hexamethylenetetraminium bis(2-chloro-4-nitro-benzoate)
;
_chemical_formula_moiety     'H4 N +, C6 H13 N4 +, 2(C7 H3 Cl N O4 -)'
_chemical_formula_sum     'C20 H23 Cl2 N7 O8'
_chemical_formula_iupac     'H4 N +, C6 H13 N4 +, 2C7 H3 Cl N O4 -'
_chemical_formula_weight     560.35
_symmetry_cell_setting     monoclinic
_symmetry_space_group_name_H-M     'C 2/c'
_symmetry_space_group_name_Hall     '-C 2yc'
loop_
    _symmetry_equiv_pos_as_xyz
    'x, y, z'
    '-x, y, -z+1/2'
    'x+1/2, y+1/2, z'
    '-x+1/2, y+1/2, -z+1/2'
    '-x, -y, -z'
    'x, -y, z-1/2'
    '-x+1/2, -y+1/2, -z'
    'x+1/2, -y+1/2, z-1/2'
_cell_length_a     33.6032(8)
_cell_length_b     6.02350(10)
_cell_length_c     28.0229(7)
_cell_angle_alpha     90
_cell_angle_beta     121.0070(10)
_cell_angle_gamma     90
_cell_volume     4861.56(19)
_cell_formula_units_Z     8
_cell_measurement_reflns_used     4303
_cell_measurement_theta_min     2.44
_cell_measurement_theta_max     26.54
_cell_measurement_temperature     173(2)
_exptl_crystal_description     plate
_exptl_crystal_colour     yellow
_exptl_crystal_size_max     0.36
_exptl_crystal_size_mid     0.19
_exptl_crystal_size_min     0.05
_exptl_crystal_density_diffrn     1.531
_exptl_crystal_density_method     'not measured'
_exptl_crystal_F_000     2320
loop_
    _exptl_crystal_face_index_h
    _exptl_crystal_face_index_k
    _exptl_crystal_face_index_l
    _exptl_crystal_face_perp_dist
    -2 1 -2 0.108
    2 -1 2 0.14
    1 0 0 0.093
    -1 0 0 0.093
    1 0 -2 0.024
    -1 0 2 0.021
    -2 -1 2 0.149
    2 1 0 0.14
_exptl_absorpt_coefficient_mu     0.329
_exptl_absorpt_correction_type     integration
_exptl_absorpt_process_details
;
(XPREP; Bruker, 2016)
;
_shelx_estimated_absorpt_T_min     0.891
_shelx_estimated_absorpt_T_max     0.984
_exptl_absorpt_correction_T_min     0.9272
_exptl_absorpt_correction_T_max     0.9855
_exptl_special_details
;
Numerical integration absorption corrections based on indexed crystal faces
        were applied using the XPREP routine (Bruker, 2007)
;
_diffrn_ambient_temperature     173(2)
_diffrn_radiation_type     MoK\a
_diffrn_radiation_wavelength     0.71073
_diffrn_radiation_monochromator     graphite
_diffrn_measurement_device_type     'Bruker D8 Venture Photon CCD area detector'
_diffrn_measurement_method     '\w scans'
_diffrn_reflns_number     16830
_diffrn_reflns_av_R_equivalents     0.0469
_diffrn_reflns_theta_min     1.414
_diffrn_reflns_theta_max     27.998
_diffrn_reflns_theta_full     25.242
_diffrn_measured_fraction_theta_max     0.999
_diffrn_measured_fraction_theta_full     0.999
_diffrn_reflns_limit_h_min     -44
_diffrn_reflns_limit_h_max     42
_diffrn_reflns_limit_k_min     -7
_diffrn_reflns_limit_k_max     7
_diffrn_reflns_limit_l_min     -34
_diffrn_reflns_limit_l_max     37
_diffrn_standards_number     0
_diffrn_standards_interval_count     .
_diffrn_standards_interval_time     .
_diffrn_standards_decay_%     ?
_reflns_number_total     5858
_reflns_number_gt     4131
_reflns_threshold_expression     'I > 2\s(I)'
_refine_ls_structure_factor_coef     Fsqd
_refine_ls_matrix_type     full
_refine_ls_R_factor_all     0.0604
_refine_ls_R_factor_gt     0.0385
_refine_ls_wR_factor_gt     0.084
_refine_ls_wR_factor_ref     0.0926
_refine_ls_goodness_of_fit_ref     0.951
_refine_ls_restrained_S_all     0.951
_refine_ls_number_reflns     5858
_refine_ls_number_parameters     354
_refine_ls_number_restraints     0
_refine_ls_number_constraints     0
_refine_ls_hydrogen_treatment     mixed
_refine_ls_weighting_scheme     calc
_refine_ls_weighting_details
                      'w=1/[\s^2^(Fo^2^)+(0.0425P)^2^] where P=(Fo^2^+2Fc^2^)/3'
_atom_sites_solution_hydrogens     mixed
_refine_ls_shift/su_max     0
_refine_ls_shift/su_mean     0
_refine_diff_density_max     0.287
_refine_diff_density_min     -0.338
_refine_ls_extinction_method     none
loop_
    _atom_type_symbol
    _atom_type_description
    _atom_type_scat_dispersion_real
    _atom_type_scat_dispersion_imag
    _atom_type_scat_source
    C C 0.0033 0.0016 'International Tables Vol C Tables 4.2.6.8 and 6.1.1.4'
    H H 0 0 'International Tables Vol C Tables 4.2.6.8 and 6.1.1.4'
    N N 0.0061 0.0033 'International Tables Vol C Tables 4.2.6.8 and 6.1.1.4'
    O O 0.0106 0.006 'International Tables Vol C Tables 4.2.6.8 and 6.1.1.4'
    Cl Cl 0.1484 0.1585 'International Tables Vol C Tables 4.2.6.8 and 6.1.1.4'
_computing_data_collection
;
APEX3 (Bruker, 2016)
;
_computing_cell_refinement
;
SAINT-Plus (Bruker, 2016)
;
_computing_data_reduction
;
SAINT-Plus and XPREP (Bruker 2016)
;
_computing_structure_solution
;
SHELXS97 (Sheldrick, 2015)
;
_computing_structure_refinement
;
<i>SHELXL2017/1</i> (Sheldrick, 2015)
;
_computing_molecular_graphics
;
Ortep-III for Windows (Farrugia, 2012) and DIAMOND (Brandenburg &
Berndt,
1999)
;
_computing_publication_material
;
WinGX publication routines (Farrugia, 2012)
;
loop_
    _atom_site_type_symbol
    _atom_site_label
    _atom_site_fract_x
    _atom_site_fract_y
    _atom_site_fract_z
    _atom_site_U_iso_or_equiv
    _atom_site_adp_type
    _atom_site_calc_flag
    _atom_site_occupancy
    _atom_site_disorder_assembly
    _atom_site_disorder_group
    C C1 0.12646(7) 0.8962(3) 0.25907(8) 0.0436(5) Uani d 1 . .
    H H1B 0.124511 0.734282 0.263614 0.052 Uiso calc 1 . .
    H H1C 0.15024 0.92274 0.248896 0.052 Uiso calc 1 . .
    C C2 0.14211(6) 1.2486(3) 0.30330(8) 0.0376(4) Uani d 1 . .
    H H2B 0.152064 1.326005 0.338888 0.045 Uiso calc 1 . .
    H H2C 0.165633 1.27754 0.292835 0.045 Uiso calc 1 . .
    C C3 0.08364(7) 1.2276(3) 0.20814(7) 0.0322(4) Uani d 1 . .
    H H3B 0.106877 1.25849 0.197318 0.039 Uiso calc 1 . .
    H H3C 0.053299 1.285973 0.178539 0.039 Uiso calc 1 . .
    C C4 0.06273(6) 1.2897(3) 0.27554(7) 0.0340(4) Uani d 1 . .
    H H4B 0.032214 1.348363 0.246406 0.041 Uiso calc 1 . .
    H H4C 0.071612 1.367283 0.310805 0.041 Uiso calc 1 . .
    C C5 0.10396(8) 0.9702(4) 0.32528(8) 0.0538(6) Uani d 1 . .
    H H5A 0.101801 0.808914 0.330395 0.065 Uiso calc 1 . .
    H H5B 0.113292 1.044666 0.361035 0.065 Uiso calc 1 . .
    C C6 0.04479(7) 0.9401(3) 0.23067(8) 0.0417(5) Uani d 1 . .
    H H6A 0.013988 0.994563 0.201219 0.05 Uiso calc 1 . .
    H H6B 0.042317 0.778576 0.235157 0.05 Uiso calc 1 . .
    N N1 0.08009(5) 0.9820(2) 0.21368(6) 0.0298(3) Uani d 1 . .
    N N2 0.13960(6) 1.0090(3) 0.31095(6) 0.0436(4) Uani d 1 . .
    N N3 0.09712(5) 1.3374(2) 0.26001(6) 0.0293(3) Uani d 1 . .
    N N4 0.05840(6) 1.0525(3) 0.28254(6) 0.0400(4) Uani d 1 . .
    H H1 0.0698(7) 0.909(3) 0.1795(9) 0.055(6) Uiso d 1 . .
    C C7 0.06854(5) 0.5904(3) 0.05877(6) 0.0239(3) Uani d 1 . .
    C C8 0.08353(5) 0.3865(3) 0.05022(6) 0.0242(3) Uani d 1 . .
    C C9 0.07300(5) 0.3194(3) -0.00250(6) 0.0254(4) Uani d 1 . .
    H H9 0.082512 0.178213 -0.008152 0.03 Uiso calc 1 . .
    C C10 0.04844(5) 0.4631(3) -0.04620(6) 0.0272(4) Uani d 1 . .
    C C11 0.03282(6) 0.6669(3) -0.04007(7) 0.0304(4) Uani d 1 . .
    H H11 0.015947 0.76348 -0.07092 0.037 Uiso calc 1 . .
    C C12 0.04261(5) 0.7252(3) 0.01254(7) 0.0283(4) Uani d 1 . .
    H H12 0.031212 0.86257 0.017342 0.034 Uiso calc 1 . .
    C C13 0.08027(6) 0.6776(3) 0.11575(7) 0.0263(4) Uani d 1 . .
    N N5 0.03893(5) 0.3921(3) -0.10143(6) 0.0344(4) Uani d 1 . .
    O O1 0.04796(4) 0.7787(2) 0.11648(5) 0.0392(3) Uani d 1 . .
    O O2 0.12006(4) 0.6506(2) 0.15595(5) 0.0360(3) Uani d 1 . .
    O O3 0.02132(5) 0.5272(3) -0.13945(5) 0.0491(4) Uani d 1 . .
    O O4 0.04925(4) 0.2028(2) -0.10660(5) 0.0442(4) Uani d 1 . .
    Cl Cl1 0.11490(2) 0.19844(7) 0.10370(2) 0.03492(12) Uani d 1 . .
    C C14 0.22494(5) 0.1024(3) 0.09588(6) 0.0241(3) Uani d 1 . .
    C C15 0.18721(5) 0.0359(3) 0.04462(6) 0.0232(3) Uani d 1 . .
    C C16 0.17243(6) 0.1593(3) -0.00290(7) 0.0258(4) Uani d 1 . .
    H H16 0.146226 0.11506 -0.037342 0.031 Uiso calc 1 . .
    C C17 0.19690(6) 0.3500(3) 0.00099(6) 0.0268(4) Uani d 1 . .
    C C18 0.23531(6) 0.4187(3) 0.05009(7) 0.0296(4) Uani d 1 . .
    H H18 0.252105 0.547679 0.051372 0.035 Uiso calc 1 . .
    C C19 0.24862(6) 0.2941(3) 0.09738(7) 0.0278(4) Uani d 1 . .
    H H19 0.274601 0.340546 0.131781 0.033 Uiso calc 1 . .
    C C20 0.24019(5) -0.0227(3) 0.14930(7) 0.0279(4) Uani d 1 . .
    N N6 0.17928(6) 0.4903(3) -0.04867(6) 0.0377(4) Uani d 1 . .
    O O5 0.24220(5) 0.0883(2) 0.18852(5) 0.0463(4) Uani d 1 . .
    O O6 0.24993(4) -0.22222(19) 0.15110(5) 0.0353(3) Uani d 1 . .
    O O7 0.20330(6) 0.6416(3) -0.04802(6) 0.0652(5) Uani d 1 . .
    O O8 0.14019(5) 0.4528(3) -0.08803(5) 0.0594(4) Uani d 1 . .
    Cl Cl2 0.15515(2) -0.19840(7) 0.03935(2) 0.03327(12) Uani d 1 . .
    N N1A 0.21195(6) 0.5093(3) 0.19658(7) 0.0301(3) Uani d 1 . .
    H H1A 0.1800(8) 0.543(3) 0.1788(8) 0.046(6) Uiso d 1 . .
    H H2A 0.2175(7) 0.365(4) 0.1897(8) 0.045(6) Uiso d 1 . .
    H H4A 0.2269(7) 0.617(4) 0.1824(8) 0.056(6) Uiso d 1 . .
    H H3A 0.2251(7) 0.522(3) 0.2341(9) 0.046(6) Uiso d 1 . .
loop_
    _atom_site_aniso_label
    _atom_site_aniso_U_11
    _atom_site_aniso_U_22
    _atom_site_aniso_U_33
    _atom_site_aniso_U_12
    _atom_site_aniso_U_13
    _atom_site_aniso_U_23
    C1 0.0376(10) 0.0339(10) 0.0426(11) 0.0118(9) 0.0088(9) -0.0071(9)
    C2 0.0293(9) 0.0417(11) 0.0359(10) -0.0049(8) 0.0125(8) -0.0159(8)
    C3 0.0407(10) 0.0352(10) 0.0257(8) 0.0047(8) 0.0207(8) 0.0023(7)
    C4 0.0335(9) 0.0428(11) 0.0288(9) 0.0015(8) 0.0183(8) -0.0080(8)
    C5 0.0782(16) 0.0458(13) 0.0310(10) -0.0021(12) 0.0235(11) 0.0110(9)
    C6 0.0423(11) 0.0425(11) 0.0428(11) -0.0186(9) 0.0237(9) -0.0145(9)
    N1 0.0286(7) 0.0305(8) 0.0267(7) -0.0013(6) 0.0117(6) -0.0103(6)
    N2 0.0404(9) 0.0420(10) 0.0291(8) 0.0126(8) 0.0040(7) -0.0011(7)
    N3 0.0364(8) 0.0255(7) 0.0299(7) -0.0010(6) 0.0198(7) -0.0040(6)
    N4 0.0465(9) 0.0495(10) 0.0296(8) -0.0157(8) 0.0237(8) -0.0066(7)
    C7 0.0206(7) 0.0273(9) 0.0279(8) -0.0059(7) 0.0153(7) -0.0069(7)
    C8 0.0239(8) 0.0257(8) 0.0243(8) -0.0042(7) 0.0135(7) -0.0017(7)
    C9 0.0245(8) 0.0282(9) 0.0266(8) -0.0042(7) 0.0155(7) -0.0075(7)
    C10 0.0206(8) 0.0387(10) 0.0217(8) -0.0050(7) 0.0106(7) -0.0063(7)
    C11 0.0234(8) 0.0356(10) 0.0270(8) -0.0008(7) 0.0092(7) 0.0013(7)
    C12 0.0228(8) 0.0278(9) 0.0334(9) -0.0001(7) 0.0139(7) -0.0046(7)
    C13 0.0302(9) 0.0237(9) 0.0310(9) -0.0076(7) 0.0201(8) -0.0086(7)
    N5 0.0237(7) 0.0551(10) 0.0224(7) -0.0012(7) 0.0105(6) -0.0038(7)
    O1 0.0282(6) 0.0513(8) 0.0410(7) -0.0063(6) 0.0198(6) -0.0237(6)
    O2 0.0354(7) 0.0425(7) 0.0260(6) 0.0049(6) 0.0129(6) -0.0074(5)
    O3 0.0473(8) 0.0709(10) 0.0260(7) 0.0071(7) 0.0166(6) 0.0067(7)
    O4 0.0400(8) 0.0593(9) 0.0312(7) 0.0072(7) 0.0170(6) -0.0145(6)
    Cl1 0.0519(3) 0.0274(2) 0.0269(2) 0.0028(2) 0.0213(2) 0.00014(17)
    C14 0.0230(8) 0.0225(8) 0.0256(8) 0.0026(7) 0.0117(7) -0.0020(7)
    C15 0.0234(8) 0.0197(8) 0.0294(8) -0.0030(6) 0.0157(7) -0.0046(7)
    C16 0.0247(8) 0.0294(9) 0.0229(8) -0.0031(7) 0.0119(7) -0.0062(7)
    C17 0.0310(9) 0.0280(9) 0.0232(8) -0.0024(7) 0.0153(7) -0.0009(7)
    C18 0.0317(9) 0.0272(9) 0.0319(9) -0.0083(7) 0.0179(8) -0.0023(7)
    C19 0.0230(8) 0.0277(9) 0.0254(8) -0.0040(7) 0.0071(7) -0.0035(7)
    C20 0.0233(8) 0.0273(9) 0.0280(9) 0.0004(7) 0.0096(7) 0.0024(7)
    N6 0.0480(10) 0.0392(9) 0.0260(8) -0.0087(8) 0.0191(7) -0.0007(7)
    O5 0.0737(10) 0.0317(7) 0.0230(6) 0.0127(7) 0.0174(7) 0.0018(6)
    O6 0.0391(7) 0.0249(6) 0.0444(7) 0.0065(5) 0.0233(6) 0.0058(6)
    O7 0.0738(11) 0.0669(10) 0.0432(8) -0.0364(9) 0.0217(8) 0.0112(8)
    O8 0.0607(10) 0.0618(10) 0.0288(7) -0.0197(8) 0.0039(7) 0.0090(7)
    Cl2 0.0287(2) 0.0269(2) 0.0405(2) -0.00875(17) 0.01514(19) -0.00310(18)
    N1A 0.0353(9) 0.0268(8) 0.0231(8) -0.0002(7) 0.0114(7) -0.0008(7)
_geom_special_details
;
 All esds (except the esd in the dihedral angle between two l.s. planes)
 are estimated using the full covariance matrix.  The cell esds are taken
 into account individually in the estimation of esds in distances, angles
 and torsion angles; correlations between esds in cell parameters are only
 used when they are defined by crystal symmetry.  An approximate (isotropic)
 treatment of cell esds is used for estimating esds involving l.s. planes.
;
loop_
    _geom_bond_atom_site_label_1
    _geom_bond_atom_site_label_2
    _geom_bond_site_symmetry_2
    _geom_bond_distance
    _geom_bond_publ_flag
    C1 N2 . 1.452(2) ?
    C1 N1 . 1.507(2) ?
    C1 H1B . 0.99 ?
    C1 H1C . 0.99 ?
    C2 N3 . 1.467(2) ?
    C2 N2 . 1.468(2) ?
    C2 H2B . 0.99 ?
    C2 H2C . 0.99 ?
    C3 N3 . 1.441(2) ?
    C3 N1 . 1.498(2) ?
    C3 H3B . 0.99 ?
    C3 H3C . 0.99 ?
    C4 N3 . 1.458(2) ?
    C4 N4 . 1.460(2) ?
    C4 H4B . 0.99 ?
    C4 H4C . 0.99 ?
    C5 N4 . 1.461(3) ?
    C5 N2 . 1.465(3) ?
    C5 H5A . 0.99 ?
    C5 H5B . 0.99 ?
    C6 N4 . 1.448(2) ?
    C6 N1 . 1.510(2) ?
    C6 H6A . 0.99 ?
    C6 H6B . 0.99 ?
    N1 H1 . 0.94(2) ?
    C7 C12 . 1.391(2) ?
    C7 C8 . 1.394(2) ?
    C7 C13 . 1.527(2) ?
    C8 C9 . 1.390(2) ?
    C8 Cl1 . 1.7357(16) ?
    C9 C10 . 1.374(2) ?
    C9 H9 . 0.95 ?
    C10 C11 . 1.380(2) ?
    C10 N5 . 1.473(2) ?
    C11 C12 . 1.380(2) ?
    C11 H11 . 0.95 ?
    C12 H12 . 0.95 ?
    C13 O2 . 1.237(2) ?
    C13 O1 . 1.254(2) ?
    N5 O4 . 1.222(2) ?
    N5 O3 . 1.2243(19) ?
    C14 C19 . 1.391(2) ?
    C14 C15 . 1.398(2) ?
    C14 C20 . 1.510(2) ?
    C15 C16 . 1.375(2) ?
    C15 Cl2 . 1.7349(16) ?
    C16 C17 . 1.384(2) ?
    C16 H16 . 0.95 ?
    C17 C18 . 1.379(2) ?
    C17 N6 . 1.467(2) ?
    C18 C19 . 1.382(2) ?
    C18 H18 . 0.95 ?
    C19 H19 . 0.95 ?
    C20 O6 . 1.2399(19) ?
    C20 O5 . 1.258(2) ?
    N6 O7 . 1.2113(19) ?
    N6 O8 . 1.2247(19) ?
    N1A H1A . 0.94(2) ?
    N1A H2A . 0.93(2) ?
    N1A H4A . 1.02(2) ?
    N1A H3A . 0.91(2) ?
loop_
    _geom_angle_atom_site_label_1
    _geom_angle_atom_site_label_2
    _geom_angle_atom_site_label_3
    _geom_angle_site_symmetry_1
    _geom_angle_site_symmetry_3
    _geom_angle
    _geom_angle_publ_flag
    N2 C1 N1 . . 109.47(14) ?
    N2 C1 H1B . . 109.8 ?
    N1 C1 H1B . . 109.8 ?
    N2 C1 H1C . . 109.8 ?
    N1 C1 H1C . . 109.8 ?
    H1B C1 H1C . . 108.2 ?
    N3 C2 N2 . . 111.53(14) ?
    N3 C2 H2B . . 109.3 ?
    N2 C2 H2B . . 109.3 ?
    N3 C2 H2C . . 109.3 ?
    N2 C2 H2C . . 109.3 ?
    H2B C2 H2C . . 108 ?
    N3 C3 N1 . . 110.42(14) ?
    N3 C3 H3B . . 109.6 ?
    N1 C3 H3B . . 109.6 ?
    N3 C3 H3C . . 109.6 ?
    N1 C3 H3C . . 109.6 ?
    H3B C3 H3C . . 108.1 ?
    N3 C4 N4 . . 112.46(14) ?
    N3 C4 H4B . . 109.1 ?
    N4 C4 H4B . . 109.1 ?
    N3 C4 H4C . . 109.1 ?
    N4 C4 H4C . . 109.1 ?
    H4B C4 H4C . . 107.8 ?
    N4 C5 N2 . . 112.37(15) ?
    N4 C5 H5A . . 109.1 ?
    N2 C5 H5A . . 109.1 ?
    N4 C5 H5B . . 109.1 ?
    N2 C5 H5B . . 109.1 ?
    H5A C5 H5B . . 107.9 ?
    N4 C6 N1 . . 110.20(14) ?
    N4 C6 H6A . . 109.6 ?
    N1 C6 H6A . . 109.6 ?
    N4 C6 H6B . . 109.6 ?
    N1 C6 H6B . . 109.6 ?
    H6A C6 H6B . . 108.1 ?
    C3 N1 C1 . . 108.86(14) ?
    C3 N1 C6 . . 108.38(14) ?
    C1 N1 C6 . . 108.37(15) ?
    C3 N1 H1 . . 111.0(13) ?
    C1 N1 H1 . . 112.1(13) ?
    C6 N1 H1 . . 108.0(13) ?
    C1 N2 C5 . . 109.25(17) ?
    C1 N2 C2 . . 108.94(16) ?
    C5 N2 C2 . . 108.27(16) ?
    C3 N3 C4 . . 108.97(14) ?
    C3 N3 C2 . . 108.73(14) ?
    C4 N3 C2 . . 108.61(14) ?
    C6 N4 C4 . . 108.95(14) ?
    C6 N4 C5 . . 108.66(16) ?
    C4 N4 C5 . . 107.91(15) ?
    C12 C7 C8 . . 117.56(15) ?
    C12 C7 C13 . . 118.28(14) ?
    C8 C7 C13 . . 124.12(15) ?
    C9 C8 C7 . . 121.47(15) ?
    C9 C8 Cl1 . . 115.88(13) ?
    C7 C8 Cl1 . . 122.62(12) ?
    C10 C9 C8 . . 118.11(15) ?
    C10 C9 H9 . . 120.9 ?
    C8 C9 H9 . . 120.9 ?
    C9 C10 C11 . . 122.78(15) ?
    C9 C10 N5 . . 117.32(15) ?
    C11 C10 N5 . . 119.90(15) ?
    C12 C11 C10 . . 117.57(16) ?
    C12 C11 H11 . . 121.2 ?
    C10 C11 H11 . . 121.2 ?
    C11 C12 C7 . . 122.45(16) ?
    C11 C12 H12 . . 118.8 ?
    C7 C12 H12 . . 118.8 ?
    O2 C13 O1 . . 125.97(15) ?
    O2 C13 C7 . . 118.86(15) ?
    O1 C13 C7 . . 115.12(15) ?
    O4 N5 O3 . . 123.84(15) ?
    O4 N5 C10 . . 118.31(15) ?
    O3 N5 C10 . . 117.85(16) ?
    C19 C14 C15 . . 118.09(15) ?
    C19 C14 C20 . . 119.18(14) ?
    C15 C14 C20 . . 122.72(14) ?
    C16 C15 C14 . . 121.59(15) ?
    C16 C15 Cl2 . . 117.30(12) ?
    C14 C15 Cl2 . . 121.01(13) ?
    C15 C16 C17 . . 117.97(15) ?
    C15 C16 H16 . . 121 ?
    C17 C16 H16 . . 121 ?
    C18 C17 C16 . . 122.72(15) ?
    C18 C17 N6 . . 119.13(15) ?
    C16 C17 N6 . . 118.04(14) ?
    C17 C18 C19 . . 117.93(15) ?
    C17 C18 H18 . . 121 ?
    C19 C18 H18 . . 121 ?
    C18 C19 C14 . . 121.64(15) ?
    C18 C19 H19 . . 119.2 ?
    C14 C19 H19 . . 119.2 ?
    O6 C20 O5 . . 125.82(16) ?
    O6 C20 C14 . . 118.14(15) ?
    O5 C20 C14 . . 116.04(14) ?
    O7 N6 O8 . . 123.31(16) ?
    O7 N6 C17 . . 118.61(15) ?
    O8 N6 C17 . . 118.03(15) ?
    H1A N1A H2A . . 112.6(17) ?
    H1A N1A H4A . . 108.4(17) ?
    H2A N1A H4A . . 108.8(17) ?
    H1A N1A H3A . . 109.6(17) ?
    H2A N1A H3A . . 106.8(17) ?
    H4A N1A H3A . . 110.7(17) ?
loop_
    _geom_torsion_atom_site_label_1
    _geom_torsion_atom_site_label_2
    _geom_torsion_atom_site_label_3
    _geom_torsion_atom_site_label_4
    _geom_torsion_site_symmetry_1
    _geom_torsion_site_symmetry_2
    _geom_torsion_site_symmetry_3
    _geom_torsion_site_symmetry_4
    _geom_torsion
    _geom_torsion_publ_flag
    N3 C3 N1 C1 . . . . -58.93(19) ?
    N3 C3 N1 C6 . . . . 58.74(18) ?
    N2 C1 N1 C3 . . . . 58.6(2) ?
    N2 C1 N1 C6 . . . . -59.1(2) ?
    N4 C6 N1 C3 . . . . -58.4(2) ?
    N4 C6 N1 C1 . . . . 59.64(19) ?
    N1 C1 N2 C5 . . . . 58.9(2) ?
    N1 C1 N2 C2 . . . . -59.2(2) ?
    N4 C5 N2 C1 . . . . -60.0(2) ?
    N4 C5 N2 C2 . . . . 58.6(2) ?
    N3 C2 N2 C1 . . . . 60.8(2) ?
    N3 C2 N2 C5 . . . . -57.87(19) ?
    N1 C3 N3 C4 . . . . -59.01(18) ?
    N1 C3 N3 C2 . . . . 59.21(19) ?
    N4 C4 N3 C3 . . . . 59.83(18) ?
    N4 C4 N3 C2 . . . . -58.46(18) ?
    N2 C2 N3 C3 . . . . -60.51(19) ?
    N2 C2 N3 C4 . . . . 57.93(19) ?
    N1 C6 N4 C4 . . . . 58.2(2) ?
    N1 C6 N4 C5 . . . . -59.1(2) ?
    N3 C4 N4 C6 . . . . -59.57(19) ?
    N3 C4 N4 C5 . . . . 58.23(19) ?
    N2 C5 N4 C6 . . . . 59.7(2) ?
    N2 C5 N4 C4 . . . . -58.3(2) ?
    C12 C7 C8 C9 . . . . -0.1(2) ?
    C13 C7 C8 C9 . . . . -177.82(15) ?
    C12 C7 C8 Cl1 . . . . -178.35(12) ?
    C13 C7 C8 Cl1 . . . . 3.9(2) ?
    C7 C8 C9 C10 . . . . 2.0(2) ?
    Cl1 C8 C9 C10 . . . . -179.62(12) ?
    C8 C9 C10 C11 . . . . -1.9(2) ?
    C8 C9 C10 N5 . . . . 178.06(14) ?
    C9 C10 C11 C12 . . . . -0.1(2) ?
    N5 C10 C11 C12 . . . . 179.91(15) ?
    C10 C11 C12 C7 . . . . 2.2(2) ?
    C8 C7 C12 C11 . . . . -2.1(2) ?
    C13 C7 C12 C11 . . . . 175.80(15) ?
    C12 C7 C13 O2 . . . . -136.62(16) ?
    C8 C7 C13 O2 . . . . 41.1(2) ?
    C12 C7 C13 O1 . . . . 41.0(2) ?
    C8 C7 C13 O1 . . . . -141.29(16) ?
    C9 C10 N5 O4 . . . . 6.9(2) ?
    C11 C10 N5 O4 . . . . -173.10(15) ?
    C9 C10 N5 O3 . . . . -172.66(15) ?
    C11 C10 N5 O3 . . . . 7.3(2) ?
    C19 C14 C15 C16 . . . . -2.5(2) ?
    C20 C14 C15 C16 . . . . 176.37(15) ?
    C19 C14 C15 Cl2 . . . . -178.82(12) ?
    C20 C14 C15 Cl2 . . . . 0.0(2) ?
    C14 C15 C16 C17 . . . . 1.8(2) ?
    Cl2 C15 C16 C17 . . . . 178.27(12) ?
    C15 C16 C17 C18 . . . . 0.6(3) ?
    C15 C16 C17 N6 . . . . -175.74(15) ?
    C16 C17 C18 C19 . . . . -2.1(3) ?
    N6 C17 C18 C19 . . . . 174.17(16) ?
    C17 C18 C19 C14 . . . . 1.4(3) ?
    C15 C14 C19 C18 . . . . 0.8(2) ?
    C20 C14 C19 C18 . . . . -178.03(16) ?
    C19 C14 C20 O6 . . . . -124.75(17) ?
    C15 C14 C20 O6 . . . . 56.4(2) ?
    C19 C14 C20 O5 . . . . 54.6(2) ?
    C15 C14 C20 O5 . . . . -124.17(18) ?
    C18 C17 N6 O7 . . . . 12.8(3) ?
    C16 C17 N6 O7 . . . . -170.81(17) ?
    C18 C17 N6 O8 . . . . -164.69(17) ?
    C16 C17 N6 O8 . . . . 11.7(2) ?
loop_
    _geom_hbond_atom_site_label_D
    _geom_hbond_atom_site_label_H
    _geom_hbond_atom_site_label_A
    _geom_hbond_site_symmetry_A
    _geom_hbond_distance_DH
    _geom_hbond_distance_HA
    _geom_hbond_distance_DA
    _geom_hbond_angle_DHA
    _geom_hbond_publ_flag
    N1 H1 O1 . 0.94(2) 1.71(2) 2.6564(18) 177(2) yes
    N1A H1A O2 . 0.94(2) 1.89(2) 2.817(2) 168(2) yes
    N1A H2A O5 . 0.93(2) 1.87(2) 2.784(2) 167(2) yes
    N1A H3A O5 4 0.91(2) 1.90(2) 2.803(2) 171(2) yes
    N1A H4A O6 1_565 1.02(2) 1.73(2) 2.747(2) 173(2) yes
_shelx_hkl_file
;
   0   0  -1   -0.05    0.06
   0   0  -1   -0.09    0.05
   0   0  -1    0.00    0.05
   0   0  -2  106.34    1.58
   0   0  -2  105.93    1.49
   0   0   2   85.87    1.33
   0   0   2   35.81    0.76
   0   0  -3   -0.09    0.14
   0   0  -3    0.14    0.18
   0   0   3   -0.28    0.16
   0   0   3    0.15    0.17
   0   0  -4   38.17    0.92
   0   0  -4   39.11    1.06
   0   0   4   38.64    1.11
   0   0  -5   -0.01    0.23
   0   0  -5    0.14    0.28
   0   0   5    0.21    0.31
   0   0  -6   24.44    0.91
   0   0  -6   24.93    1.04
   0   0  -7   -0.07    0.27
   0   0  -7   -0.20    0.29
   0   0   7    0.11    0.34
   0   0  -8   10.94    0.73
   0   0  -8   10.75    0.81
   0   0   8   10.90    0.87
   0   0  -9    0.15    0.31
   0   0  -9    0.13    0.35
   0   0   9   -0.47    0.33
   0   0 -10   30.25    1.30
   0   0 -10   29.87    1.45
   0   0  10   29.70    1.54
   0   0 -11    0.53    0.36
   0   0 -11    0.18    0.39
   0   0  11   -0.08    0.39
   0   0 -12  201.12    3.74
   0   0 -12  197.53    4.12
   0   0  12  184.72    4.21
   0   0 -13    0.09    0.35
   0   0 -13    0.13    0.40
   0   0  13    1.30    0.54
   0   0 -14  203.36    4.10
   0   0 -14  188.94    4.35
   0   0  14  184.97    4.56
   0   0 -15    1.07    0.44
   0   0 -15    1.44    0.54
   0   0  15    0.84    0.50
   0   0 -16   31.25    1.73
   0   0 -16   31.07    1.89
   0   0  16   30.22    2.00
   0   0 -17    0.33    0.46
   0   0  17   -0.12    0.45
   0   0 -18   88.99    3.40
   0   0  18   84.01    3.53
   0   0 -19    1.08    0.60
   0   0  19    1.64    0.74
   0   0 -20  402.82    7.86
   0   0  20  375.94    8.07
   0   0 -21    4.00    0.94
   0   0  21    4.23    1.02
   0   0 -22   88.29    3.82
   0   0  22   86.56    4.06
   0   0 -23    0.92    0.64
   0   0  23    0.71    0.65
   0   0 -24    0.72    0.61
   0   0  24    0.25    0.58
   0   0 -25   -0.34    0.53
   0   0  25   -0.28    0.53
   0   0 -26   16.09    1.88
   0   0  26   17.55    2.10
   0   0 -27    0.63    0.63
   0   0  27    0.26    0.68
   0   0 -28   11.98    1.73
   0   0  28   10.54    1.78
   0   0 -29    0.48    0.75
   0   0  29    0.47    0.77
   0   0 -30    0.11    0.69
   0   0  30   -0.22    0.69
   0   0 -31   -0.33    0.68
   0   0  31   -0.16    0.78
   0  -2   0   57.96    1.74
   0   2   0   62.89    1.28
   0  -2  -1    3.86    0.55
   0  -2   1    3.41    0.50
   0   2  -1    3.63    0.36
   0   2   1    3.89    0.35
   0  -2  -2  189.50    3.40
   0  -2   2  200.70    3.25
   0   2  -2  206.16    2.71
   0   2   2  204.36    2.67
   0  -2  -3   49.39    1.76
   0  -2   3   49.75    1.57
   0   2  -3   49.45    1.32
   0   2   3   44.52    1.56
   0   2   3   48.87    1.30
   0  -2  -4   23.53    1.27
   0  -2   4   23.82    1.10
   0   2   4   22.82    1.18
   0   2   4   24.90    1.02
   0  -2  -5  278.12    4.61
   0  -2   5  290.05    4.08
   0   2   5  273.46    4.36
   0   2   5  291.28    3.93
   0  -2  -6    2.13    0.53
   0  -2   6    1.94    0.42
   0  -2   6    1.88    0.43
   0   2   6    2.30    0.51
   0   2   6    2.68    0.48
   0  -2  -7   55.05    2.14
   0  -2   7   55.53    1.83
   0  -2   7   55.15    1.78
   0   2   7   52.24    1.98
   0   2   7   57.47    1.86
   0  -2  -8  428.50    6.46
   0  -2   8  430.99    5.74
   0  -2   8  433.52    5.53
   0   2   8  416.11    6.08
   0   2   8  452.25    5.91
   0  -2  -9  339.96    5.87
   0  -2   9  336.27    5.22
   0  -2   9  342.01    4.96
   0   2   9  339.47    5.58
   0   2   9  349.72    5.34
   0  -2 -10   95.02    3.11
   0  -2  10   95.90    2.82
   0  -2  10   97.31    2.61
   0   2 -10  101.83    2.68
   0   2  10  101.53    3.05
   0   2  10  103.55    2.93
   0  -2 -11   32.77    1.91
   0  -2  11   32.13    1.72
   0  -2  11   30.68    1.53
   0   2 -11   33.33    1.58
   0   2  11   31.10    1.74
   0   2  11   32.84    1.74
   0  -2 -12    3.38    0.73
   0  -2  12    4.02    0.72
   0   2 -12    4.31    0.64
   0   2  12    3.50    0.67
   0   2  12    4.38    0.76
   0  -2 -13   21.92    1.66
   0  -2  13   22.26    1.56
   0   2 -13   22.82    1.42
   0   2  13   23.50    1.60
   0   2  13   21.08    1.53
   0  -2 -14   49.32    2.53
   0  -2  14   45.85    2.30
   0   2 -14   51.00    2.17
   0   2  14   55.51    2.50
   0   2  14   49.91    2.40
   0  -2 -15   23.75    1.83
   0  -2  15   19.69    1.59
   0   2 -15   21.83    1.49
   0   2  15   22.39    1.64
   0   2  15   21.89    1.67
   0  -2 -16   16.40    1.58
   0  -2  16   13.62    1.39
   0   2 -16   15.15    1.29
   0   2  16   16.21    1.45
   0   2  16   15.85    1.50
   0  -2 -17    0.68    0.53
   0  -2  17   -0.39    0.38
   0   2 -17    0.46    0.42
   0   2  17    0.63    0.55
   0  -2 -18   29.59    2.20
   0  -2  18   26.00    2.01
   0   2 -18   28.92    1.89
   0   2  18   31.33    2.20
   0  -2 -19    3.32    0.89
   0  -2  19    2.86    0.83
   0   2 -19    2.92    0.72
   0   2  19    3.70    0.91
   0  -2 -20    6.96    1.21
   0  -2  20    6.98    1.19
   0   2 -20    7.17    1.06
   0   2  20    7.50    1.23
   0  -2 -21   21.84    2.07
   0  -2  21   22.33    2.06
   0   2 -21   20.88    1.78
   0   2  21   17.19    1.81
   0  -2 -22   19.47    2.00
   0  -2  22   20.52    2.04
   0   2 -22   23.27    1.93
   0   2  22   19.51    2.00
   0  -2 -23    2.48    0.89
   0  -2  23    2.75    0.94
   0   2 -23    3.56    0.91
   0   2  23    1.48    0.81
   0  -2 -24   -0.49    0.43
   0  -2  24   -0.17    0.53
   0   2 -24    0.12    0.58
   0   2  24   -0.16    0.55
   0  -2 -25    2.26    0.91
   0  -2  25    2.01    0.89
   0   2 -25    2.71    0.89
   0   2  25    4.39    1.16
   0  -2 -26    9.85    1.61
   0  -2  26    9.49    1.61
   0   2  26    9.48    1.61
   0  -2 -27    6.39    1.38
   0  -2  27    4.04    1.19
   0   2  27    3.45    1.14
   0  -2 -28   11.99    1.85
   0  -2  28   13.17    1.96
   0   2  28   13.35    1.96
   0  -2 -29    4.91    1.32
   0  -2  29    3.26    1.22
   0   2  29    3.65    1.21
   0  -2 -30   16.24    2.23
   0  -2  30   13.39    2.09
   0   2  30   14.25    2.13
   0  -4   0   63.55    2.60
   0   4   0   71.41    1.81
   0  -4  -1   15.01    1.32
   0  -4   1   15.43    1.31
   0   4  -1   15.55    0.86
   0   4   1   12.33    1.08
   0   4   1   16.66    0.89
   0  -4  -2   37.11    2.05
   0  -4   2   38.56    2.00
   0   4  -2   38.72    1.37
   0   4   2   30.65    1.70
   0   4   2   40.10    1.39
   0  -4  -3   16.35    1.42
   0  -4   3   16.03    1.31
   0   4  -3   19.88    1.03
   0   4   3   16.03    1.29
   0   4   3   19.03    1.00
   0  -4  -4   13.52    1.33
   0  -4   4   14.73    1.25
   0   4  -4   15.69    0.96
   0   4   4   13.50    1.23
   0   4   4   15.85    0.96
   0  -4  -5   92.53    3.40
   0  -4   5   92.50    3.04
   0   4  -5  101.17    2.52
   0   4   5   85.24    3.07
   0   4   5   98.74    2.46
   0  -4  -6    7.31    1.05
   0  -4   6    7.38    0.91
   0   4  -6    8.43    0.79
   0   4   6    7.06    0.97
   0   4   6    7.48    0.76
   0  -4  -7   66.16    2.98
   0  -4   7   64.32    2.55
   0   4  -7   67.28    2.23
   0   4   7   60.15    2.71
   0   4   7   68.39    2.23
   0  -4  -8    8.16    1.14
   0  -4   8    8.38    0.98
   0   4  -8    9.80    0.93
   0   4   8    8.69    1.12
   0   4   8    9.93    0.94
   0  -4  -9    2.22    0.72
   0  -4   9    1.67    0.55
   0   4  -9    1.68    0.52
   0   4   9    2.09    0.69
   0   4   9    2.59    0.61
   0  -4 -10    9.84    1.30
   0  -4  10   10.13    1.08
   0   4  10   10.01    1.24
   0   4  10   11.29    1.09
   0  -4 -11    0.79    0.60
   0  -4  11    0.86    0.48
   0   4  11    0.47    0.55
   0   4  11    1.01    0.51
   0  -4 -12   47.15    2.81
   0  -4  12   50.41    2.37
   0   4  12   47.96    2.72
   0   4  12   51.60    2.37
   0  -4 -13    0.48    0.60
   0  -4  13    0.31    0.45
   0   4  13    0.55    0.55
   0   4  13    0.59    0.53
   0  -4 -14    2.20    0.83
   0  -4  14    3.52    0.74
   0   4  14    3.89    0.94
   0   4  14    3.74    0.82
   0  -4 -15    5.00    1.10
   0  -4  15    5.03    0.85
   0   4 -15    6.48    0.95
   0   4  15    5.57    1.08
   0   4  15    5.85    0.99
   0  -4 -16    7.78    1.34
   0  -4  16    6.00    0.97
   0   4 -16    8.79    1.11
   0   4  16    8.50    1.19
   0  -4 -17    5.11    1.15
   0  -4  17    4.60    0.88
   0   4 -17    6.82    1.03
   0   4  17    4.90    0.97
   0  -4 -18    3.32    1.02
   0  -4  18    2.79    0.83
   0   4  18    2.50    0.82
   0  -4 -19   18.28    2.06
   0  -4  19   19.61    1.89
   0   4  19   18.04    1.82
   0  -4 -20   -0.39    0.52
   0  -4  20    0.22    0.56
   0   4  20    0.45    0.60
   0  -4 -21   21.77    2.34
   0  -4  21   21.95    2.11
   0   4  21   20.77    2.06
   0  -4 -22    1.41    0.89
   0  -4  22    1.39    0.79
   0   4  22    1.18    0.77
   0  -4 -23    0.89    0.77
   0  -4  23    1.30    0.80
   0   4  23    0.37    0.66
   0  -4 -24   -0.22    0.64
   0  -4  24    0.14    0.69
   0   4  24    0.12    0.66
   0  -4 -25   -0.17    0.66
   0  -4  25    0.00    0.70
   0   4  25   -0.02    0.63
   0  -4 -26   -0.33    0.63
   0  -4  26    0.17    0.74
   0   4  26    1.06    0.83
   0  -4 -27    6.65    1.57
   0  -4  27    7.59    1.56
   0   4  27    7.52    1.55
   0  -6   0   19.58    1.89
   0   6   0   17.43    1.60
   0  -6  -1    1.29    0.71
   0  -6   1    1.11    0.64
   0   6  -1    0.75    0.54
   0   6   1    0.56    0.56
   0  -6  -2    6.57    1.19
   0  -6   2    4.78    1.02
   0   6  -2    5.43    0.93
   0   6   2    6.00    1.04
   0  -6  -3    0.02    0.59
   0  -6   3   -0.54    0.46
   0   6  -3    0.28    0.42
   0   6   3   -0.01    0.45
   0  -6  -4    0.63    0.66
   0  -6   4    0.89    0.62
   0   6  -4    1.19    0.55
   0   6   4    1.06    0.63
   0  -6  -5    3.31    0.97
   0  -6   5    3.38    0.88
   0   6   5    2.73    0.84
   0  -6  -6    5.26    1.18
   0  -6   6    5.48    1.05
   0   6   6    4.44    1.01
   0  -6  -7    4.12    1.08
   0  -6   7    4.71    0.98
   0   6   7    3.78    0.96
   0  -6  -8    4.35    1.11
   0  -6   8    5.12    1.02
   0   6   8    4.76    1.08
   0  -6  -9    7.64    1.41
   0   6   9    7.67    1.33
   0  -6 -10    0.08    0.65
   0   6  10   -0.03    0.59
   0  -6 -11    2.30    0.94
   0   6  11    1.65    0.84
   0  -6 -12    0.20    0.67
   0   6  12    0.31    0.67
   0  -6 -13    0.59    0.71
   0   6  13    0.27    0.66
   0  -6 -14   -0.30    0.64
   0  -6 -15    6.15    1.40
   0  -6 -16    0.75    0.80
   0  -6 -17    0.97    0.87
   0  -6 -18    0.73    0.89
   0  -6 -19    0.10    0.78
   0  -6 -20    3.19    1.28
  -1  -1  32    0.61    0.88
  -1   1  32    0.55    0.90
   1  -1 -32    0.53    0.82
  -1  -1  31    0.23    0.83
  -1   1  31    0.00    0.81
   1  -1 -31    0.24    0.77
  -1  -1  30    1.79    0.99
  -1   1  30    1.94    1.01
   1  -1 -30    2.41    0.98
  -1  -1  29   20.65    2.44
  -1   1  29   20.50    2.42
   1  -1 -29   21.36    2.35
   1   1 -29   21.44    2.22
  -1  -1  28   16.78    2.16
  -1   1  28   14.55    2.02
   1  -1 -28   14.98    1.94
   1   1 -28   14.20    1.78
  -1  -1  27    1.37    0.86
  -1   1  27    2.34    0.97
   1  -1 -27    2.53    0.96
   1   1 -27    3.27    0.98
  -1  -1  26   -0.60    0.51
  -1   1  26    0.72    0.72
   1  -1 -26    0.20    0.63
   1   1 -26    0.08    0.58
  -1  -1  25   19.61    2.14
  -1   1  25   21.11    2.22
   1  -1 -25   21.88    2.14
   1   1 -25   22.46    2.04
  -1  -1  24    0.60    0.65
  -1   1  24    0.90    0.72
   1  -1 -24    0.23    0.57
   1   1 -24    1.00    0.63
  -1  -1  23    2.47    0.87
  -1   1  23    2.63    0.89
   1  -1 -23    2.32    0.84
   1   1 -23    1.62    0.70
  -1  -1  22    4.14    1.03
  -1   1  22    3.64    0.97
   1  -1 -22    3.66    0.91
   1   1 -22    4.77    0.96
  -1  -1  21   14.77    1.67
  -1   1  21   14.80    1.68
   1  -1 -21   15.41    1.63
   1   1 -21   14.90    1.50
  -1  -1  20   59.03    3.12
  -1   1  20   54.99    3.03
   1  -1 -20   58.89    3.02
   1   1 -20   59.38    2.81
  -1  -1  19   44.41    2.64
  -1   1  19   46.66    2.71
   1  -1 -19   44.70    2.57
   1   1 -19   46.39    2.41
  -1  -1  18   22.03    1.82
  -1   1  18   20.15    1.74
   1  -1 -18   19.69    1.68
   1   1 -18   20.66    1.58
  -1  -1  17   23.69    1.82
  -1   1  17   21.91    1.76
   1  -1 -17   20.85    1.67
   1   1 -17   24.58    1.42
   1   1 -17   24.61    1.64
  -1  -1  16   28.61    1.91
  -1   1  16   26.04    1.84
   1  -1 -16   34.72    1.98
   1  -1 -16   30.51    1.94
   1   1 -16   30.13    1.50
   1   1 -16   28.04    1.69
  -1  -1  15   -0.05    0.40
  -1   1  15    0.65    0.49
   1  -1 -15   -0.01    0.36
   1  -1 -15    0.37    0.44
   1   1 -15    0.11    0.32
   1   1 -15    0.35    0.38
  -1  -1  14    1.31    0.55
  -1   1  14    0.41    0.43
   1  -1 -14    0.82    0.45
   1  -1 -14    1.06    0.50
   1   1 -14    0.92    0.42
  -1  -1  13   31.45    1.79
  -1   1  13   30.95    1.79
   1  -1 -13   32.28    1.72
   1  -1 -13   30.51    1.75
   1   1 -13   28.54    1.50
  -1  -1  12    2.47    0.60
  -1   1  12    2.50    0.53
  -1   1  12    3.37    0.68
   1  -1 -12    2.99    0.62
   1  -1 -12    2.49    0.60
   1   1 -12    2.37    0.50
  -1  -1  11  487.82    6.73
  -1   1  11  485.75    6.35
  -1   1  11  502.63    6.92
   1  -1 -11  525.50    6.82
   1  -1 -11  504.08    6.95
   1   1 -11  511.84    6.25
  -1  -1  10  233.45    4.28
  -1   1  10  246.23    4.21
  -1   1  10  242.79    4.43
   1  -1 -10  250.18    4.35
   1  -1 -10  234.01    4.38
   1   1 -10  237.57    3.85
  -1  -1   9  695.57    7.63
  -1   1   9  659.73    7.21
  -1   1   9  715.98    7.86
   1  -1  -9  711.73    7.65
   1  -1  -9  710.36    7.94
   1   1  -9  696.38    6.99
  -1  -1   8    0.24    0.35
  -1   1   8    0.24    0.31
  -1   1   8    0.29    0.39
   1  -1  -8   -0.13    0.31
   1  -1  -8    0.09    0.35
   1   1  -8   -0.21    0.20
  -1  -1   7   14.84    0.91
  -1  -1   7   15.34    0.80
  -1   1   7   16.11    0.96
  -1   1   7   16.44    0.98
   1  -1  -7   15.73    0.96
   1  -1  -7   15.95    1.01
   1   1  -7   15.44    0.80
  -1  -1   6    1.64    0.41
  -1  -1   6    1.94    0.36
  -1   1   6    1.53    0.42
  -1   1   6    2.04    0.44
   1  -1  -6    1.41    0.40
   1  -1  -6    1.81    0.45
   1   1  -6    2.15    0.33
  -1  -1   5  230.94    3.13
  -1  -1   5  239.18    2.96
  -1   1   5  224.17    3.28
  -1   1   5  242.60    3.34
   1  -1  -5  231.65    3.34
   1  -1  -5  232.14    3.49
  -1  -1   4  275.05    3.23
  -1  -1   4  583.49    6.65
  -1   1   4  563.25    5.54
  -1   1   4  583.61    5.52
   1  -1  -4  588.07    5.64
   1  -1  -4  560.95    5.70
  -1  -1   3  295.63    3.19
  -1  -1   3  396.91    3.99
  -1   1   3  366.76    4.02
  -1   1   3  388.94    3.99
   1  -1  -3  380.58    4.06
   1  -1  -3  367.68    4.18
   1   1  -3  403.70    3.91
  -1  -1   2  137.64    1.81
  -1  -1   2  135.69    1.91
  -1   1   2  127.31    1.98
  -1   1   2  137.32    1.92
   1  -1  -2  135.59    2.03
   1  -1  -2  132.62    2.18
   1   1  -2  139.71    1.77
   1   1  -2  141.32    1.92
  -1  -1   1    1.04    0.26
  -1   1   1    0.87    0.22
  -1   1   1    0.87    0.19
   1  -1  -1    0.90    0.29
   1   1  -1    0.70    0.15
   1   1  -1    1.25    0.17
   1   1  -1    0.79    0.20
  -1  -1   0   17.40    0.44
  -1  -1   0   16.72    0.67
  -1   1   0   17.57    0.58
   1  -1   0   16.12    0.69
   1   1   0   17.24    0.44
  -1  -1  -1   22.68    0.58
  -1  -1  -1   22.54    0.84
  -1   1  -1   23.68    0.72
   1  -1   1   22.89    0.82
   1   1   1   22.54    0.59
  -1  -1  -2  823.72    9.11
   1  -1   2  892.18   10.03
   1   1   2  928.12   11.23
  -1  -1  -3  112.43    2.19
   1  -1   3  114.03    1.98
   1  -1   3  114.93    2.00
   1   1   3  103.99    2.01
   1   1   3  115.50    1.89
  -1  -1  -4   27.30    1.09
  -1  -1  -4   28.49    1.18
   1  -1   4   27.99    1.05
   1  -1   4   28.70    1.04
   1   1   4   27.13    1.09
   1   1   4   30.14    1.04
  -1  -1  -5   20.73    1.02
  -1  -1  -5   21.35    1.10
   1  -1   5   21.27    1.01
   1  -1   5   22.79    0.98
   1   1   5   21.65    1.03
   1   1   5   21.28    0.98
  -1  -1  -6   -0.44    0.25
  -1  -1  -6   -0.13    0.33
  -1   1  -6   -0.08    0.25
   1  -1   6   -0.34    0.30
   1  -1   6    0.00    0.28
   1   1   6   -0.06    0.29
   1   1   6    0.23    0.33
  -1  -1  -7    3.06    0.52
  -1  -1  -7    2.13    0.51
  -1   1  -7    2.67    0.44
   1  -1   7    2.97    0.52
   1  -1   7    2.46    0.46
   1   1   7    3.22    0.52
   1   1   7    2.98    0.51
  -1  -1  -8    0.09    0.32
  -1  -1  -8    0.15    0.40
  -1   1  -8    0.09    0.28
   1  -1   8    0.03    0.35
   1   1   8   -0.18    0.29
   1   1   8    0.12    0.37
  -1  -1  -9   74.72    2.29
  -1  -1  -9   74.78    2.45
  -1   1  -9   72.08    2.14
   1  -1   9   69.65    2.29
   1   1   9   70.89    2.17
   1   1   9   72.59    2.31
  -1  -1 -10   59.67    2.13
  -1  -1 -10   57.97    2.25
  -1   1 -10   55.39    1.97
   1  -1  10   58.56    2.21
   1   1  10   56.77    2.01
   1   1  10   57.11    2.16
  -1  -1 -11  329.61    5.38
  -1  -1 -11  322.15    5.65
  -1   1 -11  328.63    4.08
  -1   1 -11  326.76    5.19
   1  -1  11  310.61    5.46
   1   1  11  334.60    5.23
   1   1  11  329.34    5.60
  -1  -1 -12    0.32    0.38
  -1  -1 -12    0.18    0.43
  -1   1 -12    0.07    0.26
  -1   1 -12   -0.10    0.30
   1  -1  12    0.53    0.44
   1   1  12   -0.03    0.31
   1   1  12    0.31    0.44
  -1  -1 -13   11.73    1.10
  -1  -1 -13   11.98    1.19
  -1   1 -13   13.26    0.89
  -1   1 -13   11.75    1.06
   1  -1  13   10.82    1.13
   1   1  13   12.05    1.03
   1   1  13   11.60    1.16
  -1  -1 -14   15.10    1.28
  -1  -1 -14   14.47    1.34
  -1   1 -14   14.24    0.97
  -1   1 -14   14.73    1.23
   1  -1  14   12.61    1.26
   1   1  14   13.86    1.14
   1   1  14   13.65    1.29
  -1  -1 -15    7.04    0.95
  -1  -1 -15    6.08    0.94
  -1   1 -15    7.29    0.77
  -1   1 -15    6.44    0.88
   1  -1  15    5.29    0.91
   1   1  15    5.44    0.91
  -1  -1 -16   -0.26    0.39
  -1   1 -16   -0.09    0.32
  -1   1 -16    0.35    0.44
   1  -1  16    0.24    0.48
   1   1  16   -0.02    0.44
  -1  -1 -17    6.37    1.04
  -1   1 -17    8.01    0.87
  -1   1 -17    8.11    1.06
   1  -1  17    7.82    1.15
   1   1  17    7.59    1.11
  -1  -1 -18   58.40    2.94
  -1   1 -18   57.69    2.74
   1  -1  18   57.40    2.98
   1   1  18   56.76    2.95
  -1  -1 -19    0.40    0.56
  -1   1 -19    0.36    0.54
   1  -1  19    0.55    0.61
   1   1  19    0.08    0.52
  -1  -1 -20    1.07    0.64
  -1   1 -20    0.61    0.58
   1  -1  20    0.58    0.62
   1   1  20    0.95    0.66
  -1  -1 -21    6.73    1.18
  -1   1 -21    7.98    1.19
   1  -1  21    5.64    1.14
   1   1  21    7.39    1.27
  -1  -1 -22    3.29    0.92
  -1   1 -22    3.61    0.93
   1  -1  22    3.51    1.02
   1   1  22    3.51    0.98
  -1  -1 -23    3.41    0.97
  -1   1 -23    3.91    0.95
   1  -1  23    4.23    1.07
   1   1  23    3.83    1.05
  -1  -1 -24    4.81    1.12
  -1   1 -24    5.46    1.12
   1  -1  24    5.13    1.20
   1   1  24    4.52    1.14
  -1  -1 -25   13.55    1.78
  -1   1 -25   13.52    1.68
   1  -1  25   11.49    1.71
   1   1  25   13.52    1.84
  -1  -1 -26   -0.07    0.62
  -1   1 -26   -0.01    0.57
   1  -1  26    0.39    0.67
   1   1  26   -0.09    0.61
  -1  -1 -27   15.37    1.97
  -1   1 -27   13.91    1.82
   1  -1  27   11.51    1.83
   1   1  27   14.71    2.02
  -1  -1 -28    1.91    0.93
  -1   1 -28    2.90    1.01
   1  -1  28    1.39    0.93
   1   1  28    2.39    1.05
  -1  -1 -29    1.42    0.89
  -1   1 -29    2.43    0.97
   1  -1  29    2.12    1.05
   1   1  29    2.32    1.07
  -1  -1 -30    0.60    0.78
   1  -1  30    1.01    0.94
   1   1  30    0.63    0.84
  -1  -1 -31    5.18    1.38
   1  -1  31    5.00    1.44
   1   1  31    4.93    1.45
  -1  -3  29   14.61    2.11
  -1   3  29   14.59    2.11
   1  -3 -29   17.36    2.32
  -1  -3  28   -0.09    0.64
  -1   3  28   -0.33    0.61
   1  -3 -28    0.19    0.73
  -1  -3  27    1.11    0.81
  -1   3  27    1.49    0.90
   1  -3 -27    2.78    1.10
  -1  -3  26    6.00    1.33
  -1   3  26    5.84    1.33
   1  -3 -26    5.36    1.31
  -1  -3  25    2.62    0.98
  -1   3  25    3.97    1.13
   1  -3 -25    4.10    1.15
  -1  -3  24   13.71    1.78
  -1   3  24   16.74    1.97
   1  -3 -24   15.60    1.98
  -1  -3  23   11.80    1.63
  -1   3  23   13.03    1.71
   1  -3 -23   14.25    1.86
  -1  -3  22   -0.29    0.53
  -1   3  22    0.10    0.60
   1  -3 -22    0.64    0.68
  -1  -3  21   25.15    2.17
  -1   3  21   25.24    2.19
   1  -3 -21   24.94    2.31
   1   3 -21   26.89    1.97
  -1  -3  20   -0.01    0.48
  -1   3  20   -0.61    0.45
   1  -3 -20    0.27    0.60
   1   3 -20   -0.07    0.39
  -1  -3  19    8.35    1.24
  -1   3  19    9.05    1.30
   1  -3 -19    9.21    1.39
   1   3 -19    8.93    1.11
  -1  -3  18    7.44    1.14
  -1   3  18   10.99    1.37
   1  -3 -18    9.96    1.43
   1   3 -18    9.26    1.10
  -1  -3  17    7.56    1.11
  -1   3  17    6.57    1.06
   1  -3 -17    5.97    1.13
   1   3 -17    6.33    0.92
  -1  -3  16   24.41    1.83
  -1   3  16   24.62    1.93
  -1   3  16   24.60    1.85
   1  -3 -16   22.51    1.96
   1   3 -16   24.70    1.64
  -1  -3  15    0.28    0.45
  -1   3  15    0.85    0.52
  -1   3  15    0.79    0.56
   1  -3 -15    1.84    0.72
   1   3 -15    0.72    0.41
  -1  -3  14   45.50    2.29
  -1  -3  14   47.11    2.12
  -1   3  14   47.00    2.53
  -1   3  14   48.48    2.41
   1  -3 -14   44.35    2.60
   1   3 -14   47.64    2.14
  -1  -3  13    0.46    0.43
  -1  -3  13    0.15    0.33
  -1   3  13   -0.07    0.36
  -1   3  13    0.13    0.44
   1  -3 -13    0.99    0.58
   1   3 -13   -0.01    0.31
  -1  -3  12   11.35    1.09
  -1  -3  12   11.38    1.02
  -1   3  12   12.06    1.26
  -1   3  12   11.59    1.14
   1  -3 -12   10.87    1.27
  -1  -3  11   11.77    1.07
  -1  -3  11   11.96    1.02
  -1   3  11   11.73    1.21
  -1   3  11   14.10    1.20
   1  -3 -11   11.88    1.29
  -1  -3  10   13.56    1.07
  -1  -3  10   12.54    1.02
  -1   3  10   13.03    1.24
  -1   3  10   14.11    1.15
   1  -3 -10   12.61    1.29
  -1  -3   9  152.25    3.43
  -1   3   9  149.76    4.01
  -1   3   9  156.73    3.57
   1  -3  -9  143.90    4.11
  -1  -3   8    0.43    0.34
  -1   3   8    0.07    0.34
  -1   3   8   -0.19    0.31
   1  -3  -8    0.36    0.45
  -1  -3   7   13.32    1.01
  -1   3   7   11.74    1.10
  -1   3   7   13.28    0.97
   1  -3  -7   13.35    1.23
  -1  -3   6    0.69    0.36
  -1   3   6    1.22    0.45
  -1   3   6    1.14    0.41
   1  -3  -6    1.37    0.53
  -1  -3   5   43.13    1.74
  -1   3   5   39.33    1.82
  -1   3   5   43.61    1.55
   1  -3  -5   41.88    2.01
   1   3  -5   45.39    1.48
  -1  -3   4  143.56    3.21
  -1   3   4  135.63    3.28
  -1   3   4  148.52    2.78
   1  -3  -4  137.12    3.57
   1   3  -4  156.90    2.66
  -1  -3   3    2.94    0.56
  -1   3   3    2.56    0.53
  -1   3   3    2.94    0.45
   1  -3  -3    2.14    0.59
   1   3  -3    2.55    0.38
  -1  -3   2  145.13    3.27
  -1   3   2  127.86    2.95
  -1   3   2  154.62    2.66
   1  -3  -2  144.23    3.52
   1   3  -2  157.04    2.41
  -1  -3   1  201.04    3.94
  -1   3   1  207.91    3.09
   1  -3  -1  204.06    4.16
   1   3  -1  217.74    2.84
  -1  -3   0    8.33    0.87
  -1   3   0    8.57    0.62
   1  -3   0    9.19    0.92
   1   3   0    8.31    0.53
  -1  -3  -1    7.70    0.87
  -1   3  -1    8.61    0.64
   1  -3   1    8.19    0.85
   1   3   1    8.75    0.56
  -1  -3  -2   32.25    1.66
  -1   3  -2   37.00    1.31
   1  -3   2   32.71    1.61
   1   3   2   35.96    1.14
  -1  -3  -3   28.81    1.61
  -1   3  -3   31.20    1.26
   1  -3   3   29.15    1.51
   1   3   3   25.13    1.42
   1   3   3   29.44    1.10
  -1  -3  -4   64.23    2.44
  -1   3  -4   69.16    1.95
   1  -3   4   67.86    2.29
   1   3   4   58.07    2.20
   1   3   4   68.81    1.79
  -1  -3  -5    3.30    0.67
  -1   3  -5    3.04    0.51
   1  -3   5    3.81    0.62
   1   3   5    2.52    0.57
   1   3   5    3.30    0.49
  -1  -3  -6  106.56    3.32
   1  -3   6  116.38    3.05
   1   3   6  106.19    3.18
   1   3   6  119.07    2.68
  -1  -3  -7    4.92    0.82
   1  -3   7    5.49    0.72
   1   3   7    5.31    0.80
   1   3   7    5.12    0.65
  -1  -3  -8    7.38    0.99
   1  -3   8    6.95    0.80
   1   3   8    7.10    0.91
   1   3   8    6.78    0.76
  -1  -3  -9    1.81    0.61
   1  -3   9    1.84    0.52
   1   3   9    1.37    0.51
   1   3   9    1.99    0.54
  -1  -3 -10    0.73    0.51
   1  -3  10    1.26    0.48
   1  -3  10    0.50    0.38
   1   3  10    0.27    0.37
   1   3  10    0.37    0.38
  -1  -3 -11    1.00    0.56
   1  -3  11    0.09    0.37
   1  -3  11    0.72    0.42
   1   3  11    0.47    0.44
   1   3  11    0.41    0.41
  -1  -3 -12   59.97    2.92
   1  -3  12   60.99    2.58
   1  -3  12   63.19    2.50
   1   3  12   61.81    2.81
   1   3  12   67.60    2.65
  -1  -3 -13   27.45    2.05
  -1   3 -13   29.86    1.77
   1  -3  13   28.08    1.84
   1  -3  13   30.58    1.79
   1   3  13   29.34    2.00
   1   3  13   28.09    1.80
  -1  -3 -14    6.62    1.12
  -1   3 -14    6.63    0.91
   1  -3  14    6.92    1.00
   1  -3  14    6.29    0.89
   1   3  14    6.48    1.02
   1   3  14    5.90    0.95
  -1  -3 -15    4.07    0.94
  -1   3 -15    5.13    0.84
   1  -3  15    5.05    0.92
   1   3  15    3.41    0.82
   1   3  15    3.78    0.83
  -1  -3 -16    1.18    0.67
  -1   3 -16    1.87    0.60
   1  -3  16    1.68    0.66
   1   3  16    2.11    0.72
  -1  -3 -17    1.89    0.77
  -1   3 -17    0.83    0.49
   1  -3  17    1.79    0.68
   1   3  17    2.54    0.78
  -1  -3 -18    0.04    0.56
  -1   3 -18    0.21    0.44
   1  -3  18    0.23    0.54
   1   3  18    0.45    0.56
  -1  -3 -19    0.88    0.67
  -1   3 -19    1.79    0.65
   1  -3  19    1.53    0.71
   1   3  19    0.77    0.63
  -1  -3 -20   26.98    2.39
  -1   3 -20   30.03    2.13
   1  -3  20   26.20    2.22
   1   3  20   29.02    2.31
  -1  -3 -21    5.61    1.23
  -1   3 -21    4.50    0.94
   1  -3  21    4.10    1.02
   1   3  21    5.13    1.13
  -1  -3 -22    0.28    0.66
  -1   3 -22   -0.02    0.48
   1  -3  22    0.45    0.65
   1   3  22    0.41    0.63
  -1  -3 -23    1.02    0.77
   1  -3  23    0.82    0.71
   1   3  23    1.43    0.79
  -1  -3 -24   -0.23    0.57
   1  -3  24   -0.23    0.55
   1   3  24    0.27    0.68
  -1  -3 -25    9.99    1.70
   1  -3  25    9.84    1.64
   1   3  25    9.27    1.59
  -1  -3 -26    0.46    0.73
   1  -3  26    1.18    0.85
   1   3  26    1.20    0.85
  -1  -3 -27    5.47    1.38
   1  -3  27    4.61    1.31
   1   3  27    5.24    1.33
  -1  -3 -28    6.38    1.53
   1  -3  28    5.73    1.42
   1   3  28    7.09    1.53
  -1  -3 -29    0.33    0.75
   1  -3  29    0.74    0.84
   1   3  29    0.63    0.83
   1  -5 -25    1.65    1.03
   1  -5 -24    3.28    1.21
   1  -5 -23    3.66    1.25
   1  -5 -22    4.58    1.31
   1  -5 -21    1.04    0.83
   1  -5 -20    9.62    1.70
   1  -5 -19    0.01    0.68
   1  -5 -18    5.34    1.30
   1  -5 -17   -0.45    0.56
   1  -5 -16   46.81    3.28
   1  -5 -15   39.38    2.96
  -1   5  14   27.05    2.34
   1  -5 -14   27.77    2.46
  -1  -5  13    4.98    0.91
  -1   5  13    3.37    0.95
   1  -5 -13    4.11    1.07
  -1  -5  12   66.34    2.93
  -1   5  12   62.63    3.38
   1  -5 -12   61.53    3.49
  -1  -5  11   10.77    1.24
  -1   5  11   12.26    1.53
   1  -5 -11   11.45    1.56
  -1  -5  10   62.50    2.80
  -1   5  10   60.27    3.19
   1  -5 -10   55.95    3.21
  -1  -5   9    7.39    1.04
  -1   5   9    6.25    1.11
   1  -5  -9    6.66    1.20
  -1  -5   8    2.86    0.73
  -1   5   8    3.05    0.83
   1  -5  -8    4.13    1.00
  -1  -5   7   12.64    1.30
  -1   5   7   11.54    1.37
   1  -5  -7   11.16    1.44
  -1  -5   6   -0.03    0.41
  -1   5   6   -0.35    0.43
   1  -5  -6   -0.47    0.44
  -1  -5   5    1.54    0.61
  -1   5   5    1.59    0.64
   1  -5  -5    1.40    0.69
  -1  -5   4    1.84    0.64
  -1   5   4    2.08    0.65
   1  -5  -4    1.66    0.69
  -1  -5   3    1.98    0.67
  -1   5   3    1.94    0.64
   1  -5  -3    2.08    0.73
  -1  -5   2   44.65    2.43
  -1   5   2   38.70    2.15
   1  -5  -2   41.84    2.48
  -1  -5   1    0.63    0.53
  -1   5   1   -0.13    0.39
   1  -5  -1    0.40    0.56
  -1  -5   0   32.36    2.12
  -1   5   0   27.79    1.74
   1  -5   0   35.34    2.24
   1   5   0   28.54    1.81
  -1  -5  -1    0.03    0.47
  -1   5  -1    0.02    0.35
   1  -5   1    0.10    0.47
   1   5   1    0.00    0.41
  -1  -5  -2    0.07    0.50
  -1   5  -2    0.15    0.35
   1  -5   2    0.36    0.50
   1   5   2    0.30    0.45
  -1  -5  -3    0.07    0.51
   1  -5   3    0.23    0.50
   1   5   3   -0.34    0.38
  -1  -5  -4  106.89    4.03
   1  -5   4  114.59    3.91
   1   5   4   99.65    3.68
  -1  -5  -5   42.32    2.59
   1  -5   5   39.96    2.32
   1   5   5   33.60    2.19
  -1  -5  -6   32.66    2.32
   1  -5   6   33.35    2.13
   1   5   6   29.24    2.10
  -1  -5  -7    7.56    1.23
   1  -5   7    7.40    1.09
   1   5   7    6.06    1.07
  -1  -5  -8   53.31    3.05
   1  -5   8   60.46    2.85
   1   5   8   52.25    2.91
  -1  -5  -9   25.98    2.20
   1  -5   9   27.55    1.96
   1   5   9   19.60    1.86
  -1  -5 -10    0.89    0.70
   1  -5  10    2.47    0.72
   1   5  10    1.67    0.74
  -1  -5 -11    0.23    0.57
   1  -5  11    0.52    0.52
   1   5  11    0.90    0.66
  -1  -5 -12    1.29    0.77
   1  -5  12    1.54    0.64
   1   5  12    0.86    0.66
  -1  -5 -13   21.51    2.17
   1  -5  13   22.83    1.85
   1   5  13   19.59    1.99
  -1  -5 -14   18.97    2.09
   1  -5  14   20.14    1.77
  -1  -5 -15    1.61    0.83
  -1  -5 -16    3.48    1.08
  -1  -5 -17    0.70    0.75
  -1  -5 -18   44.82    3.38
  -1  -5 -19    1.00    0.82
  -1  -5 -20    5.55    1.37
  -1  -5 -21    0.67    0.82
  -1  -5 -22   -0.15    0.71
  -1  -5 -23    0.26    0.78
  -1  -5 -24    0.41    0.82
   1  -7 -15    1.45    0.98
   1  -7 -14    9.66    1.83
   1  -7 -13   -0.49    0.69
  -1   7  12    0.54    0.81
   1  -7 -12    0.60    0.85
  -1   7  11    8.46    1.57
   1  -7 -11   10.29    1.78
  -1   7  10    0.02    0.61
   1  -7 -10    0.48    0.79
  -1   7   9    0.41    0.72
   1  -7  -9    0.42    0.79
  -1   7   8    1.42    0.82
   1  -7  -8    0.12    0.74
   1   7  -8    1.41    0.63
  -1   7   7   12.07    1.71
   1  -7  -7   15.18    2.01
   1   7  -7   11.23    1.31
  -1   7   6    0.70    0.71
   1  -7  -6    2.16    0.99
   1   7  -6    1.85    0.71
  -1   7   5    0.66    0.67
   1  -7  -5    1.41    0.87
   1   7  -5    0.65    0.56
  -1   7   4    5.96    1.19
   1  -7  -4    4.31    1.16
   1   7  -4    6.14    1.08
  -1  -7   3    2.04    0.85
  -1   7   3    0.95    0.67
   1  -7  -3    0.04    0.64
   1   7  -3    0.83    0.61
  -1  -7   2   10.71    1.56
  -1   7   2    8.92    1.37
   1  -7  -2    8.55    1.50
   1   7  -2    8.11    1.25
  -1  -7   1   -0.05    0.62
  -1   7   1    0.38    0.58
   1  -7  -1   -0.01    0.61
   1   7  -1   -0.46    0.41
  -1  -7   0   13.55    1.76
  -1   7   0   11.21    1.44
   1  -7   0   13.14    1.75
   1   7   0   11.74    1.52
  -1  -7  -1   -0.12    0.58
  -1   7  -1    0.15    0.51
   1  -7   1    0.10    0.64
   1   7   1   -0.22    0.45
  -1  -7  -2    4.92    1.21
  -1   7  -2    4.29    0.93
   1  -7   2    4.71    1.14
   1   7   2    3.17    0.93
  -1  -7  -3    0.01    0.69
  -1   7  -3    1.15    0.60
   1  -7   3    0.35    0.64
   1   7   3    0.49    0.62
  -1  -7  -4   -0.20    0.61
  -1   7  -4    0.01    0.47
   1  -7   4    0.27    0.63
   1   7   4   -0.01    0.58
  -1  -7  -5    2.42    0.99
  -1   7  -5    1.08    0.58
   1   7   5    1.17    0.78
  -1  -7  -6    4.24    1.20
  -1   7  -6    4.94    0.91
   1   7   6    4.96    1.21
  -1  -7  -7    1.12    0.85
  -1   7  -7    1.70    0.64
   1   7   7    1.72    0.88
  -1  -7  -8    0.73    0.80
  -1   7  -8    0.36    0.49
   1   7   8    0.71    0.76
  -1  -7  -9    1.58    0.93
   1   7   9    1.80    0.88
  -1  -7 -10    0.62    0.85
   1   7  10    0.73    0.80
  -1  -7 -11    1.59    0.98
   1   7  11    2.04    0.99
  -1  -7 -12   10.16    1.82
  -1  -7 -13    5.16    1.39
  -1  -7 -14    9.06    1.79
  -1  -7 -15   -0.09    0.82
  -2   0  32    0.76    0.94
  -2   0  31   -0.44    0.65
   2   0 -31    0.01    0.67
  -2   0  30    2.11    1.04
   2   0 -30    1.27    0.83
  -2   0  29    0.38    0.76
   2   0 -29   -0.03    0.62
  -2   0  28    6.33    1.42
   2   0 -28    6.60    1.29
  -2   0  27    0.48    0.71
   2   0 -27    0.02    0.58
  -2   0  26   31.43    2.69
   2   0 -26   38.21    2.71
  -2   0  25    0.63    0.67
   2   0 -25    0.15    0.56
  -2   0  24   15.21    1.82
   2   0 -24   13.38    1.57
  -2   0  23   -0.08    0.56
   2   0 -23    0.59    0.58
  -2   0  22   14.17    1.67
   2   0 -22   15.26    1.59
  -2   0  21    0.32    0.58
   2   0 -21   -0.03    0.51
  -2   0  20    1.22    0.66
   2   0 -20    0.84    0.59
  -2   0  19    0.04    0.50
   2   0 -19    0.54    0.51
  -2   0  18    4.34    0.89
   2   0 -18    3.80    0.77
  -2   0  17    0.20    0.44
   2   0 -17    0.35    0.42
   2   0 -17    0.10    0.40
  -2   0  16   28.88    1.90
   2   0 -16   31.82    1.71
   2   0 -16   30.05    1.77
  -2   0  15   -0.09    0.39
   2   0 -15    0.28    0.37
   2   0 -15    0.04    0.37
  -2   0  14    2.31    0.63
   2   0 -14    3.23    0.60
   2   0 -14    3.05    0.61
  -2   0  13   -0.20    0.39
   2   0 -13   -0.03    0.34
   2   0 -13    0.42    0.41
  -2   0  12    0.22    0.41
   2   0 -12   -0.04    0.32
   2   0 -12    0.44    0.37
  -2   0  11    0.31    0.41
   2   0 -11    0.34    0.35
   2   0 -11    0.54    0.38
  -2   0  10  220.38    4.07
   2   0 -10  227.25    3.60
   2   0 -10  218.80    3.71
  -2   0   9   -0.23    0.35
   2   0  -9    0.18    0.30
   2   0  -9    0.12    0.30
  -2   0   8  777.61    7.72
   2   0  -8  761.34    7.16
  -2   0   7   -0.38    0.30
   2   0  -7   -0.40    0.28
  -2   0   6  455.31    4.97
   2   0  -6  452.65    4.63
  -2   0   5    0.05    0.27
   2   0  -5    0.03    0.21
  -2   0   4  251.67    3.01
   2   0  -4  251.27    2.87
  -2   0   3   -0.02    0.16
  -2   0   3   -0.02    0.06
   2   0  -3   -0.05    0.13
  -2   0   2    0.02    0.13
  -2   0   2   -0.01    0.08
   2   0  -2    1.46    0.18
   2   0  -2    1.39    0.14
  -2   0   1    0.05    0.10
  -2   0   1    0.01    0.03
   2   0  -1    0.53    0.11
   2   0  -1    0.08    0.08
  -2   0   0   -0.02    0.10
   2   0   0   14.61    0.44
  -2   0  -1   -0.03    0.15
  -2   0  -1    0.12    0.15
   2   0   1    0.02    0.15
   2   0   1    0.28    0.18
  -2   0  -2  384.33    4.63
  -2   0  -2  415.58    4.16
   2   0   2  425.67    5.57
   2   0   2  434.58    4.25
  -2   0  -3    0.27    0.20
  -2   0  -3    0.02    0.25
   2   0   3    0.03    0.19
   2   0   3   -0.22    0.22
  -2   0  -4  123.88    1.90
  -2   0  -4  121.43    2.21
   2   0   4  126.26    1.86
   2   0   4  126.01    2.27
  -2   0  -5    0.09    0.25
  -2   0  -5   -0.17    0.29
   2   0   5    0.23    0.26
   2   0   5    0.12    0.34
  -2   0  -6  100.37    1.95
  -2   0  -6  103.03    2.33
   2   0   6  102.19    1.85
   2   0   6  103.59    2.38
  -2   0  -7    0.23    0.29
  -2   0  -7    0.47    0.36
   2   0   7    0.10    0.25
   2   0   7   -0.12    0.36
  -2   0  -8  206.55    3.24
  -2   0  -8  204.03    3.73
  -2   0  -9    0.14    0.31
  -2   0  -9    0.44    0.38
   2   0   9    0.24    0.38
  -2   0 -10    4.07    0.56
  -2   0 -10    4.16    0.67
   2   0  10    4.02    0.69
  -2   0 -11   -0.15    0.29
  -2   0 -11    0.17    0.41
   2   0  11    0.05    0.38
  -2   0 -12   65.94    2.16
  -2   0 -12   63.85    2.45
   2   0  12   62.61    2.52
  -2   0 -13    0.17    0.35
  -2   0 -13    0.38    0.43
   2   0  13    0.05    0.44
  -2   0 -14   30.45    1.61
  -2   0 -14   29.91    1.82
   2   0  14   29.97    1.91
  -2   0 -15    0.23    0.38
  -2   0 -15    0.23    0.44
   2   0  15   -0.36    0.39
  -2   0 -16    5.90    0.84
  -2   0 -16    5.87    0.94
   2   0  16    6.02    1.00
  -2   0 -17    0.11    0.46
   2   0  17    0.08    0.53
  -2   0 -18  209.72    5.49
   2   0  18  214.26    5.82
  -2   0 -19    1.38    0.68
  -2   0 -20  152.32    4.94
   2   0  20  138.81    4.96
  -2   0 -21    1.30    0.69
   2   0  21    1.69    0.77
  -2   0 -22   12.69    1.57
   2   0  22   11.83    1.62
  -2   0 -23    0.05    0.55
   2   0  23    0.71    0.72
  -2   0 -24    1.88    0.84
   2   0  24    1.56    0.82
  -2   0 -25   -0.18    0.55
   2   0  25    0.51    0.75
  -2   0 -26    0.11    0.67
   2   0  26    0.05    0.65
  -2   0 -27    0.27    0.66
   2   0  27    0.25    0.78
  -2   0 -28    7.08    1.44
   2   0  28    6.81    1.50
  -2   0 -29    0.37    0.71
   2   0  29    0.09    0.71
  -2   0 -30    0.64    0.78
   2   0  30    0.85    0.93
  -2   0 -31    0.19    0.78
   2   0  31    0.08    0.85
  -2  -2  31    0.83    0.83
  -2   2  31    0.39    0.82
   2  -2 -31    0.18    0.72
  -2  -2  30    0.82    0.88
  -2   2  30    0.56    0.80
   2  -2 -30    0.81    0.80
  -2  -2  29   -0.18    0.66
  -2   2  29    0.31    0.74
   2  -2 -29    0.50    0.75
  -2  -2  28    0.90    0.83
  -2   2  28    1.22    0.80
   2  -2 -28    3.04    1.06
  -2  -2  27    0.47    0.75
  -2   2  27    0.98    0.77
   2  -2 -27    0.36    0.65
  -2  -2  26    1.19    0.83
  -2   2  26    2.08    0.91
   2  -2 -26    1.24    0.78
  -2  -2  25    8.86    1.48
  -2   2  25    8.49    1.46
   2  -2 -25    8.55    1.45
   2   2 -25    7.61    1.22
  -2  -2  24   -0.02    0.51
  -2   2  24   -0.39    0.48
   2  -2 -24    0.45    0.64
   2   2 -24    0.06    0.51
  -2  -2  23   24.76    2.23
  -2   2  23   24.34    2.23
   2  -2 -23   27.33    2.34
   2   2 -23   25.23    1.96
  -2  -2  22    5.73    1.14
  -2   2  22    5.95    1.16
   2  -2 -22    5.57    1.13
   2   2 -22    6.99    1.07
  -2  -2  21    9.78    1.38
  -2   2  21    7.93    1.27
   2  -2 -21    7.58    1.24
   2   2 -21    8.70    1.13
  -2  -2  20    0.22    0.55
  -2   2  20    0.00    0.50
   2  -2 -20    0.84    0.59
   2   2 -20   -0.22    0.39
  -2  -2  19    1.34    0.67
  -2   2  19    1.52    0.68
   2  -2 -19    2.44    0.76
   2   2 -19    1.48    0.54
  -2  -2  18   11.02    1.31
  -2   2  18   12.78    1.43
   2  -2 -18   10.08    1.29
   2   2 -18   10.68    1.11
  -2  -2  17   46.70    2.50
  -2   2  17   48.24    2.47
  -2   2  17   46.76    2.54
   2  -2 -17   43.07    2.50
   2   2 -17   49.58    2.23
  -2  -2  16    0.23    0.43
  -2   2  16   -0.06    0.34
  -2   2  16   -0.09    0.46
   2  -2 -16    0.04    0.45
   2   2 -16    0.18    0.34
  -2  -2  15   23.67    1.67
  -2   2  15   24.61    1.70
  -2   2  15   23.30    1.70
   2  -2 -15   22.67    1.74
   2   2 -15   25.03    1.48
  -2  -2  14   35.64    1.96
  -2   2  14   34.69    1.95
  -2   2  14   35.38    2.00
   2  -2 -14   35.57    2.10
   2   2 -14   34.14    1.66
  -2  -2  13   31.56    1.77
  -2   2  13   31.07    1.80
  -2   2  13   32.30    1.84
   2  -2 -13   29.56    1.86
   2   2 -13   31.28    1.52
  -2  -2  12   50.64    2.13
  -2   2  12   49.78    2.21
  -2   2  12   48.85    2.17
   2  -2 -12   48.27    2.30
   2   2 -12   48.43    1.81
  -2  -2  11    7.71    0.84
  -2  -2  11    6.85    0.69
  -2   2  11    6.65    0.84
  -2   2  11    8.59    0.93
   2  -2 -11    8.68    1.00
   2   2 -11    8.33    0.75
  -2  -2  10   64.59    2.18
  -2  -2  10   65.55    1.95
  -2   2  10   62.28    2.34
  -2   2  10   66.42    2.31
   2  -2 -10   63.33    2.47
  -2  -2   9    2.48    0.51
  -2  -2   9    2.33    0.43
  -2   2   9    2.02    0.52
  -2   2   9    2.06    0.51
   2  -2  -9    1.56    0.54
  -2  -2   8    4.07    0.55
  -2  -2   8    3.99    0.51
  -2   2   8    3.10    0.59
  -2   2   8    3.60    0.59
   2  -2  -8    3.48    0.65
  -2  -2   7    0.00    0.16
  -2  -2   7    0.11    0.29
  -2   2   7    0.30    0.38
  -2   2   7    0.40    0.37
   2  -2  -7   -0.08    0.37
  -2  -2   6   33.64    1.21
  -2  -2   6   34.88    1.24
  -2   2   6   32.38    1.47
  -2   2   6   32.66    1.33
   2  -2  -6   32.36    1.56
  -2  -2   5   46.33    1.30
  -2  -2   5   47.84    1.43
  -2   2   5   42.82    1.62
  -2   2   5   46.65    1.49
   2  -2  -5   43.14    1.74
  -2  -2   4  112.44    2.22
  -2   2   4  104.21    2.42
  -2   2   4  118.28    2.29
   2  -2  -4  112.86    2.74
  -2  -2   3  400.84    4.62
  -2   2   3  369.14    4.63
  -2   2   3  404.96    4.48
   2  -2  -3  384.92    5.20
   2   2  -3  432.52    4.22
  -2  -2   2  361.08    4.39
  -2   2   2  322.91    4.08
  -2   2   2  364.04    4.10
   2  -2  -2  355.54    4.87
   2   2  -2  384.62    3.89
  -2  -2   1   53.83    1.60
  -2   2   1   49.76    1.38
  -2   2   1   57.63    1.43
   2  -2  -1   53.94    1.76
   2   2  -1   56.48    1.00
  -2  -2   0   56.50    1.00
  -2  -2   0   54.72    1.67
  -2   2   0   54.25    1.40
   2  -2   0   52.84    1.72
   2   2   0   57.84    1.03
  -2  -2  -1    0.16    0.32
  -2   2  -1    0.28    0.24
   2  -2   1    0.23    0.35
   2   2   1    0.35    0.21
  -2  -2  -2  190.79    3.44
  -2   2  -2  203.57    3.06
   2  -2   2  189.52    3.33
   2   2   2  205.82    2.61
  -2  -2  -3    5.46    0.66
  -2   2  -3    5.60    0.55
   2  -2   3    4.98    0.60
   2   2   3    5.22    0.47
  -2  -2  -4   73.86    2.28
   2  -2   4   72.71    2.07
   2   2   4   63.56    2.04
   2   2   4   75.55    1.75
  -2  -2  -5    1.93    0.52
   2  -2   5    1.89    0.46
   2   2   5    1.97    0.49
   2   2   5    2.08    0.42
  -2  -2  -6    4.56    0.70
   2  -2   6    4.32    0.61
   2  -2   6    4.78    0.64
   2   2   6    3.97    0.63
   2   2   6    4.21    0.56
  -2  -2  -7   20.66    1.39
   2  -2   7   19.91    1.21
   2  -2   7   20.10    1.20
   2   2   7   19.66    1.28
   2   2   7   19.81    1.14
  -2  -2  -8   12.84    1.17
   2  -2   8   11.03    0.98
   2  -2   8   12.06    0.98
   2   2   8   10.47    0.99
   2   2   8   11.17    0.93
  -2  -2  -9   35.03    1.90
   2  -2   9   35.15    1.74
   2  -2   9   32.27    1.59
   2   2   9   33.44    1.75
   2   2   9   32.06    1.59
  -2  -2 -10   38.22    2.05
  -2   2 -10   39.19    1.80
   2  -2  10   37.74    1.88
   2  -2  10   35.74    1.71
   2   2  10   36.19    1.87
   2   2  10   40.62    1.87
  -2  -2 -11   -0.23    0.39
  -2   2 -11    0.07    0.31
   2  -2  11   -0.23    0.37
   2  -2  11    0.00    0.34
   2   2  11    0.15    0.35
   2   2  11    0.00    0.36
  -2  -2 -12   64.89    2.82
  -2   2 -12   65.62    2.48
   2  -2  12   63.87    2.63
   2   2  12   66.09    2.65
   2   2  12   65.59    2.59
  -2  -2 -13    1.92    0.64
  -2   2 -13    1.21    0.47
   2  -2  13    1.32    0.58
   2   2  13    1.30    0.53
   2   2  13    0.82    0.49
  -2  -2 -14   24.08    1.86
  -2   2 -14   24.05    1.62
   2  -2  14   23.34    1.74
   2   2  14   26.07    1.75
   2   2  14   25.30    1.76
  -2  -2 -15    1.82    0.70
  -2   2 -15    1.74    0.39
  -2   2 -15    1.29    0.51
   2  -2  15    2.15    0.69
   2   2  15    2.11    0.63
   2   2  15    2.34    0.69
  -2  -2 -16   78.99    3.48
  -2   2 -16   83.05    2.23
  -2   2 -16   78.17    3.07
   2  -2  16   71.21    3.20
   2   2  16   72.43    3.17
  -2  -2 -17   -0.45    0.39
  -2   2 -17    0.01    0.31
  -2   2 -17   -0.09    0.41
   2  -2  17    0.32    0.51
   2   2  17    0.28    0.49
  -2  -2 -18   26.14    2.14
  -2   2 -18   28.00    1.97
   2  -2  18   25.44    2.07
   2   2  18   27.04    2.10
  -2  -2 -19    4.37    1.00
  -2   2 -19    5.44    0.97
   2  -2  19    4.83    1.02
   2   2  19    5.50    1.07
  -2  -2 -20    3.24    0.94
  -2   2 -20    3.20    0.82
   2  -2  20    3.45    0.95
   2   2  20    3.75    0.96
  -2  -2 -21    7.17    1.29
  -2   2 -21    8.63    1.26
   2  -2  21    6.71    1.25
   2   2  21    6.60    1.22
  -2  -2 -22    2.66    0.91
  -2   2 -22    3.19    0.90
   2  -2  22    2.81    0.95
   2   2  22    1.78    0.79
  -2  -2 -23   27.20    2.48
  -2   2 -23   25.37    2.16
   2  -2  23   24.64    2.35
   2   2  23   24.42    2.31
  -2  -2 -24    1.96    0.87
  -2   2 -24    2.29    0.87
   2  -2  24    2.17    0.93
   2   2  24    1.74    0.86
  -2  -2 -25    0.99    0.77
  -2   2 -25    0.32    0.62
   2  -2  25    0.83    0.75
   2   2  25    0.20    0.68
  -2  -2 -26    9.07    1.62
  -2   2 -26    8.42    1.46
   2  -2  26    8.23    1.57
   2   2  26    9.90    1.68
  -2  -2 -27    1.91    0.95
   2  -2  27    1.93    0.99
   2   2  27    2.51    1.05
  -2  -2 -28    2.71    1.11
   2  -2  28    2.50    1.09
   2   2  28    2.55    1.08
  -2  -2 -29    3.90    1.25
   2  -2  29    3.72    1.27
   2   2  29    4.76    1.35
  -2  -4  28    0.04    0.69
  -2   4  28   -0.38    0.64
   2  -4 -28    0.47    0.85
  -2  -4  27    1.96    0.97
  -2   4  27    1.08    0.86
   2  -4 -27    1.48    0.97
  -2  -4  26    1.04    0.81
  -2   4  26    1.86    0.91
   2  -4 -26    1.12    0.89
  -2  -4  25    9.23    1.56
  -2   4  25    9.70    1.60
   2  -4 -25   11.42    1.85
  -2  -4  24    0.12    0.60
  -2   4  24   -0.29    0.59
   2  -4 -24   -0.19    0.65
  -2  -4  23   18.23    1.98
  -2   4  23   20.52    2.12
   2  -4 -23   19.33    2.26
  -2  -4  22    0.49    0.64
  -2   4  22    0.53    0.69
   2  -4 -22    0.95    0.78
  -2  -4  21    1.08    0.66
  -2   4  21    1.36    0.77
   2  -4 -21    0.67    0.73
  -2  -4  20    3.47    0.92
  -2   4  20    3.94    1.00
   2  -4 -20    3.52    1.06
  -2  -4  19   43.08    2.65
  -2   4  19   44.26    2.76
   2  -4 -19   41.24    2.99
  -2  -4  18    1.06    0.60
  -2   4  18    1.82    0.74
   2  -4 -18    1.09    0.75
  -2  -4  17    1.82    0.66
  -2   4  17    2.37    0.77
   2  -4 -17    2.17    0.84
  -2  -4  16    3.13    0.76
  -2  -4  16    1.76    0.59
  -2   4  16    1.51    0.72
  -2   4  16    2.87    0.78
   2  -4 -16    2.40    0.87
   2   4 -16    2.47    0.65
  -2  -4  15   22.05    1.67
  -2  -4  15   20.29    1.52
  -2   4  15   21.59    1.95
  -2   4  15   21.89    1.74
   2  -4 -15   20.21    1.97
  -2  -4  14   10.17    1.09
  -2   4  14   10.50    1.38
  -2   4  14   10.18    1.20
   2  -4 -14   10.03    1.41
  -2  -4  13    0.64    0.44
  -2   4  13   -0.16    0.44
  -2   4  13    0.12    0.46
   2  -4 -13   -0.59    0.39
  -2  -4  12    1.86    0.55
  -2   4  12    1.85    0.68
  -2   4  12    1.45    0.56
   2  -4 -12    1.98    0.76
  -2  -4  11    1.10    0.48
  -2   4  11    1.27    0.61
  -2   4  11    1.83    0.59
   2  -4 -11    0.65    0.59
  -2  -4  10  104.90    3.17
  -2   4  10   98.24    3.65
  -2   4  10  104.42    3.15
   2  -4 -10   92.37    3.72
  -2  -4   9  107.25    3.17
  -2   4   9   99.17    3.58
  -2   4   9  111.90    3.16
   2  -4  -9  104.59    3.88
   2   4  -9  115.02    2.95
  -2  -4   8    0.85    0.43
  -2   4   8    0.54    0.49
  -2   4   8    0.90    0.46
   2  -4  -8    0.98    0.58
   2   4  -8    0.71    0.39
  -2  -4   7   34.86    1.80
  -2   4   7   31.89    1.94
  -2   4   7   35.91    1.66
   2  -4  -7   32.63    2.11
   2   4  -7   36.14    1.49
  -2  -4   6    0.17    0.35
  -2   4   6   -0.20    0.37
  -2   4   6    0.12    0.34
   2  -4  -6    0.39    0.49
   2   4  -6    0.05    0.29
  -2  -4   5   15.95    1.24
  -2   4   5   14.17    1.25
  -2   4   5   14.76    1.02
   2  -4  -5   16.33    1.47
   2   4  -5   17.14    0.92
  -2  -4   4   12.74    1.13
  -2   4   4   10.78    1.07
  -2   4   4   11.19    0.88
   2  -4  -4   10.60    1.20
   2   4  -4   11.26    0.71
  -2  -4   3   83.95    2.84
  -2   4   3   77.59    2.70
  -2   4   3   88.71    2.32
   2  -4  -3   80.34    3.08
   2   4  -3   90.87    1.86
  -2  -4   2    0.90    0.49
  -2   4   2    0.61    0.42
  -2   4   2    1.40    0.39
   2  -4  -2    2.06    0.63
   2   4  -2    1.36    0.29
  -2  -4   1    0.13    0.41
  -2   4   1    0.07    0.33
  -2   4   1   -0.02    0.25
   2  -4  -1   -0.12    0.39
   2   4  -1    0.15    0.20
  -2  -4   0    0.84    0.49
  -2   4   0    1.19    0.44
  -2   4   0    1.57    0.39
   2  -4   0    0.89    0.49
   2   4   0    1.19    0.28
  -2  -4  -1   38.60    2.05
  -2   4  -1   40.01    1.55
   2  -4   1   39.98    2.09
   2   4   1   44.07    1.24
  -2  -4  -2    3.00    0.71
  -2   4  -2    3.61    0.53
   2  -4   2    2.60    0.64
   2   4   2    3.16    0.42
  -2  -4  -3   39.80    2.16
  -2   4  -3   39.46    1.62
   2  -4   3   38.66    2.04
   2   4   3   33.94    1.90
   2   4   3   42.92    1.37
  -2  -4  -4    0.74    0.51
  -2   4  -4   -0.03    0.29
   2  -4   4   -0.16    0.37
   2   4   4   -0.42    0.33
   2   4   4    0.07    0.29
  -2  -4  -5   50.75    2.54
  -2   4  -5   56.18    2.06
   2  -4   5   51.48    2.36
   2   4   5   50.29    2.43
   2   4   5   58.37    1.81
  -2  -4  -6    0.33    0.50
  -2   4  -6   -0.16    0.30
   2  -4   6    0.43    0.44
   2   4   6   -0.39    0.33
   2   4   6    0.34    0.35
  -2  -4  -7    0.27    0.47
  -2   4  -7    0.26    0.36
   2  -4   7    0.28    0.42
   2   4   7    0.25    0.44
   2   4   7    0.48    0.37
  -2  -4  -8   28.39    2.04
  -2   4  -8   34.42    1.80
   2  -4   8   30.46    1.86
   2   4   8   30.97    2.05
   2   4   8   34.04    1.63
  -2  -4  -9   74.63    3.35
  -2   4  -9   76.24    2.77
   2  -4   9   75.85    2.95
   2   4   9   72.31    3.19
   2   4   9   80.13    2.61
  -2  -4 -10    0.52    0.58
  -2   4 -10    0.44    0.42
   2  -4  10    0.35    0.46
   2   4  10    0.64    0.54
   2   4  10    0.41    0.44
  -2  -4 -11   17.18    1.74
   2  -4  11   20.03    1.57
   2   4  11   17.85    1.69
   2   4  11   18.11    1.40
  -2  -4 -12    1.35    0.70
   2  -4  12    1.65    0.59
   2   4  12    1.43    0.66
   2   4  12    2.34    0.66
  -2  -4 -13   18.35    1.87
   2  -4  13   17.03    1.51
   2   4  13   20.11    1.86
   2   4  13   19.24    1.55
  -2  -4 -14    0.29    0.59
   2  -4  14    0.09    0.45
   2   4  14    0.14    0.52
   2   4  14    0.28    0.49
  -2  -4 -15    5.63    1.18
  -2   4 -15    5.56    0.96
   2  -4  15    5.35    0.95
   2   4  15    5.46    0.96
  -2  -4 -16    3.13    0.97
  -2   4 -16    3.60    0.83
   2  -4  16    3.44    0.84
   2   4  16    4.28    0.91
  -2  -4 -17    2.28    0.89
  -2   4 -17    1.81    0.64
   2   4  17    2.64    0.81
  -2  -4 -18    6.95    1.36
  -2   4 -18    6.51    1.09
   2   4  18    5.88    1.11
  -2  -4 -19    2.66    0.99
   2   4  19    3.86    1.00
  -2  -4 -20    7.25    1.44
   2   4  20    7.06    1.27
  -2  -4 -21   -0.18    0.62
   2   4  21   -0.19    0.54
  -2  -4 -22    1.40    0.85
   2   4  22    1.83    0.84
  -2  -4 -23    5.02    1.32
   2   4  23    2.88    1.00
  -2  -4 -24    2.63    1.09
   2   4  24    1.15    0.84
  -2  -4 -25    3.85    1.28
   2   4  25    4.38    1.21
  -2  -4 -26    0.85    0.88
   2   4  26    1.22    0.86
   2  -6 -21    2.13    1.12
   2  -6 -20   -0.03    0.75
   2  -6 -19   19.60    2.47
   2  -6 -18   10.24    1.82
   2  -6 -17    5.54    1.39
   2  -6 -16   -0.10    0.67
   2  -6 -15    2.43    1.02
  -2   6  14    2.19    0.93
   2  -6 -14    2.12    0.96
  -2   6  13    2.80    0.99
   2  -6 -13    3.37    1.09
  -2   6  12    4.01    1.08
   2  -6 -12    3.57    1.09
  -2   6  11   15.46    1.84
   2  -6 -11   14.38    1.88
  -2   6  10    1.27    0.72
   2  -6 -10    1.07    0.77
  -2   6   9    6.32    1.21
   2  -6  -9    7.02    1.32
  -2   6   8    2.04    0.80
   2  -6  -8    1.39    0.83
  -2  -6   7    0.70    0.58
  -2   6   7    0.53    0.59
   2  -6  -7    1.57    0.82
  -2  -6   6    6.70    1.10
  -2   6   6    5.03    1.05
   2  -6  -6    7.00    1.30
  -2  -6   5   10.11    1.33
  -2   6   5   10.61    1.38
   2  -6  -5    9.40    1.45
  -2  -6   4    3.58    0.88
  -2   6   4    3.92    0.91
   2  -6  -4    5.64    1.17
  -2  -6   3   17.80    1.73
  -2   6   3   17.63    1.67
   2  -6  -3   19.03    1.94
  -2  -6   2   -0.13    0.48
  -2   6   2   -0.08    0.44
   2  -6  -2    0.37    0.63
   2   6  -2   -0.29    0.39
  -2  -6   1    0.17    0.54
  -2   6   1    1.16    0.58
   2  -6  -1    0.55    0.61
   2   6  -1    1.23    0.60
  -2  -6   0   -0.28    0.46
  -2   6   0   -0.05    0.43
   2  -6   0    0.31    0.55
   2   6   0    0.13    0.46
  -2  -6  -1    0.00    0.56
  -2   6  -1    0.25    0.46
   2  -6   1    0.01    0.53
   2   6   1    0.18    0.49
  -2  -6  -2    5.58    1.13
  -2   6  -2    5.46    0.90
   2  -6   2    3.89    0.94
   2   6   2    3.63    0.90
  -2  -6  -3    1.29    0.73
  -2   6  -3    0.56    0.48
   2  -6   3    0.47    0.60
   2   6   3    0.81    0.60
  -2  -6  -4    0.87    0.71
  -2   6  -4    1.50    0.56
   2  -6   4    1.20    0.68
   2   6   4    1.72    0.72
  -2  -6  -5   12.58    1.63
  -2   6  -5   10.81    1.11
   2  -6   5   12.30    1.51
   2   6   5   13.05    1.59
  -2  -6  -6    2.04    0.84
  -2   6  -6    1.11    0.49
   2  -6   6    0.72    0.60
   2   6   6    0.55    0.58
  -2  -6  -7    2.94    0.96
  -2   6  -7    1.99    0.55
   2  -6   7    2.97    0.88
   2   6   7    2.01    0.81
  -2  -6  -8    0.15    0.63
   2  -6   8    0.84    0.65
   2   6   8    0.82    0.68
  -2  -6  -9   19.81    2.14
   2  -6   9   18.01    1.81
   2   6   9   16.20    1.89
  -2  -6 -10    0.52    0.72
   2  -6  10    1.81    0.74
   2   6  10    0.85    0.74
  -2  -6 -11   11.42    1.72
   2   6  11   11.71    1.70
  -2  -6 -12    1.79    0.88
   2   6  12    3.10    1.03
  -2  -6 -13   -0.40    0.63
  -2  -6 -14    3.38    1.12
  -2  -6 -15    1.51    0.92
  -2  -6 -16    0.87    0.85
  -2  -6 -17    0.25    0.78
  -2  -6 -18    3.31    1.21
  -2  -6 -19    0.30    0.82
  -2  -6 -20    0.28    0.86
  -3  -1  32    6.05    1.50
  -3   1  32    5.61    1.44
   3  -1 -32    7.60    1.57
  -3  -1  31    0.50    0.77
  -3   1  31    0.03    0.69
   3  -1 -31    0.32    0.70
  -3  -1  30    0.95    0.84
  -3   1  30    0.51    0.74
   3  -1 -30    0.65    0.77
  -3  -1  29    7.38    1.54
  -3   1  29    5.28    1.32
   3  -1 -29    8.10    1.47
  -3  -1  28   24.96    2.53
  -3   1  28   24.23    2.50
   3  -1 -28   25.79    2.43
   3   1 -28   26.25    2.29
  -3  -1  27    2.89    1.01
  -3   1  27    2.11    0.91
   3  -1 -27    2.40    0.91
   3   1 -27    2.18    0.82
  -3  -1  26    1.48    0.81
  -3   1  26   -0.14    0.56
   3  -1 -26    1.83    0.81
   3   1 -26    1.43    0.74
  -3  -1  25   12.48    1.70
  -3   1  25   12.44    1.69
   3  -1 -25   12.69    1.61
   3   1 -25   14.32    1.60
  -3  -1  24    1.14    0.73
  -3   1  24    1.64    0.80
   3  -1 -24    1.04    0.64
   3   1 -24    1.49    0.66
  -3  -1  23    5.49    1.12
  -3   1  23    4.76    1.07
   3  -1 -23    5.14    1.03
   3   1 -23    5.16    0.98
  -3  -1  22    7.28    1.24
  -3   1  22    7.26    1.24
   3  -1 -22    9.11    1.29
   3   1 -22    8.61    1.16
  -3  -1  21   75.47    3.56
  -3   1  21   81.27    3.71
   3  -1 -21   82.51    3.55
   3   1 -21   79.06    3.18
  -3  -1  20    5.40    1.04
  -3   1  20    7.84    1.21
   3  -1 -20    5.64    1.01
   3   1 -20    5.98    0.93
  -3  -1  19  106.77    3.95
  -3   1  19  108.68    4.03
   3  -1 -19  108.10    3.83
   3   1 -19  119.90    3.66
  -3  -1  18    0.76    0.55
  -3   1  18    0.12    0.48
   3  -1 -18    0.13    0.41
   3   1 -18    0.52    0.41
   3   1 -18    0.40    0.42
  -3  -1  17    6.86    1.01
  -3   1  17    7.11    1.04
   3  -1 -17    7.81    1.01
   3  -1 -17    6.94    0.98
   3   1 -17    7.65    0.91
  -3  -1  16    0.51    0.48
  -3   1  16    0.27    0.47
   3  -1 -16    0.15    0.40
   3  -1 -16   -0.21    0.37
   3   1 -16    0.39    0.39
  -3  -1  15   19.88    1.51
  -3   1  15   23.07    1.65
   3  -1 -15   24.01    1.57
   3  -1 -15   21.45    1.53
   3   1 -15   24.44    1.41
  -3  -1  14   50.88    2.27
  -3   1  14   51.79    2.34
   3  -1 -14   56.04    2.30
   3  -1 -14   49.65    2.21
   3   1 -14   49.95    1.92
  -3  -1  13    9.92    1.02
  -3   1  13    8.54    0.98
   3  -1 -13   11.02    1.03
   3  -1 -13   11.07    1.06
   3   1 -13    9.91    0.84
  -3  -1  12   20.10    1.34
  -3   1  12   18.00    1.30
   3  -1 -12   21.29    1.35
   3  -1 -12   18.02    1.28
   3   1 -12   21.15    1.13
  -3  -1  11  235.72    4.34
  -3   1  11  226.01    4.37
   3  -1 -11  245.60    4.40
   3  -1 -11  231.82    4.35
   3   1 -11  236.70    3.68
  -3  -1  10  159.25    3.35
  -3   1  10  153.58    3.24
  -3   1  10  160.14    3.48
   3  -1 -10  165.46    3.43
   3  -1 -10  165.61    3.50
   3   1 -10  162.79    2.82
  -3  -1   9  152.83    3.09
  -3   1   9  153.87    3.12
  -3   1   9  154.19    3.25
   3  -1  -9  156.66    3.20
   3  -1  -9  145.58    3.14
   3   1  -9  154.62    2.57
  -3  -1   8  286.32    4.10
  -3   1   8  279.82    4.27
   3  -1  -8  293.48    4.31
   3  -1  -8  283.04    4.31
   3   1  -8  282.18    3.43
  -3  -1   7  148.34    2.65
  -3   1   7  145.66    2.80
  -3   1   7  148.06    2.85
   3  -1  -7  143.77    2.84
   3   1  -7  149.51    2.19
  -3  -1   6   20.44    0.90
  -3  -1   6   19.76    0.67
  -3   1   6   20.12    1.00
  -3   1   6   20.79    1.02
   3  -1  -6   21.01    1.02
   3  -1  -6   21.29    1.05
   3   1  -6   19.96    0.69
   3   1  -6   22.78    0.73
  -3  -1   5   -0.01    0.08
  -3  -1   5  252.51    2.86
  -3   1   5  240.68    3.36
  -3   1   5  253.16    3.41
   3  -1  -5  249.31    3.41
   3  -1  -5  243.33    3.48
   3   1  -5  270.03    2.90
  -3  -1   4   88.42    1.49
  -3  -1   4   89.99    1.37
  -3   1   4   86.34    1.80
  -3   1   4   86.55    1.77
   3  -1  -4   90.88    1.84
   3  -1  -4   84.90    1.88
   3   1  -4   90.09    1.35
  -3  -1   3   31.90    0.73
  -3  -1   3   31.90    0.74
  -3   1   3   32.02    1.01
  -3   1   3   31.35    1.00
   3  -1  -3   33.08    1.01
   3  -1  -3   32.11    1.11
   3   1  -3   33.78    0.74
   3   1  -3   31.98    0.73
  -3  -1   2   94.94    1.47
  -3   1   2   93.78    1.62
  -3   1   2   97.30    1.72
   3  -1  -2   93.32    1.57
   3  -1  -2   89.18    1.81
   3   1  -2   95.74    1.45
  -3  -1   1   14.38    0.60
  -3   1   1   14.62    0.56
  -3   1   1   14.96    0.66
   3  -1  -1   13.80    0.51
   3  -1  -1   14.28    0.73
   3   1  -1   14.99    0.60
  -3  -1   0   59.83    0.99
  -3  -1   0   59.15    1.33
  -3   1   0   54.57    0.98
  -3   1   0   60.99    1.36
   3  -1   0   55.07    1.40
   3   1   0   60.06    1.02
  -3  -1  -1   46.71    1.29
  -3   1  -1   45.79    1.24
   3  -1   1   46.55    1.32
   3   1   1   46.04    0.95
  -3  -1  -2    0.58    0.35
   3  -1   2    0.39    0.32
   3   1   2    0.88    0.28
  -3  -1  -3   38.84    1.38
   3  -1   3   36.58    1.26
   3  -1   3   38.70    1.30
   3   1   3   38.07    1.13
  -3  -1  -4    5.22    0.61
   3  -1   4    5.70    0.61
   3  -1   4    5.89    0.60
   3   1   4    4.69    0.55
   3   1   4    5.78    0.56
  -3  -1  -5    0.41    0.37
   3  -1   5    0.50    0.37
   3  -1   5    0.83    0.37
   3   1   5    0.16    0.31
   3   1   5    0.71    0.35
  -3  -1  -6   29.55    1.43
  -3   1  -6   30.19    1.33
   3  -1   6   29.93    1.38
   3  -1   6   28.47    1.29
   3   1   6   30.14    1.32
   3   1   6   29.83    1.30
  -3  -1  -7  261.27    4.53
  -3   1  -7  256.21    2.91
  -3   1  -7  244.27    4.07
   3  -1   7  242.73    4.22
   3  -1   7  244.12    4.05
   3   1   7  237.06    3.93
   3   1   7  254.08    4.15
  -3  -1  -8   49.08    1.86
  -3  -1  -8   48.57    2.00
  -3   1  -8   50.43    1.20
  -3   1  -8   47.11    1.81
   3   1   8   45.81    1.74
   3   1   8   49.57    1.88
  -3  -1  -9   77.78    2.43
  -3  -1  -9   80.43    2.67
  -3   1  -9   84.29    1.73
  -3   1  -9   76.38    2.41
   3  -1   9   77.04    2.55
   3   1   9   80.42    2.38
   3   1   9   82.38    2.56
  -3  -1 -10   15.53    1.16
  -3  -1 -10   16.71    1.30
  -3   1 -10   16.89    0.84
  -3   1 -10   16.27    1.19
   3  -1  10   15.77    1.25
   3   1  10   16.04    1.11
   3   1  10   16.73    1.24
  -3  -1 -11    5.75    0.77
  -3  -1 -11    5.88    0.86
  -3   1 -11    6.29    0.59
  -3   1 -11    6.71    0.83
   3  -1  11    6.36    0.87
   3   1  11    6.02    0.74
   3   1  11    6.50    0.86
  -3  -1 -12    0.49    0.40
  -3  -1 -12    0.64    0.48
  -3   1 -12    0.20    0.30
  -3   1 -12    0.82    0.45
   3  -1  12    0.26    0.41
   3   1  12    0.20    0.32
   3   1  12    0.71    0.46
  -3  -1 -13   16.25    1.31
  -3  -1 -13   17.71    1.48
  -3   1 -13   17.58    1.05
  -3   1 -13   17.99    1.39
   3  -1  13   16.74    1.44
   3   1  13   16.78    1.24
   3   1  13   15.85    1.37
  -3  -1 -14   10.18    1.10
  -3  -1 -14    8.64    1.11
  -3   1 -14    9.23    0.83
  -3   1 -14    9.46    1.08
   3  -1  14   10.26    1.19
   3   1  14    9.73    1.00
   3   1  14    7.80    1.05
  -3  -1 -15    2.33    0.71
  -3   1 -15    1.92    0.51
  -3   1 -15    1.85    0.62
   3  -1  15    1.52    0.62
   3   1  15    1.97    0.65
  -3  -1 -16    2.70    0.76
  -3   1 -16    2.93    0.59
  -3   1 -16    2.86    0.74
   3  -1  16    2.92    0.80
   3   1  16    3.12    0.82
  -3  -1 -17    9.56    1.27
  -3   1 -17    8.44    1.14
   3  -1  17    9.89    1.31
   3   1  17    9.05    1.24
  -3  -1 -18   13.77    1.54
  -3   1 -18   14.29    1.49
   3  -1  18   14.04    1.58
   3   1  18   14.68    1.60
  -3  -1 -19    6.92    1.17
  -3   1 -19    6.32    1.09
   3  -1  19    5.15    1.08
   3   1  19    6.51    1.16
  -3  -1 -20    0.68    0.60
  -3   1 -20   -0.27    0.46
   3  -1  20    0.39    0.61
   3   1  20    0.50    0.60
  -3  -1 -21   27.69    2.31
  -3   1 -21   29.78    2.27
   3  -1  21   24.20    2.21
   3   1  21   24.47    2.21
  -3  -1 -22    0.14    0.60
  -3   1 -22    1.55    0.74
   3  -1  22    1.72    0.79
   3   1  22    1.57    0.79
  -3  -1 -23   22.00    2.18
  -3   1 -23   23.99    2.17
   3  -1  23   21.90    2.23
   3   1  23   23.02    2.28
  -3  -1 -24    0.37    0.63
  -3   1 -24    1.56    0.79
   3  -1  24    1.57    0.82
   3   1  24    0.47    0.70
  -3  -1 -25    1.90    0.85
  -3   1 -25    1.67    0.83
   3  -1  25    3.20    1.08
   3   1  25    2.36    0.98
  -3  -1 -26    1.66    0.88
  -3   1 -26    0.17    0.68
   3  -1  26    0.58    0.78
   3   1  26    0.71    0.78
  -3  -1 -27    3.83    1.17
  -3   1 -27    4.84    1.22
   3  -1  27    3.21    1.14
   3   1  27    3.66    1.16
  -3  -1 -28    3.46    1.15
  -3   1 -28    1.79    0.91
   3  -1  28    1.75    0.99
   3   1  28    2.57    1.10
  -3  -1 -29   18.94    2.35
  -3   1 -29   24.75    2.56
   3  -1  29   16.97    2.31
   3   1  29   20.48    2.53
  -3  -1 -30    7.80    1.62
  -3   1 -30    8.64    1.65
   3  -1  30    6.40    1.57
   3   1  30    8.41    1.74
  -3  -3  30    0.80    0.86
  -3   3  30   -0.11    0.71
   3  -3 -30   -0.05    0.70
  -3  -3  29   -0.24    0.63
  -3   3  29    1.24    0.90
   3  -3 -29    0.43    0.79
  -3  -3  28    7.44    1.50
  -3   3  28    7.66    1.54
   3  -3 -28    6.49    1.45
  -3  -3  27   -0.52    0.57
  -3   3  27   -0.68    0.50
   3  -3 -27    0.83    0.77
  -3  -3  26    9.73    1.58
  -3   3  26   11.19    1.72
   3  -3 -26   11.06    1.73
  -3  -3  25    4.41    1.11
  -3   3  25    6.18    1.29
   3  -3 -25    5.44    1.27
  -3  -3  24    1.27    0.75
  -3   3  24    0.31    0.65
   3  -3 -24    1.12    0.76
  -3  -3  23    3.78    0.99
  -3   3  23    4.69    1.10
   3  -3 -23    3.50    1.04
  -3  -3  22    0.27    0.58
  -3   3  22   -0.44    0.47
   3  -3 -22    0.16    0.57
  -3  -3  21   15.00    1.66
  -3   3  21   13.88    1.64
   3  -3 -21   14.07    1.73
  -3  -3  20    4.48    0.97
  -3   3  20    5.94    1.11
   3  -3 -20    4.52    1.05
   3   3 -20    4.99    0.85
  -3  -3  19   19.98    1.78
  -3   3  19   21.95    1.91
   3  -3 -19   20.65    1.98
   3   3 -19   22.02    1.59
  -3  -3  18    0.58    0.53
  -3   3  18    0.11    0.51
   3  -3 -18    0.33    0.55
   3   3 -18   -0.10    0.34
  -3  -3  17    6.57    1.00
  -3   3  17    5.80    1.02
  -3   3  17    7.27    1.09
   3  -3 -17    5.39    1.05
   3   3 -17    7.57    0.91
  -3  -3  16    0.08    0.42
  -3   3  16    0.30    0.45
  -3   3  16   -0.02    0.46
   3  -3 -16    0.47    0.54
   3   3 -16    0.30    0.35
  -3  -3  15   10.73    1.15
  -3   3  15   12.64    1.36
  -3   3  15   14.45    1.40
   3  -3 -15   11.98    1.41
   3   3 -15   11.30    1.03
  -3  -3  14   56.47    2.44
  -3  -3  14   57.65    2.18
  -3   3  14   59.26    2.79
  -3   3  14   54.30    2.52
   3  -3 -14   52.32    2.76
   3   3 -14   57.53    2.18
  -3  -3  13   12.44    1.13
  -3  -3  13   12.86    1.03
  -3   3  13   12.41    1.29
  -3   3  13   13.18    1.24
   3  -3 -13   11.21    1.30
  -3  -3  12   60.28    2.30
  -3  -3  12   62.17    2.14
  -3   3  12   55.43    2.58
  -3   3  12   57.08    2.41
   3  -3 -12   52.85    2.64
  -3  -3  11    0.41    0.24
  -3  -3  11   11.47    0.93
  -3   3  11    8.43    1.03
  -3   3  11    8.98    0.97
   3  -3 -11    9.10    1.12
  -3  -3  10    3.38    0.56
  -3  -3  10    3.40    0.54
  -3   3  10    3.24    0.69
  -3   3  10    3.99    0.68
   3  -3 -10    3.54    0.76
  -3  -3   9    3.52    0.54
  -3  -3   9    3.60    0.55
  -3   3   9    3.23    0.67
  -3   3   9    3.99    0.64
   3  -3  -9    4.09    0.76
  -3  -3   8    9.61    0.76
  -3  -3   8   10.68    0.85
  -3   3   8   10.23    1.05
  -3   3   8   10.87    0.94
   3  -3  -8    9.33    1.06
  -3  -3   7  100.38    2.53
  -3   3   7   88.28    2.83
  -3   3   7   99.87    2.63
   3  -3  -7   92.86    3.11
  -3  -3   6   18.18    1.09
  -3   3   6   17.12    1.23
  -3   3   6   17.81    1.09
   3  -3  -6   16.16    1.31
  -3  -3   5   24.95    1.27
  -3   3   5   21.56    1.33
  -3   3   5   25.23    1.24
   3  -3  -5   22.62    1.50
   3   3  -5   23.82    0.93
  -3  -3   4   22.88    1.23
  -3   3   4   23.21    1.32
  -3   3   4   23.18    1.16
   3  -3  -4   24.39    1.53
   3   3  -4   24.88    0.85
  -3  -3   3  102.99    2.63
  -3   3   3   89.73    2.48
  -3   3   3  105.48    2.40
   3  -3  -3   95.58    2.94
   3   3  -3  104.89    1.66
  -3  -3   2   39.75    1.67
  -3   3   2   36.10    1.51
  -3   3   2   41.62    1.47
   3  -3  -2   40.20    1.89
  -3  -3   1   61.68    2.12
  -3   3   1   52.90    1.73
  -3   3   1   60.67    1.78
   3  -3  -1   59.23    2.26
  -3  -3   0   36.94    1.69
  -3   3   0   31.63    1.27
  -3   3   0   37.93    1.42
   3  -3   0   36.25    1.76
   3   3   0   40.16    0.91
  -3  -3  -1    0.91    0.44
  -3   3  -1    1.08    0.35
   3  -3   1    1.27    0.50
   3   3   1    1.18    0.26
  -3  -3  -2   61.22    2.28
  -3   3  -2   58.97    1.86
   3  -3   2   58.57    2.21
   3   3   2   65.24    1.42
  -3  -3  -3   23.60    1.47
  -3   3  -3   25.08    1.25
   3  -3   3   24.16    1.44
   3   3   3   25.53    0.98
  -3  -3  -4   56.65    2.32
  -3   3  -4   56.97    1.95
   3  -3   4   57.02    2.21
   3   3   4   52.29    2.17
   3   3   4   63.55    1.68
  -3  -3  -5   86.90    2.96
  -3   3  -5   96.33    2.64
   3  -3   5   91.50    2.82
   3   3   5   79.12    2.75
   3   3   5   97.65    2.25
  -3  -3  -6   33.75    1.91
  -3   3  -6   35.29    1.66
   3  -3   6   34.59    1.76
   3   3   6   28.93    1.71
   3   3   6   35.08    1.44
  -3  -3  -7   21.29    1.59
   3  -3   7   22.06    1.44
   3   3   7   20.63    1.49
   3   3   7   23.86    1.27
  -3  -3  -8   21.16    1.62
   3  -3   8   21.13    1.44
   3   3   8   16.85    1.40
   3   3   8   20.05    1.25
  -3  -3  -9   11.23    1.25
   3  -3   9   13.54    1.18
   3   3   9   11.64    1.20
   3   3   9   13.15    1.08
  -3  -3 -10   18.81    1.63
   3  -3  10   16.56    1.33
   3   3  10   17.60    1.49
   3   3  10   18.76    1.33
  -3  -3 -11    0.83    0.57
   3  -3  11    1.05    0.48
   3   3  11    0.67    0.45
   3   3  11    1.05    0.49
  -3  -3 -12    1.27    0.64
   3  -3  12    0.94    0.52
   3  -3  12    1.24    0.52
   3   3  12    1.43    0.59
   3   3  12    1.01    0.53
  -3  -3 -13    1.09    0.64
  -3   3 -13    1.89    0.59
   3  -3  13    1.75    0.64
   3  -3  13    1.64    0.57
   3   3  13    1.69    0.63
   3   3  13    1.84    0.61
  -3  -3 -14    0.62    0.60
  -3   3 -14    1.30    0.52
   3  -3  14    1.59    0.62
   3  -3  14    0.93    0.53
   3   3  14    1.55    0.62
   3   3  14    1.66    0.64
  -3  -3 -15    1.83    0.75
  -3   3 -15    1.42    0.57
   3  -3  15    2.24    0.70
   3   3  15    1.70    0.65
  -3  -3 -16   45.87    2.89
  -3   3 -16   48.65    2.57
   3  -3  16   42.54    2.58
   3   3  16   46.07    2.60
  -3  -3 -17   14.88    1.73
  -3   3 -17   12.86    0.83
  -3   3 -17   12.40    1.38
   3  -3  17   12.86    1.52
   3   3  17   12.84    1.47
  -3  -3 -18    0.11    0.58
  -3   3 -18    0.10    0.45
   3  -3  18    0.20    0.54
   3   3  18   -0.05    0.48
  -3  -3 -19    0.84    0.72
  -3   3 -19    0.90    0.59
   3  -3  19    0.14    0.55
   3   3  19    0.52    0.62
  -3  -3 -20    0.03    0.59
  -3   3 -20   -0.19    0.46
   3  -3  20    0.09    0.52
   3   3  20   -0.45    0.46
  -3  -3 -21    4.56    1.16
  -3   3 -21    2.09    0.76
   3  -3  21    3.01    0.94
   3   3  21    3.10    0.93
  -3  -3 -22    7.46    1.46
  -3   3 -22    7.62    1.28
   3  -3  22    8.39    1.45
   3   3  22    6.75    1.30
  -3  -3 -23    1.02    0.80
  -3   3 -23    0.75    0.67
   3  -3  23    1.09    0.75
   3   3  23    1.16    0.81
  -3  -3 -24    1.54    0.89
   3  -3  24    2.50    1.00
   3   3  24    1.59    0.85
  -3  -3 -25    1.74    0.99
   3  -3  25    2.14    0.97
   3   3  25    2.81    1.02
  -3  -3 -26    2.18    1.04
   3  -3  26    2.05    0.96
   3   3  26    2.46    1.02
  -3  -3 -27    0.66    0.83
   3  -3  27    2.29    1.05
   3   3  27    1.80    0.99
  -3  -3 -28    0.42    0.83
   3  -3  28    0.88    0.85
   3   3  28    0.40    0.80
   3  -5 -25    2.48    1.14
   3  -5 -24    1.77    1.02
   3  -5 -23    3.34    1.20
   3  -5 -22   -0.43    0.61
   3  -5 -21    0.85    0.82
   3  -5 -20    0.31    0.73
   3  -5 -19    0.48    0.70
   3  -5 -18    8.50    1.53
   3  -5 -17    3.31    1.06
   3  -5 -16   -0.10    0.60
  -3   5  15    4.52    1.11
   3  -5 -15    4.24    1.11
  -3   5  14    4.36    1.03
   3  -5 -14    4.93    1.14
  -3   5  13    1.44    0.74
   3  -5 -13    0.76    0.71
  -3   5  12   31.36    2.38
   3  -5 -12   28.61    2.39
  -3  -5  11    3.36    0.74
  -3   5  11    2.65    0.85
   3  -5 -11    2.43    0.84
  -3  -5  10   15.82    1.39
  -3   5  10   10.81    1.40
   3  -5 -10   15.33    1.74
  -3  -5   9    0.26    0.43
  -3   5   9   -0.47    0.43
   3  -5  -9   -0.68    0.49
  -3  -5   8   42.12    2.22
  -3   5   8   37.91    2.39
   3  -5  -8   39.14    2.61
  -3  -5   7   34.17    2.01
  -3   5   7   31.88    2.16
   3  -5  -7   31.13    2.31
  -3  -5   6    2.93    0.70
  -3   5   6    1.17    0.59
   3  -5  -6    2.21    0.79
  -3  -5   5    0.23    0.43
  -3   5   5    0.44    0.48
   3  -5  -5   -0.41    0.43
  -3  -5   4    0.35    0.45
  -3   5   4    0.96    0.54
   3  -5  -4   -0.09    0.47
  -3  -5   3    7.02    1.00
  -3   5   3    7.49    1.00
   3  -5  -3    6.15    1.07
  -3  -5   2   -0.04    0.46
  -3   5   2    0.06    0.41
   3  -5  -2   -0.23    0.46
  -3  -5   1    0.49    0.52
  -3   5   1    0.04    0.39
   3  -5  -1    0.90    0.59
  -3  -5   0   25.46    1.88
  -3   5   0   24.01    1.57
   3  -5   0   24.79    1.92
  -3  -5  -1   -0.02    0.45
  -3   5  -1   -0.10    0.35
   3  -5   1    0.19    0.50
   3   5   1    0.08    0.40
  -3  -5  -2   87.26    3.53
  -3   5  -2   78.78    2.66
   3  -5   2   87.07    3.52
   3   5   2   69.11    3.02
  -3  -5  -3    6.19    1.07
  -3   5  -3    4.67    0.71
   3  -5   3    5.05    0.96
   3   5   3    4.45    0.89
  -3  -5  -4   13.69    1.51
  -3   5  -4   11.22    0.98
   3  -5   4   14.63    1.49
   3   5   4   13.84    1.46
  -3  -5  -5    2.72    0.82
   3  -5   5    1.42    0.65
   3   5   5    1.73    0.71
  -3  -5  -6   33.65    2.37
   3  -5   6   32.50    2.17
   3   5   6   27.02    2.08
  -3  -5  -7    0.70    0.63
   3  -5   7    0.90    0.61
   3   5   7    0.58    0.59
  -3  -5  -8   51.57    3.03
   3  -5   8   50.43    2.71
   3   5   8   41.95    2.66
  -3  -5  -9   11.41    1.53
   3  -5   9   10.63    1.31
   3   5   9    8.81    1.31
  -3  -5 -10   -0.19    0.54
   3  -5  10    0.21    0.49
   3   5  10   -0.05    0.49
  -3  -5 -11   -0.22    0.55
   3  -5  11    0.23    0.51
   3   5  11    0.31    0.59
  -3  -5 -12   -0.22    0.50
  -3   5 -12   -0.01    0.44
   3  -5  12    0.17    0.48
   3   5  12   -0.33    0.47
  -3  -5 -13    1.96    0.91
  -3   5 -13    2.40    0.74
   3  -5  13    3.83    0.90
  -3  -5 -14   11.54    1.70
   3  -5  14   11.88    1.44
  -3  -5 -15   -0.69    0.44
   3  -5  15    0.23    0.56
  -3  -5 -16   16.75    2.08
  -3  -5 -17    1.77    0.89
  -3  -5 -18    5.20    1.33
  -3  -5 -19    0.45    0.76
  -3  -5 -20   -0.23    0.63
  -3  -5 -21    0.03    0.75
  -3  -5 -22   17.28    2.35
  -3  -5 -23   -0.20    0.80
   3  -7 -16    3.00    1.22
   3  -7 -15   -0.05    0.75
   3  -7 -14    3.33    1.22
  -3   7  13    0.21    0.72
   3  -7 -13    0.11    0.72
  -3   7  12    2.96    1.09
   3  -7 -12    3.69    1.24
  -3   7  11    9.99    1.66
   3  -7 -11    9.55    1.73
  -3   7  10    1.94    0.91
   3  -7 -10    2.41    1.05
  -3   7   9    0.15    0.64
   3  -7  -9   -0.06    0.71
  -3   7   8    0.04    0.66
   3  -7  -8    0.55    0.80
  -3   7   7    1.84    0.84
   3  -7  -7    1.84    0.96
  -3   7   6    0.54    0.65
   3  -7  -6    1.17    0.85
   3   7  -6    0.89    0.61
  -3   7   5    3.38    0.97
   3  -7  -5    3.98    1.17
   3   7  -5    2.55    0.78
  -3   7   4    1.43    0.72
   3  -7  -4    0.83    0.77
   3   7  -4    1.33    0.65
  -3   7   3    1.13    0.67
   3  -7  -3    1.84    0.88
   3   7  -3    1.74    0.74
  -3   7   2    0.59    0.59
   3  -7  -2   -0.14    0.61
   3   7  -2   -0.01    0.49
  -3  -7   1    0.06    0.59
  -3   7   1    0.19    0.51
   3  -7  -1   -0.16    0.61
   3   7  -1    0.66    0.64
  -3  -7   0   11.27    1.62
  -3   7   0   10.43    1.38
   3  -7   0   10.84    1.62
   3   7   0   11.28    1.53
  -3  -7  -1    1.83    0.89
  -3   7  -1    2.37    0.75
   3  -7   1    1.93    0.91
   3   7   1    0.76    0.69
  -3  -7  -2   17.88    2.05
  -3   7  -2   16.49    1.63
   3  -7   2   18.27    2.04
   3   7   2   15.78    1.83
  -3  -7  -3    0.67    0.75
  -3   7  -3    0.33    0.48
   3  -7   3    1.28    0.79
   3   7   3    0.82    0.72
  -3  -7  -4    8.78    1.55
  -3   7  -4    8.52    1.16
   3  -7   4    8.94    1.48
   3   7   4   11.25    1.64
  -3  -7  -5    1.36    0.85
  -3   7  -5    0.70    0.53
   3  -7   5    1.16    0.78
   3   7   5    0.08    0.60
  -3  -7  -6    2.02    0.90
  -3   7  -6    1.11    0.57
   3   7   6    2.14    0.94
  -3  -7  -7    9.61    1.67
  -3   7  -7   10.07    1.16
   3   7   7    9.69    1.62
  -3  -7  -8    1.92    0.97
   3   7   8    2.29    0.99
  -3  -7  -9   -0.08    0.74
   3   7   9    0.05    0.66
  -3  -7 -10    0.36    0.75
   3   7  10   -0.15    0.68
  -3  -7 -11   18.74    2.36
  -3  -7 -12    0.48    0.87
  -3  -7 -13    0.29    0.78
  -3  -7 -14    2.83    1.19
  -4   0  33   -0.06    0.71
  -4   0  32   16.14    2.26
  -4   0  31   -0.04    0.65
   4   0 -31   -0.22    0.62
  -4   0  30   13.17    1.97
   4   0 -30   13.95    1.82
  -4   0  29   -0.21    0.59
   4   0 -29    0.04    0.58
  -4   0  28    6.64    1.39
   4   0 -28    6.89    1.27
  -4   0  27    0.30    0.63
   4   0 -27    0.09    0.57
  -4   0  26    5.05    1.18
   4   0 -26    4.87    1.06
  -4   0  25    0.11    0.55
   4   0 -25    0.25    0.55
  -4   0  24   10.08    1.49
   4   0 -24   10.89    1.38
  -4   0  23    0.20    0.58
   4   0 -23    0.37    0.55
  -4   0  22   19.42    1.90
   4   0 -22   19.23    1.69
  -4   0  21    0.50    0.60
   4   0 -21    0.36    0.52
  -4   0  20   64.04    3.14
   4   0 -20   69.45    2.93
  -4   0  19    0.28    0.46
   4   0 -19    0.36    0.45
  -4   0  18    4.03    0.84
   4   0 -18    4.83    0.79
   4   0 -18    5.04    0.82
  -4   0  17    0.17    0.43
   4   0 -17    0.23    0.40
   4   0 -17   -0.18    0.36
  -4   0  16   33.07    1.98
   4   0 -16   34.84    1.77
   4   0 -16   34.08    1.78
  -4   0  15    0.24    0.44
   4   0 -15   -0.19    0.34
   4   0 -15    0.30    0.38
  -4   0  14   16.87    1.33
   4   0 -14   16.94    1.16
   4   0 -14   15.20    1.13
  -4   0  13   -0.12    0.37
   4   0 -13   -0.41    0.32
   4   0 -13   -0.11    0.31
  -4   0  12   50.50    2.06
   4   0 -12   52.36    1.84
  -4   0  11    0.35    0.41
   4   0 -11   -0.09    0.32
   4   0 -10   54.75    1.67
  -4   0   9   -0.14    0.33
   4   0  -9    0.12    0.31
  -4   0   8    7.50    0.71
   4   0  -8    8.10    0.62
  -4   0   7   -0.13    0.31
   4   0  -7    0.25    0.30
  -4   0   6   26.33    1.05
   4   0  -6   27.38    0.86
  -4   0   5    0.18    0.28
  -4   0   5   -0.16    0.17
   4   0  -5    0.17    0.21
  -4   0   4  118.76    1.89
  -4   0   4  118.39    1.61
   4   0  -4  119.07    1.66
  -4   0   3    0.09    0.18
  -4   0   3    0.05    0.13
   4   0  -3    0.05    0.14
  -4   0   2   30.62    0.81
  -4   0   2    0.01    0.05
   4   0  -2   31.59    0.73
  -4   0   1    1.70    0.26
   4   0  -1    1.94    0.25
  -4   0   0   98.99    1.63
   4   0   0   99.05    1.63
  -4   0  -1    0.45    0.27
   4   0   1    0.49    0.26
  -4   0  -2   51.77    1.38
   4   0   2   54.07    1.39
  -4   0  -3    0.21    0.34
   4   0   3   -0.04    0.23
   4   0   3    0.43    0.34
  -4   0  -4  146.81    2.74
   4   0   4  144.96    2.19
   4   0   4  139.71    2.64
  -4   0  -5   -0.05    0.24
  -4   0  -5    0.12    0.34
   4   0   5    0.02    0.26
   4   0   5    0.13    0.35
  -4   0  -6   90.60    1.99
  -4   0  -6   97.67    2.48
   4   0   6   98.27    1.92
   4   0   6   96.23    2.46
  -4   0  -7    0.12    0.28
  -4   0  -7   -0.08    0.35
   4   0   7    0.16    0.25
   4   0   7    0.14    0.38
  -4   0  -8   24.64    1.16
  -4   0  -8   25.78    1.42
   4   0   8   26.32    1.07
   4   0   8   24.97    1.41
  -4   0  -9    0.23    0.30
  -4   0  -9   -0.15    0.36
   4   0   9   -0.05    0.23
   4   0   9   -0.37    0.35
  -4   0 -10    2.59    0.49
  -4   0 -10    2.70    0.61
   4   0  10    2.09    0.40
   4   0  10    2.32    0.61
  -4   0 -11   -0.05    0.31
  -4   0 -11   -0.09    0.35
   4   0  11    0.08    0.42
  -4   0 -12    1.14    0.42
  -4   0 -12    1.08    0.53
   4   0  12    1.08    0.53
  -4   0 -13   -0.08    0.34
  -4   0 -13   -0.18    0.38
   4   0  13    0.45    0.46
  -4   0 -14  123.69    3.36
  -4   0 -14  116.29    3.76
   4   0  14  115.71    3.84
  -4   0 -15    0.83    0.46
  -4   0 -15    0.55    0.50
   4   0  15    0.43    0.50
  -4   0 -16    1.03    0.59
   4   0  16    0.85    0.58
  -4   0 -17    0.42    0.52
   4   0  17    0.18    0.55
  -4   0 -18   42.07    2.57
   4   0  18   39.10    2.57
  -4   0 -19    0.32    0.60
   4   0  19    0.35    0.66
  -4   0 -20   50.98    2.99
   4   0  20   47.03    2.99
  -4   0 -21    0.53    0.63
   4   0  21    0.12    0.57
  -4   0 -22    0.52    0.63
   4   0  22    0.34    0.66
  -4   0 -23   -0.33    0.52
   4   0  23    0.18    0.64
  -4   0 -24   12.92    1.74
   4   0  24    9.76    1.61
  -4   0 -25   -0.27    0.59
   4   0  25    0.30    0.72
  -4   0 -26    7.89    1.47
   4   0  26    6.92    1.47
  -4   0 -27    0.58    0.79
   4   0  27    0.48    0.81
  -4   0 -28    2.08    0.98
   4   0  28    2.55    1.11
  -4   0 -29   -0.07    0.71
   4   0  29   -0.48    0.66
  -4   0 -30    0.22    0.78
   4   0  30    0.34    0.88
  -4  -2  32    0.72    0.88
  -4   2  32    0.49    0.81
   4  -2 -32    1.68    0.97
  -4  -2  31    0.57    0.80
  -4   2  31    0.10    0.77
   4  -2 -31    0.87    0.83
  -4  -2  30    1.86    0.98
  -4   2  30    2.05    0.97
   4  -2 -30    1.83    0.96
  -4  -2  29    1.43    0.89
  -4   2  29    1.72    0.94
   4  -2 -29    1.68    0.90
  -4  -2  28    4.17    1.19
  -4   2  28    4.34    1.19
   4  -2 -28    5.26    1.26
  -4  -2  27   -0.18    0.61
  -4   2  27   -0.19    0.59
   4  -2 -27   -0.19    0.56
  -4  -2  26    0.18    0.65
  -4   2  26    0.30    0.65
   4  -2 -26    0.42    0.64
  -4  -2  25    0.36    0.63
  -4   2  25    0.04    0.59
   4  -2 -25   -0.16    0.54
  -4  -2  24    3.46    0.99
  -4   2  24    3.41    1.00
   4  -2 -24    3.67    0.99
   4   2 -24    2.55    0.76
  -4  -2  23    0.95    0.70
  -4   2  23    1.16    0.71
   4  -2 -23    0.98    0.66
   4   2 -23    0.47    0.51
  -4  -2  22    3.85    0.96
  -4   2  22    3.52    0.95
   4  -2 -22    2.86    0.85
   4   2 -22    2.11    0.67
  -4  -2  21    9.07    1.30
  -4   2  21    7.95    1.25
   4  -2 -21    8.51    1.26
   4   2 -21    9.62    1.12
  -4  -2  20   10.56    1.34
  -4   2  20    8.68    1.26
   4  -2 -20    6.31    1.11
   4   2 -20    9.15    1.05
  -4  -2  19    3.11    0.81
  -4   2  19    3.30    0.86
   4  -2 -19    2.65    0.78
   4   2 -19    2.58    0.61
  -4  -2  18    0.50    0.52
  -4   2  18    0.35    0.53
   4  -2 -18    0.40    0.52
   4   2 -18    0.29    0.34
  -4  -2  17   33.44    2.06
  -4   2  17   36.20    2.21
   4  -2 -17   36.91    2.26
   4   2 -17   36.18    1.77
  -4  -2  16   29.28    1.85
  -4   2  16   31.16    1.99
   4  -2 -16   29.58    1.98
   4   2 -16   30.36    1.56
  -4  -2  15   14.30    1.28
  -4   2  15   13.27    1.25
  -4   2  15   12.70    1.27
   4  -2 -15   13.57    1.34
   4   2 -15   14.25    1.03
  -4  -2  14    0.71    0.46
  -4   2  14    1.06    0.46
  -4   2  14    0.22    0.44
   4  -2 -14    0.81    0.50
   4   2 -14    0.99    0.34
  -4  -2  13   10.41    1.01
  -4   2  13    9.85    1.04
  -4   2  13   10.19    1.07
   4  -2 -13   11.06    1.16
   4   2 -13   10.89    0.84
  -4  -2  12  196.51    4.07
  -4   2  12  189.84    4.32
  -4   2  12  193.39    4.31
   4   2 -12  200.23    3.44
  -4  -2  11    1.39    0.47
  -4  -2  11    1.52    0.36
  -4   2  11    1.47    0.49
  -4   2  11    1.70    0.54
   4  -2 -11    1.90    0.57
   4   2 -11    1.61    0.38
  -4  -2  10    0.68    0.38
  -4  -2  10    0.67    0.29
  -4   2  10    0.50    0.39
  -4   2  10    0.93    0.46
   4  -2 -10    0.70    0.47
  -4  -2   9   -0.05    0.13
  -4  -2   9    0.25    0.25
  -4   2   9   -0.07    0.32
  -4   2   9    0.41    0.41
   4  -2  -9    0.47    0.43
  -4  -2   8    0.90    0.34
  -4  -2   8    0.69    0.28
  -4   2   8    0.82    0.42
  -4   2   8    0.47    0.37
   4  -2  -8    0.77    0.43
  -4  -2   7    5.81    0.54
  -4  -2   7    5.87    0.50
  -4   2   7    4.98    0.66
  -4   2   7    6.25    0.69
   4  -2  -7    6.65    0.78
  -4  -2   6   34.52    1.09
  -4  -2   6   33.60    1.10
  -4   2   6   30.56    1.40
  -4   2   6   33.58    1.38
   4  -2  -6   31.07    1.52
  -4  -2   5  169.91    2.31
  -4  -2   5  171.19    2.60
  -4   2   5  160.52    3.11
  -4   2   5  167.57    3.01
   4  -2  -5  159.90    3.38
  -4  -2   4   89.66    1.41
  -4  -2   4   87.68    1.83
  -4   2   4   85.54    2.13
  -4   2   4   86.83    2.06
   4  -2  -4   82.52    2.36
  -4  -2   3  166.63    2.68
  -4   2   3  154.51    2.76
  -4   2   3  174.04    2.92
   4  -2  -3  155.36    3.21
  -4  -2   2   56.50    1.57
  -4   2   2   54.05    1.50
  -4   2   2   54.74    1.57
   4  -2  -2   54.56    1.86
  -4  -2   1    1.70    0.40
  -4   2   1    2.14    0.36
  -4   2   1    2.01    0.38
   4  -2  -1    2.43    0.52
  -4  -2   0  121.61    2.55
  -4   2   0  110.26    1.86
  -4   2   0  127.51    2.49
   4  -2   0  123.91    2.79
  -4  -2  -1    0.43    0.36
  -4   2  -1    0.82    0.21
  -4   2  -1    0.87    0.30
   4  -2   1    0.63    0.40
   4   2   1    0.89    0.22
  -4  -2  -2   38.59    1.57
  -4   2  -2   39.50    1.45
   4  -2   2   37.64    1.56
   4   2   2   41.33    1.08
  -4  -2  -3  168.63    3.47
  -4   2  -3  175.32    3.26
   4  -2   3  174.92    3.45
   4   2   3  177.74    2.64
  -4  -2  -4   34.15    1.62
   4  -2   4   32.97    1.52
   4   2   4   33.65    1.21
  -4  -2  -5   37.63    1.77
   4  -2   5   40.37    1.71
   4   2   5   33.03    1.60
   4   2   5   40.32    1.44
  -4  -2  -6   31.23    1.68
   4  -2   6   28.64    1.48
   4   2   6   28.49    1.53
   4   2   6   30.74    1.35
  -4  -2  -7   33.67    1.81
   4  -2   7   34.97    1.70
   4  -2   7   37.22    1.73
   4   2   7   32.71    1.68
   4   2   7   35.93    1.56
  -4  -2  -8    0.73    0.48
   4  -2   8    1.00    0.47
   4  -2   8    1.02    0.44
   4   2   8    0.52    0.40
   4   2   8    0.37    0.38
  -4  -2  -9    2.01    0.60
   4  -2   9    2.14    0.58
   4  -2   9    2.12    0.56
   4   2   9    2.41    0.57
   4   2   9    2.41    0.56
  -4  -2 -10    0.43    0.44
  -4   2 -10   -0.21    0.32
   4  -2  10    0.69    0.46
   4  -2  10   -0.13    0.33
   4   2  10   -0.06    0.32
   4   2  10    0.03    0.36
  -4  -2 -11    0.74    0.49
  -4   2 -11    0.59    0.41
   4  -2  11    0.37    0.44
   4  -2  11   -0.02    0.39
   4   2  11    0.24    0.37
   4   2  11   -0.13    0.38
  -4  -2 -12    6.58    1.02
  -4   2 -12    7.39    0.54
  -4   2 -12    6.47    0.89
   4  -2  12    5.26    0.87
   4   2  12    7.82    0.98
   4   2  12    5.94    0.89
  -4  -2 -13    0.32    0.46
  -4   2 -13    0.16    0.24
  -4   2 -13    0.16    0.37
   4  -2  13   -0.05    0.42
   4   2  13   -0.27    0.30
   4   2  13    0.02    0.42
  -4  -2 -14   25.10    1.95
  -4   2 -14   26.81    1.16
  -4   2 -14   24.63    1.73
   4  -2  14   27.34    1.95
   4   2  14   26.80    1.82
   4   2  14   26.29    1.85
  -4  -2 -15   19.81    1.79
  -4   2 -15   20.68    1.10
  -4   2 -15   18.66    1.57
   4  -2  15   18.65    1.68
   4   2  15   19.99    1.68
  -4  -2 -16    3.55    0.89
  -4   2 -16    3.73    0.58
  -4   2 -16    4.17    0.85
   4  -2  16    3.43    0.86
   4   2  16    4.38    0.93
  -4  -2 -17   11.76    1.50
  -4   2 -17   12.40    1.38
   4  -2  17   10.14    1.37
   4   2  17   12.60    1.46
  -4  -2 -18    0.20    0.55
  -4   2 -18    0.37    0.52
   4  -2  18    0.83    0.67
   4   2  18    0.28    0.54
  -4  -2 -19    4.84    1.09
  -4   2 -19    5.19    1.01
   4  -2  19    6.04    1.17
   4   2  19    3.54    0.94
  -4  -2 -20   44.42    2.99
  -4   2 -20   46.31    2.80
   4  -2  20   47.72    3.07
   4   2  20   41.33    2.80
  -4  -2 -21   16.91    1.94
  -4   2 -21   18.73    1.88
   4  -2  21   17.78    1.97
   4   2  21   22.51    2.16
  -4  -2 -22    2.46    0.92
  -4   2 -22    2.97    0.91
   4  -2  22    3.62    1.05
   4   2  22    2.00    0.84
  -4  -2 -23    4.10    1.12
  -4   2 -23    5.45    1.16
   4  -2  23    5.04    1.20
   4   2  23    3.01    0.99
  -4  -2 -24    1.18    0.82
  -4   2 -24    2.93    0.99
   4  -2  24    3.55    1.11
   4   2  24    1.80    0.89
  -4  -2 -25    2.21    0.97
  -4   2 -25    4.65    1.18
   4  -2  25    2.09    0.97
   4   2  25    1.67    0.90
  -4  -2 -26    7.14    1.52
  -4   2 -26    8.06    1.48
   4  -2  26    5.73    1.39
   4   2  26    7.75    1.57
  -4  -2 -27   -0.07    0.65
  -4   2 -27    0.44    0.77
   4  -2  27    0.47    0.77
   4   2  27   -0.03    0.66
  -4  -2 -28    0.92    0.86
   4  -2  28    3.43    1.24
   4   2  28    1.87    1.05
  -4  -2 -29    0.88    0.89
   4  -2  29    0.78    0.89
   4   2  29    1.30    0.98
  -4  -4  29    0.11    0.69
  -4   4  29    0.97    0.89
   4  -4 -29   -0.03    0.73
  -4  -4  28    4.05    1.19
  -4   4  28    3.20    1.14
   4  -4 -28    3.68    1.26
  -4  -4  27    0.91    0.80
  -4   4  27    1.79    0.93
   4  -4 -27    0.99    0.85
  -4  -4  26    0.02    0.64
  -4   4  26    0.75    0.73
   4  -4 -26    0.29    0.76
  -4  -4  25    3.37    1.03
  -4   4  25    2.29    0.96
   4  -4 -25    2.68    1.09
  -4  -4  24    0.33    0.63
  -4   4  24   -0.19    0.57
   4  -4 -24   -0.02    0.60
  -4  -4  23    7.52    1.30
  -4   4  23    7.52    1.36
   4  -4 -23    7.81    1.49
  -4  -4  22    3.70    0.98
  -4   4  22    3.94    1.03
   4  -4 -22    2.64    1.00
  -4  -4  21   36.33    2.51
  -4   4  21   33.16    2.51
   4  -4 -21   37.08    2.91
  -4  -4  20    2.59    0.78
  -4   4  20    3.25    0.93
   4  -4 -20    2.34    0.92
  -4  -4  19    3.38    0.83
  -4   4  19    2.31    0.80
   4  -4 -19    3.77    1.04
  -4  -4  18    0.36    0.50
  -4   4  18   -0.26    0.49
   4  -4 -18   -0.08    0.53
  -4  -4  17   24.13    1.80
  -4   4  17   23.82    2.09
  -4   4  17   25.20    1.97
   4  -4 -17   26.03    2.28
  -4  -4  16    0.11    0.28
  -4   4  16    4.04    0.95
  -4   4  16    3.98    0.88
   4  -4 -16    3.60    0.98
  -4  -4  15   79.76    2.99
  -4  -4  15   76.19    2.70
  -4   4  15   76.54    3.55
  -4   4  15   83.37    3.32
   4  -4 -15   75.44    3.68
  -4  -4  14   50.16    2.28
  -4  -4  14   48.24    2.12
  -4   4  14   50.79    2.83
  -4   4  14   52.24    2.57
   4  -4 -14   47.84    2.88
  -4  -4  13    1.33    0.47
  -4   4  13    0.29    0.50
  -4   4  13    0.32    0.50
   4  -4 -13    0.46    0.59
  -4  -4  12   48.90    2.08
  -4   4  12   45.67    2.58
  -4   4  12   46.52    2.28
   4  -4 -12   40.14    2.54
  -4  -4  11    2.25    0.54
  -4   4  11    1.97    0.68
  -4   4  11    1.88    0.59
   4  -4 -11    1.77    0.70
  -4  -4  10   47.86    2.02
  -4   4  10   38.69    2.27
  -4   4  10   44.61    2.10
   4  -4 -10   42.30    2.51
  -4  -4   9    4.05    0.65
  -4   4   9    3.32    0.77
  -4   4   9    4.30    0.72
   4  -4  -9    4.18    0.89
   4   4  -9    4.46    0.60
  -4  -4   8    2.75    0.56
  -4   4   8    3.06    0.71
  -4   4   8    3.02    0.61
   4  -4  -8    2.23    0.71
   4   4  -8    3.57    0.51
  -4  -4   7  155.15    3.66
  -4   4   7  137.83    3.96
  -4   4   7  151.64    3.54
   4  -4  -7  141.00    4.35
   4   4  -7  164.27    2.83
  -4  -4   6    0.15    0.33
  -4   4   6    0.14    0.38
  -4   4   6    0.03    0.35
   4  -4  -6   -0.35    0.40
   4   4  -6    0.11    0.25
  -4  -4   5   20.15    1.34
  -4   4   5   17.05    1.34
  -4   4   5   20.61    1.26
   4  -4  -5   16.51    1.48
   4   4  -5   21.08    0.81
  -4  -4   4   16.62    1.25
  -4   4   4   17.21    1.31
  -4   4   4   19.43    1.20
   4  -4  -4   17.82    1.52
  -4  -4   3    4.49    0.72
  -4   4   3    4.32    0.70
  -4   4   3    5.40    0.68
   4  -4  -3    4.48    0.84
  -4  -4   2    3.37    0.67
  -4   4   2    3.67    0.63
  -4   4   2    2.92    0.54
   4  -4  -2    3.25    0.75
  -4  -4   1  149.70    3.88
  -4   4   1  142.61    3.36
  -4   4   1  158.90    3.37
   4  -4  -1  146.33    4.15
  -4  -4   0    1.73    0.56
  -4   4   0    1.02    0.42
  -4   4   0    1.36    0.41
   4  -4   0    1.45    0.57
  -4  -4  -1   -0.27    0.35
  -4   4  -1   -0.06    0.28
  -4   4  -1   -0.10    0.27
   4  -4   1    0.28    0.43
  -4  -4  -2    1.74    0.58
  -4   4  -2    1.48    0.40
  -4   4  -2    1.45    0.45
   4  -4   2    1.58    0.58
   4   4   2    1.68    0.30
  -4  -4  -3   13.08    1.30
  -4   4  -3   14.56    1.10
   4  -4   3   12.91    1.26
   4   4   3   14.28    0.74
  -4  -4  -4    1.39    0.59
  -4   4  -4    1.03    0.42
   4  -4   4    1.64    0.58
   4   4   4    0.89    0.49
   4   4   4    0.95    0.33
  -4  -4  -5   58.84    2.76
  -4   4  -5   65.95    2.42
   4  -4   5   69.19    2.84
   4   4   5   59.16    2.71
   4   4   5   69.33    1.91
  -4  -4  -6   17.97    1.59
  -4   4  -6   19.92    1.39
   4  -4   6   17.87    1.49
   4   4   6   15.71    1.47
   4   4   6   21.78    1.16
  -4  -4  -7    1.78    0.65
  -4   4  -7    1.53    0.50
   4  -4   7    2.40    0.66
   4   4   7    1.43    0.59
   4   4   7    1.86    0.49
  -4  -4  -8  117.83    4.19
  -4   4  -8  116.91    3.54
   4  -4   8  111.53    3.71
   4   4   8  104.21    3.84
   4   4   8  123.20    3.10
  -4  -4  -9   73.40    3.39
  -4   4  -9   75.09    2.92
   4  -4   9   74.27    3.06
   4   4   9   70.62    3.22
   4   4   9   78.19    2.59
  -4  -4 -10   57.69    3.08
  -4   4 -10   61.39    2.73
   4  -4  10   59.03    2.77
   4   4  10   61.06    2.40
  -4  -4 -11   68.63    3.44
   4  -4  11   67.97    3.01
   4   4  11   60.05    3.10
   4   4  11   73.40    2.75
  -4  -4 -12    0.99    0.66
   4  -4  12    0.85    0.55
   4   4  12    0.70    0.56
   4   4  12    0.44    0.49
  -4  -4 -13   84.50    3.98
   4  -4  13   77.64    3.32
   4   4  13   75.10    3.61
   4   4  13   78.09    3.08
  -4  -4 -14    1.04    0.75
  -4   4 -14    1.63    0.63
   4  -4  14    1.91    0.71
   4   4  14    2.14    0.69
  -4  -4 -15   19.86    2.07
  -4   4 -15   23.73    1.92
   4  -4  15   20.43    1.80
   4   4  15   24.39    1.89
  -4  -4 -16    4.88    1.16
  -4   4 -16    4.12    0.91
   4  -4  16    4.60    0.99
   4   4  16    5.07    0.99
  -4  -4 -17    2.51    0.93
  -4   4 -17    2.46    0.79
   4   4  17    2.17    0.77
  -4  -4 -18    0.36    0.64
  -4   4 -18   -0.18    0.46
   4   4  18   -0.14    0.51
  -4  -4 -19   -0.28    0.52
  -4   4 -19   -0.51    0.42
   4   4  19   -0.23    0.52
  -4  -4 -20    0.24    0.71
   4   4  20    1.39    0.74
  -4  -4 -21    9.25    1.67
   4   4  21   11.55    1.62
  -4  -4 -22    2.27    1.02
   4   4  22    1.67    0.84
  -4  -4 -23    0.88    0.90
   4   4  23    1.64    0.87
  -4  -4 -24    0.07    0.76
  -4  -4 -25    5.14    1.42
   4  -6 -22    2.59    1.18
   4  -6 -21   17.44    2.39
   4  -6 -20    0.43    0.84
   4  -6 -19    2.25    1.04
   4  -6 -18    4.97    1.36
   4  -6 -17    7.19    1.54
   4  -6 -16    0.44    0.74
  -4   6  15    3.47    1.10
   4  -6 -15    4.14    1.21
  -4   6  14    3.77    1.11
   4  -6 -14    5.65    1.30
  -4   6  13   -0.01    0.60
   4  -6 -13    0.35    0.68
  -4   6  12   -0.01    0.56
   4  -6 -12   -0.07    0.63
  -4   6  11    1.38    0.76
   4  -6 -11    1.06    0.78
  -4   6  10    1.93    0.78
   4  -6 -10    0.23    0.65
  -4   6   9    9.00    1.38
   4  -6  -9    7.39    1.39
  -4   6   8    3.17    0.90
   4  -6  -8    4.40    1.12
  -4   6   7   54.90    3.09
   4  -6  -7   50.16    3.21
  -4  -6   6    6.75    1.09
  -4   6   6    5.22    1.04
   4  -6  -6    4.50    1.11
  -4  -6   5   23.94    1.92
  -4   6   5   19.32    1.79
   4  -6  -5   18.79    1.96
  -4  -6   4    0.73    0.58
  -4   6   4    1.65    0.67
   4  -6  -4    1.02    0.74
  -4  -6   3   15.63    1.62
  -4   6   3   14.85    1.52
   4  -6  -3   14.65    1.73
  -4  -6   2    0.93    0.64
  -4   6   2    1.23    0.59
   4  -6  -2    1.13    0.74
  -4  -6   1   47.72    2.81
  -4   6   1   42.67    2.40
   4  -6  -1   47.39    2.96
   4   6  -1   41.74    2.52
  -4  -6   0   21.44    1.94
  -4   6   0   18.82    1.58
   4  -6   0   18.58    1.89
   4   6   0   19.95    1.79
  -4  -6  -1    0.26    0.59
  -4   6  -1    0.46    0.47
   4  -6   1    0.70    0.63
   4   6   1    0.79    0.59
  -4  -6  -2    1.02    0.69
  -4   6  -2    1.03    0.52
   4  -6   2    0.56    0.61
   4   6   2    0.65    0.59
  -4  -6  -3    6.35    1.18
  -4   6  -3    5.57    0.85
   4  -6   3    6.91    1.22
   4   6   3    6.56    1.17
  -4  -6  -4    0.46    0.63
  -4   6  -4    1.04    0.49
   4  -6   4    0.50    0.61
   4   6   4    0.30    0.58
  -4  -6  -5    1.46    0.80
  -4   6  -5    1.50    0.52
   4  -6   5    1.59    0.77
   4   6   5    1.60    0.76
  -4  -6  -6    6.14    1.23
  -4   6  -6    4.06    0.70
   4  -6   6    3.90    0.99
   4   6   6    4.59    1.07
  -4  -6  -7   42.40    2.98
  -4   6  -7   37.98    1.84
   4  -6   7   41.28    2.73
   4   6   7   38.00    2.78
  -4  -6  -8    0.62    0.72
  -4   6  -8    0.74    0.41
   4  -6   8    0.59    0.65
   4   6   8    0.81    0.67
  -4  -6  -9    3.61    1.08
  -4   6  -9    3.55    0.59
   4  -6   9    4.47    1.05
   4   6   9    3.46    1.03
  -4  -6 -10   -0.28    0.56
  -4   6 -10   -0.01    0.31
   4  -6  10    0.06    0.59
   4   6  10    0.04    0.60
  -4  -6 -11    0.71    0.75
  -4   6 -11    0.52    0.35
   4  -6  11    1.13    0.72
   4   6  11    0.88    0.75
  -4  -6 -12    2.46    1.00
  -4  -6 -13   20.18    2.33
  -4  -6 -14    3.80    1.20
  -4  -6 -15    7.31    1.54
  -4  -6 -16   -0.07    0.71
  -4  -6 -17    0.11    0.77
  -4  -6 -18    0.07    0.82
  -4  -6 -19    2.16    1.15
  -5  -1  33    0.08    0.83
  -5   1  33   -0.37    0.67
   5  -1 -33   -0.05    0.76
  -5  -1  32    6.02    1.47
  -5   1  32    6.88    1.57
   5  -1 -32    7.15    1.46
  -5  -1  31   16.85    2.25
  -5   1  31   17.32    2.26
   5  -1 -31   19.47    2.21
  -5  -1  30    0.37    0.71
  -5   1  30    0.33    0.71
   5  -1 -30    0.36    0.69
  -5  -1  29    0.52    0.77
  -5   1  29    3.64    1.11
   5  -1 -29    2.51    0.92
  -5  -1  28    1.59    0.83
  -5   1  28    2.43    0.96
   5  -1 -28    2.05    0.85
  -5  -1  27   10.67    1.62
  -5   1  27   14.05    1.84
   5  -1 -27   15.97    1.82
   5   1 -27   14.66    1.62
  -5  -1  26    0.17    0.62
  -5   1  26    0.61    0.70
   5  -1 -26    0.48    0.61
   5   1 -26   -0.34    0.49
  -5  -1  25    0.00    0.58
  -5   1  25    0.45    0.68
   5  -1 -25    0.42    0.59
   5   1 -25    0.68    0.58
  -5  -1  24    1.33    0.72
  -5   1  24    1.63    0.79
   5  -1 -24    1.29    0.70
   5   1 -24    1.41    0.68
  -5  -1  23   14.77    1.68
  -5   1  23   14.16    1.67
   5  -1 -23   14.41    1.56
   5   1 -23   16.00    1.49
  -5  -1  22    4.85    1.03
  -5   1  22    4.00    0.98
   5  -1 -22    4.80    0.97
   5   1 -22    5.25    0.92
  -5  -1  21   53.32    2.93
  -5   1  21   51.48    2.90
   5  -1 -21   50.47    2.69
   5   1 -21   59.64    2.62
  -5  -1  20   22.79    1.88
  -5   1  20   19.22    1.77
   5  -1 -20   20.18    1.68
   5   1 -20   19.50    1.47
  -5  -1  19    0.06    0.47
  -5   1  19    0.50    0.56
   5  -1 -19    0.50    0.46
   5   1 -19   -0.05    0.40
  -5  -1  18    7.26    1.05
  -5   1  18    8.47    1.15
   5  -1 -18    8.17    1.05
   5   1 -18    7.80    0.90
  -5  -1  17   62.71    2.76
  -5   1  17   62.50    2.81
   5  -1 -17   66.76    2.74
   5  -1 -17   63.62    2.67
   5   1 -17   66.68    2.37
  -5  -1  16    2.25    0.67
  -5   1  16    2.42    0.66
   5  -1 -16    2.26    0.64
   5  -1 -16    2.66    0.65
   5   1 -16    2.12    0.50
  -5  -1  15    5.44    0.86
  -5   1  15    4.45    0.80
   5  -1 -15    5.72    0.83
   5  -1 -15    4.25    0.74
   5   1 -15    4.95    0.64
  -5  -1  14   10.00    1.03
  -5   1  14    9.99    1.07
   5  -1 -14    9.61    1.00
   5  -1 -14    8.92    0.96
   5   1 -14   10.33    0.83
  -5  -1  13   70.91    2.49
  -5   1  13   71.35    2.60
   5  -1 -13   78.19    2.60
   5  -1 -13   72.64    2.49
   5   1 -13   74.32    2.03
  -5  -1  12   59.59    2.17
  -5   1  12   56.83    2.23
   5  -1 -12   58.64    2.17
   5  -1 -12   57.67    2.14
   5   1 -12   57.15    1.66
  -5  -1  11  208.54    3.94
  -5   1  11  207.76    4.13
   5  -1 -11  220.39    4.13
   5  -1 -11  204.07    3.93
   5   1 -11  207.16    3.09
  -5  -1  10   14.06    0.98
  -5   1  10   13.38    1.05
   5  -1 -10   13.64    1.02
   5  -1 -10   12.70    0.97
   5   1 -10   12.78    0.68
  -5  -1   9  240.34    3.82
  -5   1   9  239.81    4.08
   5  -1  -9  246.63    4.06
   5  -1  -9  231.78    3.89
   5   1  -9  245.27    2.98
  -5  -1   8   67.56    1.82
  -5   1   8   65.96    1.98
   5  -1  -8   70.95    2.03
   5  -1  -8   64.45    1.91
   5   1  -8   65.16    1.24
   5   1  -8   71.52    1.30
  -5  -1   7  396.35    4.53
  -5   1   7  369.74    4.76
   5  -1  -7  400.79    4.93
   5  -1  -7  364.33    4.68
   5   1  -7  391.67    4.54
   5   1  -7  397.01    4.18
  -5  -1   6    0.10    0.12
  -5   1   6   89.36    2.09
   5  -1  -6   98.32    2.17
   5  -1  -6   87.28    2.06
  -5  -1   5   29.59    0.92
  -5   1   5   27.28    1.11
   5  -1  -5   29.79    1.13
   5  -1  -5   27.73    1.14
  -5  -1   4  597.34    6.41
  -5  -1   4  576.41    8.25
  -5   1   4  580.16    5.72
   5  -1  -4  631.81    5.85
   5  -1  -4  560.17    5.70
   5   1  -4  616.60    8.10
  -5  -1   3    0.55    0.21
  -5  -1   3    0.59    0.21
  -5   1   3    0.26    0.31
   5  -1  -3    0.24    0.30
   5  -1  -3    0.53    0.35
   5   1  -3    0.50    0.21
   5   1  -3    0.91    0.21
  -5  -1   2  209.17    2.54
  -5  -1   2  204.86    2.53
  -5   1   2  209.45    2.98
   5  -1  -2  213.59    2.61
   5  -1  -2  199.55    3.00
   5   1  -2  218.21    2.53
   5   1  -2  217.54    2.57
  -5  -1   1   66.60    1.10
  -5  -1   1   69.12    1.15
  -5  -1   1   68.01    1.45
  -5   1   1   69.32    1.66
   5  -1  -1   68.48    1.22
   5  -1  -1   65.60    1.68
  -5  -1   0  161.24    2.54
  -5   1   0  160.96    2.66
   5  -1   0  159.13    2.06
   5  -1   0  152.24    2.66
  -5  -1  -1    1.87    0.40
  -5   1  -1    2.11    0.43
   5  -1   1    1.83    0.43
   5   1   1    1.63    0.32
  -5  -1  -2    0.92    0.38
   5  -1   2    0.97    0.39
   5   1   2    0.76    0.31
  -5  -1  -3   38.31    1.47
   5  -1   3   35.71    1.40
   5   1   3   37.49    1.25
  -5  -1  -4  342.15    4.88
  -5   1  -4  328.54    3.55
   5  -1   4  335.46    4.74
   5  -1   4  333.25    4.69
   5   1   4  299.56    4.27
   5   1   4  347.10    4.41
  -5  -1  -5    0.21    0.39
  -5   1  -5    0.02    0.18
   5  -1   5   -0.02    0.36
   5  -1   5   -0.13    0.33
   5   1   5    0.13    0.29
   5   1   5    0.08    0.33
  -5  -1  -6    0.20    0.37
  -5   1  -6    0.13    0.20
  -5   1  -6    0.21    0.36
   5  -1   6    0.17    0.39
   5  -1   6    0.28    0.37
   5   1   6   -0.21    0.26
   5   1   6    0.12    0.34
  -5  -1  -7    4.94    0.73
  -5   1  -7    4.80    0.43
  -5   1  -7    4.68    0.69
   5  -1   7    5.37    0.74
   5  -1   7    4.58    0.68
   5   1   7    5.06    0.64
   5   1   7    5.05    0.68
  -5  -1  -8   -0.14    0.36
  -5   1  -8   -0.04    0.23
  -5   1  -8    0.21    0.39
   5  -1   8    0.71    0.46
   5   1   8    0.68    0.36
   5   1   8    0.15    0.36
  -5  -1  -9   17.30    1.34
  -5   1  -9   15.45    0.82
  -5   1  -9   15.62    1.21
   5  -1   9   17.54    1.32
   5   1   9   17.12    1.15
   5   1   9   16.83    1.24
  -5  -1 -10   14.58    1.29
  -5   1 -10   15.02    0.86
  -5   1 -10   15.61    1.25
   5  -1  10   16.03    1.31
   5   1  10   17.34    1.19
   5   1  10   14.83    1.22
  -5  -1 -11   11.99    1.22
  -5   1 -11   10.45    0.78
  -5   1 -11    9.49    1.04
   5  -1  11    9.63    1.08
   5   1  11    9.66    0.93
   5   1  11   11.24    1.13
  -5  -1 -12   16.88    1.47
  -5   1 -12   16.97    1.03
  -5   1 -12   16.85    1.38
   5  -1  12   14.89    1.37
   5   1  12   16.80    1.24
   5   1  12   16.58    1.40
  -5  -1 -13  131.52    4.13
  -5   1 -13  132.66    2.99
  -5   1 -13  129.79    3.89
   5  -1  13  120.78    3.92
   5   1  13  131.26    3.50
   5   1  13  126.36    3.92
  -5  -1 -14    2.07    0.69
  -5   1 -14    1.92    0.50
  -5   1 -14    1.75    0.62
   5  -1  14    1.41    0.63
   5   1  14    2.06    0.68
  -5  -1 -15    2.90    0.78
  -5   1 -15    3.11    0.60
  -5   1 -15    4.59    0.88
   5  -1  15    2.77    0.78
   5   1  15    3.74    0.86
  -5  -1 -16    5.40    1.02
  -5   1 -16    6.67    1.07
   5  -1  16    6.39    1.10
   5   1  16    5.69    1.04
  -5  -1 -17    4.47    0.98
  -5   1 -17    4.34    0.94
   5  -1  17    3.27    0.90
   5   1  17    4.82    1.02
  -5  -1 -18    2.55    0.82
  -5   1 -18    2.85    0.85
   5  -1  18    3.62    0.95
   5   1  18    2.57    0.86
  -5  -1 -19    2.40    0.83
  -5   1 -19    2.14    0.80
   5  -1  19    2.40    0.82
   5   1  19    2.21    0.81
  -5  -1 -20    1.19    0.70
  -5   1 -20    2.11    0.78
   5  -1  20    0.94    0.72
   5   1  20    1.22    0.76
  -5  -1 -21    0.89    0.73
  -5   1 -21    0.83    0.66
   5  -1  21    0.12    0.60
   5   1  21    1.39    0.78
  -5  -1 -22   12.59    1.70
  -5   1 -22   11.76    1.59
   5  -1  22   11.50    1.68
   5   1  22   11.89    1.67
  -5  -1 -23   -0.12    0.58
  -5   1 -23    0.79    0.70
   5  -1  23    0.08    0.60
   5   1  23   -0.07    0.58
  -5  -1 -24    2.89    0.99
  -5   1 -24    3.55    1.04
   5  -1  24    2.20    0.96
   5   1  24    2.20    0.96
  -5  -1 -25    5.58    1.32
  -5   1 -25    4.34    1.15
   5  -1  25    4.44    1.23
   5   1  25    5.24    1.29
  -5  -1 -26    9.88    1.69
  -5   1 -26    8.94    1.57
   5  -1  26    9.84    1.74
   5   1  26   10.64    1.79
  -5  -1 -27    5.03    1.34
  -5   1 -27    4.83    1.28
   5  -1  27    3.68    1.23
   5   1  27    3.97    1.26
  -5  -1 -28    4.86    1.34
  -5   1 -28    5.34    1.35
   5  -1  28    6.30    1.51
   5   1  28    4.84    1.37
  -5  -1 -29    3.04    1.18
  -5   1 -29    1.83    1.04
   5  -1  29    1.09    0.93
   5   1  29    2.74    1.18
  -5  -3  31    1.41    0.92
  -5   3  31    1.57    0.97
   5  -3 -31    1.34    0.95
  -5  -3  30   10.23    1.77
  -5   3  30    7.61    1.57
   5  -3 -30    7.59    1.58
  -5  -3  29    5.46    1.34
  -5   3  29    3.89    1.22
   5  -3 -29    6.49    1.48
  -5  -3  28    0.92    0.78
  -5   3  28    1.02    0.84
   5  -3 -28    1.00    0.79
  -5  -3  27    3.22    1.05
  -5   3  27    2.83    1.03
   5  -3 -27    2.51    0.97
  -5  -3  26   10.74    1.62
  -5   3  26   11.65    1.74
   5  -3 -26   12.80    1.81
  -5  -3  25    6.07    1.23
  -5   3  25    6.16    1.27
   5  -3 -25    5.96    1.28
  -5  -3  24    2.07    0.85
  -5   3  24    1.52    0.81
   5  -3 -24    1.80    0.84
  -5  -3  23   14.13    1.67
  -5   3  23   13.57    1.69
   5  -3 -23   16.07    1.89
  -5  -3  22    0.05    0.50
  -5   3  22    0.51    0.63
   5  -3 -22    0.70    0.69
  -5  -3  21    1.36    0.64
  -5   3  21    2.25    0.81
   5  -3 -21    1.33    0.73
  -5  -3  20   -0.42    0.40
  -5   3  20    0.09    0.56
   5  -3 -20    0.14    0.54
  -5  -3  19    6.44    1.04
  -5   3  19    6.21    1.10
   5  -3 -19    6.23    1.14
   5   3 -19    6.45    0.83
  -5  -3  18    1.06    0.56
  -5   3  18    0.89    0.54
  -5   3  18    1.42    0.68
   5  -3 -18    0.31    0.54
   5   3 -18    0.87    0.43
  -5  -3  17   26.74    1.83
  -5   3  17   28.08    2.05
  -5   3  17   25.65    1.92
   5  -3 -17   25.10    2.04
   5   3 -17   27.78    1.53
  -5  -3  16   35.00    2.00
  -5   3  16   34.47    2.22
  -5   3  16   36.01    2.19
   5  -3 -16   33.84    2.31
   5   3 -16   35.83    1.68
  -5  -3  15    1.76    0.54
  -5   3  15    1.36    0.56
  -5   3  15    0.84    0.54
   5  -3 -15    0.82    0.56
   5   3 -15    1.52    0.44
  -5  -3  14   48.61    2.16
  -5  -3  14   50.44    1.87
  -5   3  14   48.36    2.50
  -5   3  14   52.36    2.47
   5  -3 -14   47.41    2.59
   5   3 -14   53.29    1.93
  -5  -3  13    0.04    0.18
  -5  -3  13    7.67    0.74
  -5   3  13    6.56    0.95
  -5   3  13    7.81    0.99
   5  -3 -13    8.63    1.14
  -5  -3  12   19.94    1.26
  -5  -3  12   23.32    1.21
  -5   3  12   21.75    1.61
  -5   3  12   23.27    1.56
   5  -3 -12   21.79    1.70
  -5  -3  11    5.90    0.68
  -5  -3  11    5.54    0.62
  -5   3  11    5.96    0.89
  -5   3  11    4.90    0.77
   5  -3 -11    4.86    0.87
  -5  -3  10   45.74    1.69
  -5  -3  10   48.64    1.67
  -5   3  10   42.22    2.11
  -5   3  10   47.97    2.08
   5  -3 -10   42.88    2.25
  -5  -3   9    1.76    0.38
  -5  -3   9    1.67    0.39
  -5   3   9    1.46    0.53
  -5   3   9    1.22    0.47
   5  -3  -9    2.19    0.63
  -5  -3   8    7.31    0.61
  -5  -3   8    7.04    0.66
  -5   3   8    7.33    0.89
  -5   3   8    6.48    0.78
   5  -3  -8    7.70    0.98
  -5  -3   7   49.28    1.66
  -5   3   7   43.05    1.95
  -5   3   7   49.51    1.91
   5  -3  -7   44.78    2.17
  -5  -3   6   30.75    1.33
  -5   3   6   27.82    1.53
  -5   3   6   31.40    1.49
   5  -3  -6   26.95    1.67
  -5  -3   5   37.32    1.49
  -5   3   5   34.66    1.64
  -5   3   5   37.74    1.59
   5  -3  -5   34.79    1.86
   5   3  -5   39.76    0.94
  -5  -3   4    0.76    0.36
  -5   3   4    1.01    0.42
  -5   3   4    1.20    0.41
   5  -3  -4    0.50    0.45
  -5  -3   3   55.02    1.89
  -5   3   3   51.91    1.84
  -5   3   3   56.66    1.88
   5  -3  -3   51.31    2.20
  -5  -3   2  205.76    3.84
  -5   3   2  190.72    3.45
  -5   3   2  208.99    3.71
   5  -3  -2  191.08    4.24
  -5  -3   1   60.37    2.10
  -5   3   1   52.46    1.68
  -5   3   1   59.09    1.93
   5  -3  -1   59.55    2.33
  -5  -3   0   43.60    1.85
  -5   3   0   39.81    1.38
  -5   3   0   43.83    1.68
   5  -3   0   43.81    2.00
  -5  -3  -1   66.27    2.34
  -5   3  -1   60.28    1.59
  -5   3  -1   68.70    2.15
   5  -3   1   66.68    2.46
  -5  -3  -2    9.71    0.97
  -5   3  -2    8.36    0.57
  -5   3  -2   10.89    0.90
   5  -3   2    9.32    0.98
   5   3   2   10.19    0.56
  -5  -3  -3    0.49    0.41
  -5   3  -3    0.35    0.31
   5  -3   3    0.11    0.39
   5   3   3    0.14    0.25
  -5  -3  -4   34.68    1.87
  -5   3  -4   35.31    1.67
   5  -3   4   33.56    1.79
   5   3   4   35.77    1.27
  -5  -3  -5    2.40    0.62
  -5   3  -5    1.92    0.49
   5  -3   5    2.06    0.56
   5   3   5    1.28    0.50
   5   3   5    1.79    0.41
  -5  -3  -6   25.81    1.72
  -5   3  -6   27.36    1.58
   5  -3   6   25.69    1.62
   5   3   6   24.11    1.62
   5   3   6   27.72    1.31
  -5  -3  -7   27.52    1.84
   5  -3   7   26.58    1.67
   5   3   7   27.14    1.76
   5   3   7   27.83    1.40
  -5  -3  -8    0.76    0.53
   5  -3   8    1.39    0.53
   5   3   8    0.50    0.43
   5   3   8    1.11    0.44
  -5  -3  -9    1.73    0.61
   5  -3   9    1.31    0.53
   5   3   9    1.48    0.54
   5   3   9    1.76    0.51
  -5  -3 -10    0.05    0.42
   5  -3  10   -0.07    0.41
   5   3  10    0.09    0.37
   5   3  10   -0.17    0.34
  -5  -3 -11   30.56    2.16
   5  -3  11   27.99    1.85
   5   3  11   30.00    2.02
   5   3  11   30.22    1.79
  -5  -3 -12    9.06    1.28
  -5   3 -12    9.51    1.14
   5  -3  12    7.77    1.07
   5   3  12    9.20    1.19
   5   3  12    9.59    1.09
  -5  -3 -13    0.01    0.49
  -5   3 -13   -0.29    0.36
   5  -3  13   -0.30    0.37
   5   3  13   -0.29    0.36
   5   3  13   -0.23    0.40
  -5  -3 -14    1.28    0.66
  -5   3 -14    0.75    0.51
   5  -3  14    0.44    0.54
   5  -3  14    0.88    0.56
   5   3  14    1.32    0.62
  -5  -3 -15    0.14    0.53
  -5   3 -15    0.08    0.44
   5  -3  15    0.24    0.50
   5   3  15    0.06    0.48
  -5  -3 -16   -0.44    0.47
  -5   3 -16   -0.26    0.25
  -5   3 -16   -0.17    0.42
   5  -3  16    0.08    0.50
   5   3  16    0.38    0.52
  -5  -3 -17    0.18    0.56
  -5   3 -17   -0.19    0.41
   5  -3  17    0.22    0.57
   5   3  17    0.09    0.50
  -5  -3 -18   10.22    1.56
  -5   3 -18   10.76    1.40
   5  -3  18   11.34    1.53
   5   3  18    9.65    1.36
  -5  -3 -19    0.36    0.65
  -5   3 -19   -0.44    0.40
   5  -3  19   -0.16    0.53
   5   3  19   -0.06    0.53
  -5  -3 -20    6.95    1.38
  -5   3 -20    6.84    1.20
   5  -3  20    6.36    1.28
   5   3  20    5.71    1.18
  -5  -3 -21    1.18    0.81
  -5   3 -21    0.80    0.66
   5  -3  21    0.85    0.74
   5   3  21    1.04    0.72
  -5  -3 -22   -0.31    0.58
  -5   3 -22   -0.41    0.50
   5  -3  22    0.24    0.62
   5   3  22   -0.45    0.53
  -5  -3 -23    0.84    0.79
  -5   3 -23   -0.58    0.51
   5  -3  23    0.25    0.68
   5   3  23   -0.24    0.61
  -5  -3 -24    1.76    0.94
   5  -3  24    0.38    0.76
   5   3  24    1.90    0.92
  -5  -3 -25    0.73    0.81
   5  -3  25    0.35    0.77
   5   3  25    0.17    0.75
  -5  -3 -26    3.17    1.17
   5  -3  26    2.74    1.11
   5   3  26    2.61    1.11
  -5  -3 -27    0.34    0.81
   5  -3  27    0.27    0.81
   5   3  27    0.92    0.90
   5  -5 -26    7.86    1.69
   5  -5 -25    1.13    0.93
   5  -5 -24    7.55    1.62
   5  -5 -23    1.43    0.95
   5  -5 -22    0.41    0.74
   5  -5 -21    3.70    1.19
   5  -5 -20   -0.10    0.65
   5  -5 -19    0.24    0.66
   5  -5 -18    3.63    1.09
   5  -5 -17    1.43    0.83
  -5   5  16   35.99    2.72
  -5   5  16   36.21    2.35
   5  -5 -16   34.98    2.79
  -5   5  15    6.06    1.20
  -5   5  15    6.64    1.09
   5  -5 -15    6.31    1.29
  -5   5  14   -0.21    0.51
  -5   5  14   -0.36    0.47
   5  -5 -14    0.64    0.70
  -5   5  13   38.88    2.67
  -5   5  13   38.05    2.23
   5  -5 -13   34.74    2.65
  -5   5  12   39.65    2.63
  -5   5  12   37.99    2.17
   5  -5 -12   40.01    2.79
  -5   5  11    8.49    1.27
  -5   5  11   11.80    1.24
   5  -5 -11   10.07    1.46
  -5  -5  10   46.64    2.24
  -5   5  10   40.08    2.54
  -5   5  10   45.21    2.24
   5  -5 -10   40.15    2.72
  -5  -5   9    1.13    0.51
  -5   5   9    2.01    0.73
  -5   5   9    2.35    0.66
   5  -5  -9    1.96    0.82
  -5  -5   8   26.79    1.73
  -5   5   8   24.91    1.94
  -5   5   8   24.69    1.60
   5  -5  -8   22.74    2.02
  -5  -5   7    0.31    0.43
  -5   5   7   -0.42    0.41
  -5   5   7    0.19    0.43
   5  -5  -7   -0.06    0.51
  -5  -5   6   -0.14    0.35
  -5   5   6    0.03    0.41
  -5   5   6    0.36    0.44
   5  -5  -6   -0.01    0.52
  -5  -5   5    0.82    0.50
  -5   5   5    0.21    0.43
  -5   5   5   -0.19    0.38
   5  -5  -5    0.08    0.54
  -5  -5   4    4.35    0.80
  -5   5   4    3.98    0.79
  -5   5   4    5.08    0.76
   5  -5  -4    4.07    0.93
  -5  -5   3    7.77    1.03
  -5   5   3    7.77    1.00
  -5   5   3    7.75    0.88
   5  -5  -3    8.72    1.24
  -5  -5   2    9.65    1.15
  -5   5   2    9.73    1.07
  -5   5   2    8.90    0.93
   5  -5  -2   10.37    1.33
  -5  -5   1    2.67    0.73
  -5   5   1    1.77    0.55
  -5   5   1    2.08    0.54
   5  -5  -1    3.50    0.86
  -5  -5   0   27.40    1.94
  -5   5   0   24.41    1.55
  -5   5   0   30.87    1.66
   5  -5   0   27.02    2.04
  -5  -5  -1    3.84    0.85
  -5   5  -1    3.18    0.64
  -5   5  -1    3.88    0.68
   5  -5   1    3.22    0.84
  -5  -5  -2   11.30    1.34
  -5   5  -2   11.50    1.03
  -5   5  -2   12.20    1.10
   5  -5   2   11.35    1.37
   5   5   2   10.09    1.25
  -5  -5  -3    2.70    0.79
  -5   5  -3    4.24    0.66
  -5   5  -3    3.92    0.72
   5  -5   3    2.86    0.82
   5   5   3    3.57    0.83
  -5  -5  -4   85.56    3.64
  -5   5  -4   77.81    2.40
  -5   5  -4   90.41    3.04
   5  -5   4   87.14    3.60
   5   5   4   75.74    3.39
  -5  -5  -5    5.62    1.06
  -5   5  -5    5.02    0.64
  -5   5  -5    5.42    0.84
   5  -5   5    5.46    1.02
   5   5   5    4.50    0.97
  -5  -5  -6    2.53    0.84
  -5   5  -6    3.43    0.53
  -5   5  -6    3.65    0.73
   5  -5   6    3.23    0.82
   5   5   6    2.75    0.82
  -5  -5  -7    6.51    1.18
  -5   5  -7    5.52    0.61
  -5   5  -7    7.06    0.98
   5  -5   7    6.57    1.10
   5   5   7    6.50    1.15
  -5  -5  -8    0.57    0.64
  -5   5  -8    0.08    0.26
  -5   5  -8    0.08    0.39
   5  -5   8    0.00    0.45
   5   5   8    0.27    0.52
  -5  -5  -9    1.83    0.80
  -5   5  -9    1.73    0.61
   5  -5   9    1.13    0.63
   5   5   9    1.85    0.74
  -5  -5 -10    3.99    1.03
  -5   5 -10    5.62    0.96
   5  -5  10    4.81    0.99
   5   5  10    3.80    0.97
  -5  -5 -11    0.33    0.62
  -5   5 -11    0.09    0.45
   5  -5  11    0.65    0.58
   5   5  11   -0.45    0.45
  -5  -5 -12   65.35    3.74
  -5   5 -12   70.67    3.29
   5  -5  12   66.84    3.34
  -5  -5 -13   10.11    1.61
  -5   5 -13   11.90    1.44
   5  -5  13   10.89    1.45
  -5  -5 -14    7.86    1.46
  -5   5 -14    8.49    1.26
   5  -5  14    7.45    1.26
  -5  -5 -15    0.40    0.69
  -5   5 -15    0.43    0.53
   5  -5  15   -0.19    0.51
  -5  -5 -16    3.26    1.11
  -5   5 -16    3.61    0.95
  -5  -5 -17    4.14    1.22
  -5   5 -17    4.13    1.02
  -5  -5 -18    8.79    1.65
  -5   5 -18    9.40    1.47
  -5  -5 -19    0.70    0.79
  -5   5 -19    0.20    0.55
  -5  -5 -20   26.29    2.82
  -5   5 -20   24.77    2.42
  -5  -5 -21    0.23    0.78
  -5  -5 -22    1.71    1.06
   5  -7 -17    0.31    0.90
   5  -7 -16    5.36    1.51
   5  -7 -15   -0.11    0.80
  -5   7  14    0.65    0.79
   5  -7 -14    0.79    0.90
  -5   7  13    4.87    1.29
   5  -7 -13    4.43    1.31
  -5   7  12    9.09    1.61
   5  -7 -12    8.00    1.65
  -5   7  11    1.38    0.88
   5  -7 -11    2.92    1.13
  -5   7  10    2.54    0.97
   5  -7 -10    2.07    1.04
  -5   7   9    6.40    1.33
   5  -7  -9    6.02    1.42
  -5   7   8   10.57    1.59
   5  -7  -8    8.31    1.58
  -5   7   7    1.65    0.81
   5  -7  -7    1.69    0.92
  -5   7   6   -0.60    0.45
   5  -7  -6    0.19    0.71
  -5   7   5    1.42    0.75
   5  -7  -5    0.77    0.75
  -5   7   4    2.30    0.81
   5  -7  -4    2.22    0.96
   5   7  -4    1.48    0.68
  -5   7   3    9.29    1.37
   5  -7  -3    9.16    1.54
   5   7  -3    7.21    1.25
  -5   7   2    3.39    0.90
   5  -7  -2    3.88    1.12
   5   7  -2    2.91    0.88
  -5   7   1    0.17    0.51
   5  -7  -1    0.53    0.72
   5   7  -1    0.23    0.55
  -5  -7   0   -0.14    0.60
  -5   7   0    0.16    0.48
   5  -7   0   -0.27    0.54
   5   7   0    0.50    0.61
  -5  -7  -1   -0.01    0.66
  -5   7  -1    0.65    0.57
   5  -7   1    0.29    0.67
   5   7   1    0.70    0.65
  -5  -7  -2    5.47    1.26
  -5   7  -2    6.46    1.06
   5  -7   2    5.69    1.27
   5   7   2    6.08    1.25
  -5  -7  -3    9.63    1.57
  -5   7  -3    8.24    1.16
   5  -7   3    7.29    1.38
   5   7   3    9.15    1.50
  -5  -7  -4   27.95    2.56
  -5   7  -4   24.29    1.83
   5  -7   4   29.58    2.59
   5   7   4   25.49    2.42
  -5  -7  -5   -0.33    0.69
  -5   7  -5    0.10    0.46
   5  -7   5    0.55    0.72
   5   7   5    0.58    0.73
  -5  -7  -6    9.95    1.67
   5  -7   6    7.87    1.44
   5   7   6    8.65    1.55
  -5  -7  -7   14.85    2.00
   5   7   7   15.85    2.05
  -5  -7  -8    1.21    0.89
   5   7   8    1.57    0.92
  -5  -7  -9    1.54    0.96
   5   7   9    0.77    0.84
  -5  -7 -10   -0.11    0.76
  -5  -7 -11    0.83    0.86
  -5  -7 -12    0.16    0.81
  -6   0  34    0.35    0.75
  -6   0  33   -0.10    0.75
  -6   0  32   27.33    2.82
  -6   0  31    0.16    0.72
  -6   0  30    3.99    1.18
   6   0 -30    3.73    1.02
  -6   0  29   -0.12    0.57
   6   0 -29   -0.23    0.52
  -6   0  28   -0.44    0.50
   6   0 -28   -0.38    0.50
  -6   0  27    0.44    0.66
   6   0 -27    0.45    0.62
  -6   0  26  100.26    4.57
   6   0 -26  107.79    4.19
  -6   0  25    0.10    0.56
   6   0 -25   -0.22    0.48
  -6   0  24   20.01    1.98
   6   0 -24   18.77    1.70
  -6   0  23    0.33    0.61
   6   0 -23    0.48    0.52
  -6   0  22   22.01    1.95
   6   0 -22   26.32    1.87
  -6   0  21    0.08    0.52
   6   0 -21    0.44    0.48
  -6   0  20   50.82    2.75
   6   0 -20   54.53    2.49
  -6   0  19    0.66    0.57
   6   0 -19    0.01    0.35
  -6   0  18   63.47    2.86
   6   0 -18   79.21    2.83
   6   0 -18   69.36    2.60
  -6   0  17    0.47    0.47
   6   0 -17    0.07    0.39
   6   0 -17    0.49    0.40
  -6   0  16  148.16    4.09
   6   0 -16  148.90    3.65
   6   0 -16  141.96    3.46
  -6   0  15   -0.24    0.36
   6   0 -15   -0.42    0.33
  -6   0  14   17.64    1.34
   6   0 -14   17.72    1.14
  -6   0  13    0.32    0.43
   6   0 -13    0.14    0.35
  -6   0  12    0.23    0.41
   6   0 -12   -0.11    0.31
  -6   0  11    0.23    0.41
   6   0 -11   -0.05    0.29
  -6   0  10  444.94    5.81
   6   0 -10  442.77    4.96
  -6   0   9    0.01    0.32
   6   0  -9    0.09    0.28
  -6   0   8  133.39    2.68
   6   0  -8  133.39    2.16
  -6   0   7    0.21    0.33
   6   0  -7    0.06    0.25
  -6   0   6  353.14    4.18
  -6   0   6  373.13    3.71
   6   0  -6  351.69    3.67
  -6   0   5    0.11    0.30
  -6   0   5    0.21    0.23
   6   0  -5   -0.06    0.22
  -6   0   4  112.34    1.64
   6   0  -4  122.61    1.77
  -6   0   3    0.06    0.26
   6   0  -3    0.09    0.22
   6   0  -2  396.62    4.04
  -6   0   1    0.18    0.27
   6   0  -1   -0.18    0.25
  -6   0   0  920.49    7.73
  -6   0   0  852.59    9.59
   6   0   0  868.96    9.68
  -6   0  -1    0.54    0.35
   6   0   1    0.08    0.32
  -6   0  -2  835.89    7.71
   6   0   2  875.20    7.84
  -6   0  -3   -0.17    0.32
   6   0   3    0.12    0.32
  -6   0  -4  864.20    8.44
   6   0   4  802.68    7.00
   6   0   4  883.88    8.45
  -6   0  -5   -0.07    0.37
   6   0   5   -0.26    0.22
   6   0   5   -0.34    0.32
  -6   0  -6    9.56    0.90
   6   0   6    8.82    0.64
   6   0   6    8.50    0.84
  -6   0  -7   -0.20    0.35
   6   0   7   -0.05    0.25
   6   0   7    0.11    0.37
  -6   0  -8    7.56    0.89
   6   0   8    6.47    0.59
   6   0   8    5.62    0.77
  -6   0  -9    0.07    0.39
   6   0   9    0.07    0.25
   6   0   9    0.27    0.41
  -6   0 -10   -0.04    0.30
  -6   0 -10    0.21    0.42
   6   0  10    0.09    0.26
   6   0  10   -0.49    0.34
  -6   0 -11    0.41    0.35
  -6   0 -11   -0.15    0.36
   6   0  11   -0.21    0.25
   6   0  11   -0.02    0.39
  -6   0 -12   22.10    1.38
  -6   0 -12   22.19    1.64
   6   0  12   20.82    1.60
  -6   0 -13   -0.06    0.36
  -6   0 -13    0.22    0.48
   6   0  13   -0.22    0.46
  -6   0 -14    4.98    0.91
   6   0  14    5.91    0.99
  -6   0 -15   -0.12    0.46
   6   0  15    0.11    0.50
  -6   0 -16   39.64    2.46
   6   0  16   41.52    2.55
  -6   0 -17   -0.09    0.51
   6   0  17   -0.12    0.52
  -6   0 -18  285.49    7.00
   6   0  18  286.20    7.16
   6   0  19    1.18    0.74
  -6   0 -20    1.69    0.79
   6   0  20    2.02    0.84
  -6   0 -21   -0.38    0.49
   6   0  21    0.14    0.60
  -6   0 -22   11.58    1.64
   6   0  22    9.61    1.56
  -6   0 -23    0.69    0.67
   6   0  23   -0.13    0.60
  -6   0 -24   40.76    3.08
   6   0  24   39.10    3.13
  -6   0 -25    0.74    0.76
   6   0  25   -0.38    0.66
  -6   0 -26    1.32    0.87
   6   0  26   -0.09    0.65
  -6   0 -27    0.42    0.74
   6   0  27   -0.02    0.74
  -6   0 -28   -0.20    0.69
   6   0  28   -0.33    0.66
  -6   0 -29   -0.11    0.76
   6   0  29   -0.15    0.77
  -6  -2  33    3.40    1.27
  -6   2  33    2.86    1.18
   6  -2 -33    3.18    1.18
  -6  -2  32    1.94    1.03
  -6   2  32    1.14    0.90
   6  -2 -32    1.36    0.91
  -6  -2  31    1.22    0.88
  -6   2  31    2.11    1.01
   6  -2 -31    0.68    0.75
  -6  -2  30    0.84    0.79
  -6   2  30    0.44    0.72
   6  -2 -30    0.41    0.71
  -6  -2  29    1.43    0.88
  -6   2  29    2.17    0.97
   6  -2 -29    2.12    0.91
  -6  -2  28    1.24    0.84
  -6   2  28    1.57    0.86
   6  -2 -28    1.74    0.84
  -6  -2  27    1.55    0.85
  -6   2  27    1.39    0.85
   6  -2 -27    1.44    0.79
  -6  -2  26   14.08    1.80
  -6   2  26   15.86    1.94
   6  -2 -26   14.73    1.80
  -6  -2  25    0.71    0.64
  -6   2  25    0.23    0.63
   6  -2 -25    1.56    0.75
  -6  -2  24   18.56    1.91
  -6   2  24   14.54    1.76
   6  -2 -24   14.64    1.70
  -6  -2  23   10.17    1.42
  -6   2  23    8.17    1.33
   6  -2 -23    8.54    1.31
   6   2 -23    9.49    1.12
  -6  -2  22    5.16    1.04
  -6   2  22    3.70    0.97
   6  -2 -22    4.23    0.96
   6   2 -22    4.90    0.82
  -6  -2  21    0.14    0.53
  -6   2  21    0.19    0.53
   6  -2 -21    0.22    0.53
   6   2 -21   -0.15    0.36
  -6  -2  20    0.00    0.46
  -6   2  20   -0.28    0.47
   6  -2 -20   -0.16    0.46
   6   2 -20    0.24    0.39
  -6  -2  19   20.50    1.71
  -6   2  19   18.58    1.70
   6  -2 -19   18.63    1.68
   6   2 -19   21.09    1.37
  -6  -2  18   22.69    1.72
  -6   2  18   24.52    1.88
   6  -2 -18   21.70    1.76
   6   2 -18   23.29    1.37
  -6  -2  17   12.81    1.28
  -6   2  17   12.92    1.35
   6  -2 -17   13.96    1.39
   6   2 -17   13.87    1.03
  -6  -2  16   33.18    1.91
  -6   2  16   34.62    2.08
   6  -2 -16   33.23    2.05
   6   2 -16   35.74    1.53
  -6  -2  15    5.90    0.84
  -6   2  15    5.67    0.89
   6  -2 -15    7.08    0.98
   6   2 -15    6.14    0.64
  -6  -2  14    6.87    0.86
  -6   2  14    6.73    0.93
   6  -2 -14    8.03    1.02
   6   2 -14    7.60    0.67
  -6  -2  13   59.03    2.22
  -6   2  13   57.54    2.40
  -6   2  13   60.22    2.46
   6  -2 -13   56.01    2.44
   6   2 -13   60.03    1.70
  -6  -2  12  156.41    3.47
  -6   2  12  141.35    3.69
  -6   2  12  153.48    3.81
   6  -2 -12  155.03    3.96
   6   2 -12  159.77    2.70
  -6  -2  11   15.73    1.04
  -6   2  11   15.17    1.19
  -6   2  11   15.26    1.19
   6  -2 -11   14.48    1.21
   6   2 -11   17.44    0.82
  -6  -2  10   -0.13    0.16
  -6  -2  10   -0.01    0.18
  -6   2  10    0.09    0.35
  -6   2  10    0.23    0.38
   6  -2 -10    0.29    0.41
  -6  -2   9  115.09    2.45
  -6  -2   9  116.30    1.96
  -6   2   9  110.99    2.97
  -6   2   9  113.22    2.92
  -6  -2   8   20.56    0.96
  -6  -2   8   20.70    0.77
  -6   2   8   21.14    1.26
  -6   2   8   18.59    1.17
   6  -2  -8   19.59    1.28
  -6  -2   7    0.40    0.25
  -6  -2   7    0.09    0.21
  -6   2   7    0.32    0.37
  -6   2   7    0.41    0.37
   6  -2  -7    0.05    0.38
  -6  -2   6    0.12    0.21
  -6  -2   6    0.02    0.20
  -6   2   6    0.04    0.33
  -6   2   6   -0.05    0.33
   6  -2  -6   -0.12    0.38
  -6  -2   5    1.75    0.24
  -6  -2   5    1.59    0.31
  -6   2   5    1.79    0.43
  -6   2   5    1.12    0.42
   6  -2  -5    1.63    0.52
  -6  -2   4  113.38    2.06
  -6   2   4  113.38    2.45
  -6   2   4  120.56    2.62
   6  -2  -4  117.63    2.89
  -6  -2   3  156.45    2.58
  -6   2   3  151.40    2.72
  -6   2   3  161.00    3.04
   6  -2  -3  156.80    3.33
  -6  -2   2  121.55    2.38
  -6   2   2  111.80    2.19
  -6   2   2  123.24    2.63
   6  -2  -2  114.16    2.82
  -6  -2   1    3.86    0.52
  -6   2   1    3.10    0.41
  -6   2   1    3.64    0.52
   6  -2  -1    3.27    0.59
  -6  -2   0   22.07    1.14
  -6   2   0   21.37    0.81
  -6   2   0   21.46    1.13
   6  -2   0   21.83    1.26
  -6  -2  -1   -0.10    0.32
  -6   2  -1    0.00    0.18
  -6   2  -1   -0.03    0.26
   6  -2   1    0.27    0.38
   6   2   1    0.19    0.22
  -6  -2  -2  190.76    3.71
  -6   2  -2  187.88    2.35
  -6   2  -2  194.14    3.64
   6  -2   2  192.50    3.82
   6   2   2  201.74    2.78
  -6  -2  -3   10.57    0.94
  -6   2  -3   10.89    0.91
   6  -2   3   10.03    0.94
   6   2   3   10.22    0.68
  -6  -2  -4  135.26    3.37
   6  -2   4  135.02    3.29
   6   2   4  140.17    2.68
  -6  -2  -5   -0.17    0.37
   6  -2   5    0.34    0.39
   6   2   5    0.32    0.34
   6   2   5    0.46    0.34
  -6  -2  -6   60.65    2.42
   6  -2   6   64.66    2.38
   6   2   6   61.33    2.33
   6   2   6   62.27    2.01
  -6  -2  -7   45.39    2.17
   6  -2   7   43.18    2.00
   6   2   7   45.25    2.05
   6   2   7   44.60    1.81
  -6  -2  -8  167.13    4.32
   6  -2   8  159.03    3.95
   6   2   8  144.36    3.78
   6   2   8  162.48    3.67
  -6  -2  -9   53.62    2.52
  -6   2  -9   49.43    2.25
   6  -2   9   50.73    2.34
   6  -2   9   49.01    2.24
   6   2   9   45.60    2.16
   6   2   9   52.89    2.18
  -6  -2 -10   46.68    2.42
  -6   2 -10   43.79    1.14
  -6   2 -10   41.49    2.12
   6  -2  10   43.39    2.24
   6  -2  10   42.10    2.13
   6   2  10   45.41    2.21
   6   2  10   42.86    2.06
  -6  -2 -11   57.25    2.76
  -6   2 -11   65.44    1.55
  -6   2 -11   61.52    2.65
   6  -2  11   57.82    2.66
   6  -2  11   60.63    2.63
   6   2  11   59.69    2.59
   6   2  11   62.65    2.59
  -6  -2 -12    2.06    0.68
  -6   2 -12    1.87    0.36
  -6   2 -12    1.98    0.63
   6  -2  12    1.66    0.61
   6   2  12    1.03    0.48
   6   2  12    1.93    0.63
  -6  -2 -13   24.51    1.94
  -6   2 -13   24.69    1.11
  -6   2 -13   25.61    1.82
   6  -2  13   27.04    1.96
   6   2  13   26.13    1.83
  -6  -2 -14    2.14    0.74
  -6   2 -14    2.61    0.48
  -6   2 -14    1.74    0.64
   6  -2  14    3.11    0.81
   6   2  14    2.28    0.70
  -6  -2 -15   14.29    1.60
  -6   2 -15   15.15    1.01
  -6   2 -15   14.70    1.49
   6  -2  15   13.78    1.53
   6   2  15   15.74    1.55
  -6  -2 -16   22.51    2.02
  -6   2 -16   20.79    1.81
   6  -2  16   19.39    1.84
   6   2  16   20.31    1.81
  -6  -2 -17    8.13    1.32
  -6   2 -17    9.91    1.32
   6  -2  17    8.31    1.29
   6   2  17    8.77    1.28
  -6  -2 -18   22.45    2.13
  -6   2 -18   21.29    1.92
   6  -2  18   20.44    1.99
   6   2  18   18.89    1.86
  -6  -2 -19    4.78    1.13
  -6   2 -19    6.14    1.13
   6  -2  19    7.06    1.27
   6   2  19    7.81    1.30
  -6  -2 -20   14.65    1.84
  -6   2 -20   12.76    1.60
   6  -2  20   11.08    1.60
   6   2  20   12.44    1.64
  -6  -2 -21    0.16    0.64
  -6   2 -21   -0.03    0.60
   6  -2  21   -0.46    0.54
   6   2  21    0.09    0.63
  -6  -2 -22    5.01    1.22
  -6   2 -22    5.79    1.21
   6  -2  22    5.80    1.28
   6   2  22    4.51    1.15
  -6  -2 -23   13.85    1.92
  -6   2 -23   15.63    1.90
   6  -2  23   12.28    1.82
   6   2  23   13.74    1.85
  -6  -2 -24    1.28    0.84
  -6   2 -24    1.37    0.83
   6  -2  24    0.58    0.78
   6   2  24    1.04    0.81
  -6  -2 -25    0.18    0.69
  -6   2 -25    2.04    0.96
   6  -2  25    1.90    0.98
   6   2  25    1.07    0.86
  -6  -2 -26    1.25    0.87
  -6   2 -26    1.45    0.87
   6  -2  26    1.80    0.97
   6   2  26    1.82    0.97
  -6  -2 -27    0.06    0.74
  -6   2 -27    0.67    0.83
   6  -2  27    0.38    0.81
   6   2  27   -0.83    0.60
  -6  -2 -28    1.08    0.90
   6  -2  28    0.81    0.89
   6   2  28    0.91    0.94
  -6  -4  29    2.63    1.05
  -6   4  29    2.48    1.08
   6  -4 -29    0.74    0.90
  -6  -4  28    0.87    0.81
  -6   4  28    1.65    0.93
   6  -4 -28    2.33    1.05
  -6  -4  27    4.41    1.19
  -6   4  27    4.01    1.20
   6  -4 -27    4.18    1.27
  -6  -4  26    3.75    1.05
  -6   4  26    4.64    1.19
   6  -4 -26    6.05    1.41
  -6  -4  25    8.63    1.43
  -6   4  25    9.87    1.60
   6  -4 -25    8.35    1.59
  -6  -4  24    2.62    0.91
  -6   4  24    1.58    0.82
   6  -4 -24    2.28    0.98
  -6  -4  23    1.88    0.77
  -6   4  23    2.58    0.91
   6  -4 -23    2.45    0.97
  -6  -4  22    5.77    1.09
  -6   4  22    5.48    1.16
   6  -4 -22    6.13    1.31
  -6  -4  21    5.30    1.02
  -6   4  21    6.09    1.19
   6  -4 -21    4.15    1.11
  -6  -4  20    2.33    0.73
  -6   4  20    2.91    0.89
   6  -4 -20    3.27    1.00
  -6  -4  19   19.56    1.68
  -6   4  19   21.35    1.92
   6  -4 -19   21.27    2.14
  -6  -4  18    0.51    0.36
  -6   4  18    3.17    0.86
   6  -4 -18    4.12    1.05
  -6  -4  17   22.08    1.64
  -6   4  17   22.23    2.00
  -6   4  17   23.42    1.90
   6  -4 -17   21.66    2.07
  -6  -4  16   46.48    2.27
  -6   4  16   44.30    2.74
  -6   4  16   47.40    2.60
   6  -4 -16   40.52    2.74
  -6  -4  15   16.17    1.32
  -6   4  15   16.31    1.67
  -6   4  15   17.97    1.60
   6  -4 -15   16.44    1.75
  -6  -4  14   41.85    1.97
  -6  -4  14   43.22    1.86
  -6   4  14   41.68    2.55
  -6   4  14   42.16    2.32
   6  -4 -14   40.82    2.65
  -6  -4  13    2.49    0.56
  -6  -4  13    2.32    0.52
  -6   4  13    3.56    0.86
  -6   4  13    2.48    0.70
   6  -4 -13    1.63    0.71
  -6  -4  12    0.16    0.31
  -6   4  12   -0.55    0.39
  -6   4  12   -0.01    0.44
   6  -4 -12   -0.10    0.50
  -6  -4  11   14.12    1.06
  -6   4  11   15.73    1.50
  -6   4  11   13.48    1.25
   6  -4 -11   14.02    1.52
  -6  -4  10   44.15    1.84
  -6   4  10   38.54    2.24
  -6   4  10   41.78    2.06
   6  -4 -10   40.06    2.44
  -6  -4   9    0.39    0.34
  -6   4   9    0.84    0.51
  -6   4   9    0.40    0.42
   6  -4  -9    0.40    0.53
   6   4  -9    0.56    0.33
  -6  -4   8   10.60    0.94
  -6   4   8   11.09    1.18
  -6   4   8    9.68    1.00
   6  -4  -8    9.30    1.20
   6   4  -8   10.83    0.68
  -6  -4   7    7.96    0.84
  -6   4   7    7.29    0.96
  -6   4   7    7.62    0.88
   6  -4  -7    7.27    1.07
  -6  -4   6    0.23    0.31
  -6   4   6    0.35    0.43
  -6   4   6   -0.26    0.34
   6  -4  -6   -0.26    0.40
  -6  -4   5  142.37    3.49
  -6   4   5  146.18    3.81
  -6   4   5  146.16    3.50
   6  -4  -5  140.81    4.27
  -6  -4   4    6.86    0.82
  -6   4   4    6.52    0.84
  -6   4   4    7.42    0.84
   6  -4  -4    5.62    0.95
  -6  -4   3  143.49    3.64
  -6   4   3  132.71    3.40
  -6   4   3  148.10    3.48
   6  -4  -3  136.71    4.13
  -6  -4   2   54.23    2.28
  -6   4   2   51.55    2.04
  -6   4   2   53.42    2.07
   6  -4  -2   50.56    2.51
  -6  -4   1    1.32    0.51
  -6   4   1    1.60    0.46
  -6   4   1    1.41    0.45
   6  -4  -1    0.95    0.54
  -6  -4   0    3.37    0.69
  -6   4   0    2.82    0.52
  -6   4   0    3.56    0.61
   6  -4   0    3.32    0.75
  -6  -4  -1    1.03    0.49
  -6   4  -1    0.93    0.36
  -6   4  -1    1.05    0.41
   6  -4   1    0.54    0.47
  -6  -4  -2   -0.28    0.36
  -6   4  -2    0.50    0.31
  -6   4  -2    0.57    0.38
   6  -4   2    0.30    0.47
  -6  -4  -3    2.22    0.66
  -6   4  -3    2.71    0.45
  -6   4  -3    3.17    0.62
   6  -4   3    2.73    0.70
  -6  -4  -4   26.12    1.84
  -6   4  -4   24.56    1.07
  -6   4  -4   27.77    1.65
   6  -4   4   24.31    1.77
   6   4   4   25.61    1.82
  -6  -4  -5    2.44    0.69
  -6   4  -5    2.49    0.38
  -6   4  -5    3.12    0.65
   6  -4   5    2.72    0.72
   6   4   5    2.52    0.69
   6   4   5    2.67    0.47
  -6  -4  -6   15.50    1.53
  -6   4  -6   14.59    0.71
  -6   4  -6   16.71    1.37
   6  -4   6   14.67    1.42
   6   4   6   16.29    1.52
   6   4   6   17.72    1.06
  -6  -4  -7   42.93    2.53
  -6   4  -7   45.04    2.27
   6  -4   7   42.66    2.38
   6   4   7   40.27    2.41
   6   4   7   45.74    1.80
  -6  -4  -8   40.76    2.54
  -6   4  -8   39.03    2.18
   6  -4   8   44.00    2.44
   6   4   8   43.51    1.86
  -6  -4  -9   38.42    2.52
  -6   4  -9   41.15    2.30
   6  -4   9   40.29    2.37
   6   4   9   40.88    2.52
   6   4   9   43.65    1.97
  -6  -4 -10    5.77    1.13
  -6   4 -10    6.38    1.01
   6  -4  10    6.28    1.02
   6   4  10    6.09    1.08
   6   4  10    5.99    0.85
  -6  -4 -11  116.32    4.57
  -6   4 -11  113.81    4.02
   6  -4  11  112.68    4.06
   6   4  11  103.45    4.16
   6   4  11  114.65    3.49
  -6  -4 -12   20.13    2.00
   6  -4  12   21.87    1.86
   6   4  12   18.99    1.52
  -6  -4 -13   -0.05    0.59
   6  -4  13   -0.20    0.45
   6   4  13   -0.01    0.44
  -6  -4 -14    7.64    1.37
  -6   4 -14    7.00    1.14
   6  -4  14    7.56    1.19
   6   4  14    8.43    1.16
  -6  -4 -15    1.08    0.77
  -6   4 -15    0.59    0.57
   6  -4  15    0.69    0.60
   6   4  15    0.96    0.62
  -6  -4 -16    1.29    0.81
  -6   4 -16    0.56    0.53
   6  -4  16    0.49    0.60
   6   4  16    0.33    0.53
  -6  -4 -17   16.67    2.05
  -6   4 -17   16.68    1.78
   6   4  17   18.18    1.78
  -6  -4 -18    2.14    0.95
  -6   4 -18    1.38    0.74
   6   4  18    1.48    0.72
  -6  -4 -19   -0.20    0.60
  -6   4 -19   -0.35    0.49
  -6  -4 -20    0.05    0.69
  -6   4 -20    0.12    0.55
  -6  -4 -21   -0.22    0.64
  -6  -4 -22    3.25    1.18
  -6  -4 -23   17.46    2.35
  -6  -4 -24   -0.32    0.77
   6  -6 -22    0.81    0.94
   6  -6 -21   -0.13    0.78
   6  -6 -20    2.81    1.18
   6  -6 -19   12.58    1.98
   6  -6 -18    3.24    1.15
   6  -6 -17    5.53    1.36
  -6   6  16    8.30    1.53
   6  -6 -16    6.64    1.46
  -6   6  15    1.44    0.87
   6  -6 -15    1.39    0.87
  -6   6  14    0.19    0.66
   6  -6 -14    0.59    0.72
  -6   6  13    0.35    0.65
   6  -6 -13   -0.15    0.62
  -6   6  12    4.06    1.06
   6  -6 -12    6.33    1.35
  -6   6  11    1.63    0.77
   6  -6 -11    3.65    1.08
  -6   6  10   13.72    1.67
   6  -6 -10   14.48    1.88
  -6   6   9    0.36    0.59
   6  -6  -9   -0.23    0.55
  -6   6   8   23.04    2.05
   6  -6  -8   26.61    2.41
  -6   6   7    7.09    1.17
   6  -6  -7    5.86    1.24
  -6   6   6    0.16    0.51
   6  -6  -6    1.23    0.75
  -6  -6   5   48.77    2.67
  -6   6   5   44.04    2.62
   6  -6  -5   41.98    2.91
  -6  -6   4    3.95    0.90
  -6   6   4    3.24    0.83
   6  -6  -4    2.07    0.83
  -6  -6   3   12.88    1.46
  -6   6   3   10.03    1.25
   6  -6  -3   11.06    1.56
  -6  -6   2    0.08    0.53
  -6   6   2    0.54    0.48
   6  -6  -2    0.98    0.70
  -6  -6   1    1.01    0.67
  -6   6   1    1.45    0.59
   6  -6  -1    1.46    0.78
  -6  -6   0    8.05    1.27
  -6   6   0    6.44    0.97
   6  -6   0    7.95    1.32
   6   6   0    5.56    1.06
  -6  -6  -1    0.47    0.61
  -6   6  -1    0.33    0.44
   6  -6   1    0.43    0.61
   6   6   1    0.05    0.53
  -6  -6  -2   33.23    2.46
  -6   6  -2   33.30    1.94
   6  -6   2   35.47    2.61
   6   6   2   33.25    2.45
  -6  -6  -3    0.18    0.60
  -6   6  -3    0.18    0.41
   6  -6   3    0.43    0.65
   6   6   3   -0.18    0.49
  -6  -6  -4   24.45    2.19
  -6   6  -4   20.99    1.47
   6  -6   4   19.70    1.97
   6   6   4   20.44    2.01
  -6  -6  -5    0.12    0.59
  -6   6  -5    0.24    0.38
   6  -6   5    0.01    0.53
   6   6   5   -0.08    0.53
  -6  -6  -6    2.26    0.90
  -6   6  -6    2.00    0.56
   6  -6   6    2.07    0.83
   6   6   6    2.02    0.83
  -6  -6  -7    0.94    0.71
  -6   6  -7   -0.04    0.34
   6  -6   7   -0.44    0.50
   6   6   7   -0.13    0.56
  -6  -6  -8    3.67    1.07
  -6   6  -8    2.86    0.57
   6  -6   8    4.09    1.04
   6   6   8    3.99    1.09
  -6  -6  -9    9.80    1.59
  -6   6  -9    9.77    0.87
   6  -6   9   11.31    1.57
   6   6   9    9.41    1.52
  -6  -6 -10   -0.09    0.60
  -6   6 -10    0.62    0.35
   6  -6  10    0.52    0.64
  -6  -6 -11    8.85    1.58
  -6   6 -11    7.58    0.71
   6  -6  11    8.55    1.42
  -6  -6 -12    3.67    1.16
  -6  -6 -13    2.12    0.99
  -6  -6 -14    0.21    0.72
  -6  -6 -15    9.40    1.78
  -6  -6 -16    1.07    0.92
  -6  -6 -17   -0.32    0.72
  -6  -6 -18    0.82    0.92
  -7  -1  34    8.76    1.76
  -7   1  34    8.39    1.77
  -7  -1  33   15.51    2.24
  -7   1  33   14.48    2.16
   7  -1 -33   17.32    2.14
  -7  -1  32    0.49    0.79
  -7   1  32   -0.59    0.63
   7  -1 -32    1.10    0.84
  -7  -1  31    0.97    0.82
  -7   1  31    0.26    0.66
   7  -1 -31    0.38    0.68
  -7  -1  30    7.47    1.50
  -7   1  30    8.77    1.63
   7  -1 -30   10.13    1.56
  -7  -1  29    0.54    0.69
  -7   1  29    0.04    0.66
   7  -1 -29   -0.04    0.57
  -7  -1  28    0.31    0.64
  -7   1  28    0.08    0.61
   7  -1 -28   -0.07    0.56
  -7  -1  27    3.85    1.06
  -7   1  27    4.71    1.16
   7  -1 -27    4.46    1.06
  -7  -1  26   47.80    3.14
  -7   1  26   45.80    3.10
   7  -1 -26   47.37    2.90
   7   1 -26   53.58    2.78
  -7  -1  25   33.26    2.56
  -7   1  25   37.25    2.74
   7  -1 -25   40.99    2.63
   7   1 -25   40.73    2.35
  -7  -1  24    5.51    1.13
  -7   1  24    6.38    1.21
   7  -1 -24    7.38    1.17
   7   1 -24    8.03    1.09
  -7  -1  23    6.10    1.14
  -7   1  23    5.28    1.08
   7  -1 -23    6.04    1.05
   7   1 -23    7.78    1.04
  -7  -1  22    0.62    0.60
  -7   1  22    0.29    0.59
   7  -1 -22    0.21    0.49
   7   1 -22    0.53    0.50
  -7  -1  21   56.33    2.94
  -7   1  21   54.12    2.93
   7  -1 -21   55.66    2.73
   7   1 -21   58.94    2.46
  -7  -1  20    2.39    0.73
  -7   1  20    1.41    0.62
   7  -1 -20    2.58    0.71
   7   1 -20    2.49    0.60
  -7  -1  19   40.70    2.35
  -7   1  19   38.63    2.34
   7  -1 -19   42.85    2.26
   7   1 -19   43.28    1.95
  -7  -1  18    2.76    0.72
  -7   1  18    2.36    0.70
   7  -1 -18    3.06    0.70
   7   1 -18    2.91    0.58
  -7  -1  17   35.14    2.04
  -7   1  17   31.49    1.99
   7  -1 -17   35.76    1.95
   7   1 -17   35.42    1.60
  -7  -1  16    6.05    0.89
  -7   1  16    7.61    1.01
   7  -1 -16    6.87    0.89
   7   1 -16    7.26    0.73
  -7  -1  15   63.46    2.51
  -7   1  15   67.04    2.69
   7  -1 -15   63.55    2.42
   7   1 -15   66.47    1.97
  -7  -1  14  232.95    4.69
  -7   1  14  222.99    4.79
   7  -1 -14  246.75    4.86
   7  -1 -14  225.22    4.48
   7   1 -14  238.29    3.64
  -7  -1  13  171.73    3.82
  -7   1  13  159.61    3.88
   7  -1 -13  172.28    3.89
   7  -1 -13  160.93    3.63
   7   1 -13  170.15    2.84
  -7  -1  12  166.16    3.59
  -7   1  12  162.26    3.77
   7  -1 -12  180.46    3.86
   7  -1 -12  159.70    3.49
   7   1 -12  174.68    2.68
  -7  -1  11   24.50    1.31
  -7   1  11   23.09    1.37
   7  -1 -11   25.13    1.40
   7  -1 -11   25.05    1.34
   7   1 -11   25.27    0.88
  -7  -1  10    3.36    0.56
  -7   1  10    3.57    0.61
   7  -1 -10    4.04    0.62
   7  -1 -10    4.04    0.60
   7   1 -10    3.67    0.33
  -7  -1   9    3.61    0.54
  -7   1   9    2.56    0.54
   7  -1  -9    2.70    0.54
   7  -1  -9    2.62    0.53
   7   1  -9    2.64    0.25
   7   1  -9    3.64    0.28
  -7  -1   8   56.34    1.63
  -7   1   8   58.00    1.90
   7  -1  -8   58.74    1.87
   7  -1  -8   53.48    1.73
  -7   1   7  848.07    8.14
   7  -1  -7  863.71    8.06
  -7  -1   6  181.95    2.62
  -7   1   6  176.79    3.13
   7  -1  -6  184.01    3.12
  -7  -1   5  450.49    4.45
  -7   1   5  440.96    5.15
   7  -1  -5  421.24    4.96
  -7  -1   4  879.29   10.12
  -7  -1   4  878.01   10.63
  -7   1   4  858.18    7.82
   7  -1  -4  852.46    7.78
   7   1  -4  905.01    9.70
  -7  -1   3   81.38    1.43
  -7  -1   3   81.83    1.49
  -7   1   3   79.40    1.96
   7  -1  -3   80.75    1.98
  -7  -1   2  452.65    4.36
  -7  -1   2  458.30    4.65
  -7   1   2  441.20    5.09
  -7  -1   1  122.01    1.91
  -7  -1   1  119.32    2.20
   7  -1  -1  112.28    2.43
  -7  -1   0   60.42    1.66
  -7   1   0   59.02    1.77
   7  -1   0   56.49    1.75
  -7  -1  -1  306.49    4.23
  -7   1  -1  298.11    4.31
   7  -1   1  299.34    4.35
  -7  -1  -2    0.17    0.36
   7  -1   2    0.22    0.35
   7   1   2    0.03    0.29
  -7  -1  -3    0.41    0.37
   7  -1   3    0.39    0.37
   7   1   3    0.01    0.30
  -7  -1  -4    0.01    0.35
   7  -1   4    0.17    0.36
   7   1   4    0.28    0.34
  -7  -1  -5  133.66    3.28
  -7   1  -5  130.49    3.18
   7  -1   5  133.80    3.25
   7  -1   5  131.82    3.19
   7   1   5  120.23    2.84
   7   1   5  133.84    2.97
  -7  -1  -6   18.97    1.31
  -7   1  -6   19.82    1.31
   7  -1   6   19.24    1.30
   7  -1   6   19.16    1.28
   7   1   6   20.05    1.19
   7   1   6   18.93    1.19
  -7  -1  -7    0.52    0.43
  -7   1  -7    0.99    0.46
   7  -1   7    0.83    0.46
   7  -1   7    0.88    0.47
   7   1   7    0.73    0.36
   7   1   7    0.59    0.42
  -7  -1  -8  242.53    5.03
  -7   1  -8  238.66    4.83
   7  -1   8  238.28    4.91
   7   1   8  246.07    4.48
   7   1   8  237.97    4.65
  -7  -1  -9   74.19    2.84
  -7   1  -9   69.68    1.88
  -7   1  -9   75.04    2.76
   7  -1   9   73.05    2.78
   7   1   9   79.37    2.54
   7   1   9   74.94    2.68
  -7  -1 -10   41.39    2.20
  -7   1 -10   34.54    1.40
  -7   1 -10   35.18    1.96
   7  -1  10   35.94    2.03
   7   1  10   38.59    1.82
   7   1  10   38.28    2.00
  -7  -1 -11   26.27    1.83
  -7   1 -11   27.17    1.31
  -7   1 -11   29.36    1.85
   7  -1  11   27.51    1.85
   7   1  11   28.54    1.61
   7   1  11   28.10    1.80
  -7  -1 -12    1.84    0.64
  -7   1 -12    1.66    0.45
  -7   1 -12    1.19    0.57
   7  -1  12    1.20    0.57
   7   1  12    2.01    0.54
   7   1  12    1.38    0.58
  -7  -1 -13  139.19    4.43
  -7   1 -13  135.03    3.19
  -7   1 -13  135.40    4.20
   7  -1  13  134.74    4.32
   7   1  13  132.36    4.15
  -7  -1 -14    5.05    0.98
  -7   1 -14    5.09    0.71
  -7   1 -14    4.16    0.88
   7  -1  14    4.29    0.91
   7   1  14    4.66    0.93
  -7  -1 -15   12.45    1.47
  -7   1 -15   11.27    1.36
   7  -1  15   12.66    1.47
   7   1  15   11.38    1.37
  -7  -1 -16  183.85    5.56
  -7   1 -16  189.04    5.42
   7  -1  16  175.17    5.41
   7   1  16  182.45    5.39
  -7  -1 -17   13.91    1.63
  -7   1 -17   16.23    1.68
   7  -1  17   16.37    1.77
   7   1  17   17.36    1.76
  -7  -1 -18   11.75    1.56
  -7   1 -18   11.30    1.47
   7  -1  18   12.79    1.62
   7   1  18   12.07    1.55
  -7  -1 -19   11.96    1.60
  -7   1 -19   11.74    1.54
   7  -1  19   11.99    1.62
   7   1  19   13.83    1.70
  -7  -1 -20   29.34    2.50
  -7   1 -20   31.16    2.46
   7  -1  20   28.79    2.47
   7   1  20   27.04    2.38
  -7  -1 -21    8.91    1.48
  -7   1 -21    7.59    1.36
   7  -1  21    6.65    1.32
   7   1  21    8.06    1.43
  -7  -1 -22    2.14    0.90
  -7   1 -22    1.81    0.85
   7  -1  22    1.43    0.81
   7   1  22    1.53    0.86
  -7  -1 -23    0.39    0.67
  -7   1 -23    0.66    0.70
   7  -1  23    0.68    0.76
   7   1  23    0.29    0.68
  -7  -1 -24    2.91    1.05
  -7   1 -24    4.65    1.18
   7  -1  24    2.51    1.02
   7   1  24    4.85    1.24
  -7  -1 -25    0.12    0.67
  -7   1 -25   -0.17    0.68
   7  -1  25    0.34    0.77
   7   1  25   -0.44    0.62
  -7  -1 -26   -0.20    0.63
  -7   1 -26    0.92    0.74
   7  -1  26    0.08    0.73
   7   1  26    0.72    0.80
  -7  -1 -27    0.30    0.78
  -7   1 -27    0.01    0.70
   7  -1  27    0.12    0.75
   7   1  27    0.63    0.89
  -7  -1 -28    3.15    1.22
  -7   1 -28    2.70    1.11
   7  -1  28    3.80    1.32
   7   1  28    4.57    1.38
  -7  -3  32    0.76    0.84
  -7   3  32    1.11    0.94
   7  -3 -32    1.28    0.95
  -7  -3  31    0.00    0.73
  -7   3  31    0.51    0.79
   7  -3 -31    0.29    0.77
  -7  -3  30    7.84    1.55
  -7   3  30    5.80    1.42
   7  -3 -30    5.51    1.39
  -7  -3  29    4.50    1.25
  -7   3  29    2.91    1.09
   7  -3 -29    4.35    1.25
  -7  -3  28   29.78    2.68
  -7   3  28   27.88    2.67
   7  -3 -28   29.85    2.75
  -7  -3  27    2.00    0.88
  -7   3  27    2.46    0.97
   7  -3 -27    1.17    0.81
  -7  -3  26    2.34    0.90
  -7   3  26    2.95    0.98
   7  -3 -26    2.91    1.00
  -7  -3  25    3.15    0.94
  -7   3  25    2.28    0.91
   7  -3 -25    3.26    0.99
  -7  -3  24    0.54    0.63
  -7   3  24   -0.18    0.53
   7  -3 -24   -0.09    0.56
  -7  -3  23    1.73    0.74
  -7   3  23    3.39    0.96
   7  -3 -23    3.30    0.98
  -7  -3  22    0.43    0.55
  -7   3  22    0.52    0.62
   7  -3 -22    0.43    0.63
  -7  -3  21    5.21    1.00
  -7   3  21    4.28    1.00
   7  -3 -21    4.46    1.04
  -7  -3  20   -0.33    0.41
  -7   3  20    0.07    0.55
   7  -3 -20   -0.63    0.41
  -7  -3  19   14.39    1.43
  -7   3  19   15.70    1.62
   7  -3 -19   15.16    1.66
  -7  -3  18    5.39    0.90
  -7   3  18    4.28    0.93
   7  -3 -18    4.36    0.96
  -7  -3  17    2.41    0.63
  -7   3  17    2.20    0.72
   7  -3 -17    2.26    0.75
   7   3 -17    3.23    0.54
  -7  -3  16    0.05    0.34
  -7   3  16   -0.02    0.38
  -7   3  16   -0.10    0.42
   7  -3 -16    0.18    0.48
   7   3 -16    0.49    0.32
  -7  -3  15   13.27    1.14
  -7   3  15   32.02    2.08
  -7   3  15   35.67    2.12
   7  -3 -15   33.82    2.22
   7   3 -15   36.52    1.48
  -7  -3  14    0.35    0.31
  -7  -3  14    0.19    0.25
  -7   3  14    0.24    0.40
  -7   3  14    0.24    0.45
   7  -3 -14    0.44    0.52
   7   3 -14    0.19    0.28
  -7  -3  13    1.53    0.44
  -7  -3  13    1.21    0.34
  -7   3  13    1.26    0.52
  -7   3  13    0.42    0.47
   7  -3 -13    1.26    0.59
  -7  -3  12   25.76    1.35
  -7  -3  12   26.43    1.15
  -7   3  12   25.38    1.73
  -7   3  12   26.82    1.69
   7  -3 -12   22.90    1.73
  -7  -3  11   13.32    0.93
  -7  -3  11   13.21    0.81
  -7   3  11   13.16    1.25
  -7   3  11   12.62    1.16
   7  -3 -11   12.73    1.30
  -7  -3  10   12.43    0.83
  -7  -3  10   12.32    0.78
  -7   3  10   10.72    1.11
  -7   3  10   12.18    1.10
   7  -3 -10   10.91    1.19
  -7  -3   9    7.66    0.62
  -7  -3   9    7.32    0.62
  -7   3   9    6.43    0.85
  -7   3   9    6.18    0.82
   7  -3  -9    7.98    1.02
  -7  -3   8   81.06    1.74
  -7  -3   8   79.66    1.98
  -7   3   8   76.45    2.66
  -7   3   8   77.78    2.54
   7  -3  -8   77.84    2.91
  -7  -3   7   20.77    1.03
  -7   3   7   17.93    1.27
  -7   3   7   21.53    1.33
   7  -3  -7   19.69    1.47
  -7  -3   6    0.27    0.29
  -7   3   6    0.62    0.40
  -7   3   6    0.06    0.35
   7  -3  -6   -0.15    0.39
  -7  -3   5   34.67    1.40
  -7   3   5   32.82    1.58
  -7   3   5   36.07    1.65
   7  -3  -5   32.31    1.82
  -7  -3   4   42.10    1.60
  -7   3   4   39.36    1.66
  -7   3   4   43.37    1.78
   7  -3  -4   39.72    2.00
  -7  -3   3  118.10    2.78
  -7   3   3  111.79    2.69
  -7   3   3  123.04    3.01
   7  -3  -3  113.47    3.35
  -7  -3   2   39.22    1.66
  -7   3   2   37.47    1.48
  -7   3   2   41.10    1.74
   7  -3  -2   40.85    2.01
  -7  -3   1   95.54    2.68
  -7   3   1   98.19    2.30
  -7   3   1  102.97    2.78
   7  -3  -1   96.62    3.07
  -7  -3   0  182.96    3.88
  -7   3   0  176.86    2.99
  -7   3   0  189.71    3.88
   7  -3   0  180.50    4.24
  -7  -3  -1    6.68    0.82
  -7   3  -1    6.08    0.54
  -7   3  -1    6.89    0.78
   7  -3   1    5.23    0.81
   7   3   1    6.43    0.40
  -7  -3  -2  109.83    3.19
  -7   3  -2  105.68    2.00
  -7   3  -2  119.08    3.16
   7  -3   2  109.69    3.32
   7   3   2  122.16    2.05
  -7  -3  -3    1.28    0.51
  -7   3  -3    1.41    0.26
  -7   3  -3    1.31    0.44
   7  -3   3    1.87    0.57
   7   3   3    1.45    0.33
  -7  -3  -4   40.60    2.08
  -7   3  -4   43.02    1.99
   7  -3   4   44.03    2.15
   7   3   4   44.24    1.48
  -7  -3  -5   14.26    1.30
  -7   3  -5   13.32    1.17
   7  -3   5   13.12    1.23
   7   3   5   11.39    1.15
   7   3   5   13.36    0.90
  -7  -3  -6   16.87    1.46
  -7   3  -6   17.80    1.38
   7  -3   6   17.28    1.41
   7   3   6   15.67    1.36
   7   3   6   16.90    1.08
  -7  -3  -7   29.36    1.95
  -7   3  -7   27.47    1.75
   7  -3   7   29.79    1.85
   7   3   7   29.88    1.51
  -7  -3  -8    0.46    0.51
   7  -3   8    0.45    0.47
   7   3   8    1.08    0.50
   7   3   8    0.83    0.44
  -7  -3  -9   55.60    2.82
   7  -3   9   53.67    2.58
   7   3   9   54.59    2.67
   7   3   9   56.62    2.28
  -7  -3 -10    9.09    1.24
   7  -3  10    6.95    1.02
   7   3  10    6.89    1.02
   7   3  10    7.63    0.94
  -7  -3 -11    0.27    0.51
   7  -3  11    0.02    0.45
   7   3  11    0.36    0.45
   7   3  11   -0.43    0.34
  -7  -3 -12   -0.01    0.50
  -7   3 -12   -0.18    0.37
   7  -3  12    0.05    0.45
   7   3  12    0.24    0.46
  -7  -3 -13   36.39    2.54
  -7   3 -13   33.03    2.21
   7  -3  13   34.79    2.28
   7   3  13   34.27    2.11
  -7  -3 -14    0.06    0.52
  -7   3 -14   -0.26    0.41
   7  -3  14   -0.12    0.45
   7   3  14   -0.28    0.42
  -7  -3 -15    2.22    0.83
  -7   3 -15    2.12    0.40
  -7   3 -15    2.18    0.74
   7   3  15    1.54    0.66
  -7  -3 -16   14.14    1.74
  -7   3 -16   12.50    1.49
   7   3  16   13.29    1.51
  -7  -3 -17    1.45    0.81
  -7   3 -17    2.23    0.78
   7   3  17    1.30    0.67
  -7  -3 -18   19.51    2.13
  -7   3 -18   19.87    1.95
   7   3  18   20.09    1.95
  -7  -3 -19   17.81    2.08
  -7   3 -19   18.55    1.92
   7   3  19   17.83    1.90
  -7  -3 -20    2.45    0.97
  -7   3 -20    1.03    0.72
   7   3  20    2.00    0.85
  -7  -3 -21    4.38    1.20
  -7   3 -21    3.54    1.02
   7   3  21    3.20    1.01
  -7  -3 -22   37.33    3.16
  -7   3 -22   44.00    3.11
   7   3  22   41.93    3.10
  -7  -3 -23   -0.12    0.63
  -7   3 -23    0.74    0.79
   7   3  23    0.06    0.66
  -7  -3 -24   16.68    2.25
  -7   3 -24   18.11    2.16
   7   3  24   19.77    2.29
  -7  -3 -25    0.66    0.79
   7   3  25    0.39    0.76
   7   3  26    0.70    0.86
   7  -5 -27   -0.23    0.76
   7  -5 -26   21.17    2.59
   7  -5 -25    1.84    0.98
   7  -5 -24   -0.14    0.71
  -7   5  23    0.34    0.67
   7  -5 -23   -0.19    0.58
  -7   5  22    5.33    1.19
   7  -5 -22    5.23    1.33
  -7   5  21    0.09    0.61
   7  -5 -21    1.12    0.85
  -7   5  20   13.09    1.64
   7  -5 -20   12.18    1.83
  -7   5  19    2.41    0.86
   7  -5 -19    3.13    1.05
  -7   5  18    0.20    0.58
   7  -5 -18    1.02    0.76
  -7   5  17   10.89    1.58
  -7   5  17   12.99    1.51
   7  -5 -17   10.16    1.61
  -7   5  16    2.90    0.92
  -7   5  16    2.84    0.83
   7  -5 -16    2.35    0.92
  -7   5  15   -0.15    0.52
  -7   5  15   -0.07    0.50
   7  -5 -15    0.04    0.59
  -7   5  14   74.26    3.69
  -7   5  14   77.83    3.30
   7  -5 -14   77.45    3.97
  -7   5  13    5.87    1.14
  -7   5  13    6.33    1.03
   7  -5 -13    4.82    1.11
  -7   5  12    1.90    0.78
  -7   5  12    2.16    0.71
   7  -5 -12    1.13    0.75
  -7   5  11    7.61    1.22
  -7   5  11    7.41    1.06
   7  -5 -11    8.25    1.34
  -7   5  10    9.49    1.28
  -7   5  10    9.72    1.14
   7  -5 -10    7.83    1.30
  -7  -5   9   50.06    2.25
  -7   5   9   41.03    2.49
  -7   5   9   46.91    2.30
   7  -5  -9   44.32    2.82
  -7  -5   8   24.69    1.62
  -7   5   8   24.34    1.89
  -7   5   8   24.98    1.67
   7  -5  -8   26.84    2.19
  -7  -5   7   12.18    1.18
  -7   5   7   10.00    1.23
  -7   5   7   11.31    1.16
   7  -5  -7   11.77    1.48
  -7  -5   6   49.35    2.32
  -7   5   6   45.26    2.42
  -7   5   6   49.96    2.26
   7  -5  -6   49.98    2.89
  -7  -5   5    7.54    0.99
  -7   5   5    8.64    1.09
  -7   5   5    9.02    1.01
   7  -5  -5    8.17    1.25
  -7  -5   4    3.28    0.72
  -7   5   4    2.84    0.70
  -7   5   4    3.23    0.67
   7  -5  -4    3.08    0.85
  -7  -5   3    4.22    0.80
  -7   5   3    4.90    0.82
  -7   5   3    4.79    0.77
   7  -5  -3    4.39    0.94
  -7  -5   2    0.24    0.43
  -7   5   2   -0.25    0.34
  -7   5   2    0.04    0.36
   7  -5  -2    0.24    0.53
  -7  -5   1    5.73    0.96
  -7   5   1    5.78    0.83
  -7   5   1    6.05    0.84
   7  -5  -1    5.60    1.04
  -7  -5   0   16.09    1.51
  -7   5   0   16.81    1.28
  -7   5   0   17.25    1.35
   7  -5   0   17.10    1.68
  -7  -5  -1    0.83    0.55
  -7   5  -1    0.62    0.41
  -7   5  -1    0.54    0.45
   7  -5   1    0.66    0.57
  -7  -5  -2   10.69    1.32
  -7   5  -2   11.04    0.98
  -7   5  -2   11.62    1.16
   7  -5   2   11.95    1.43
  -7  -5  -3    2.19    0.75
  -7   5  -3    1.51    0.48
  -7   5  -3    2.82    0.66
   7  -5   3    1.83    0.72
   7   5   3    1.48    0.65
  -7  -5  -4   -0.59    0.40
  -7   5  -4    0.09    0.31
  -7   5  -4   -0.19    0.36
   7  -5   4   -0.08    0.48
   7   5   4   -0.22    0.45
  -7  -5  -5    6.25    1.12
  -7   5  -5    6.46    0.71
  -7   5  -5    7.08    1.00
   7  -5   5    6.32    1.11
   7   5   5    5.77    1.08
  -7  -5  -6   10.27    1.41
  -7   5  -6   11.94    0.86
  -7   5  -6   13.94    1.37
   7  -5   6   14.16    1.57
   7   5   6    9.70    1.35
  -7  -5  -7    0.76    0.62
  -7   5  -7    0.78    0.31
  -7   5  -7    1.29    0.57
   7  -5   7    0.50    0.55
   7   5   7    0.61    0.59
  -7  -5  -8   10.49    1.47
  -7   5  -8   10.83    0.74
  -7   5  -8   12.92    1.39
   7  -5   8   11.52    1.46
   7   5   8    8.96    1.36
  -7  -5  -9   10.50    1.52
  -7   5  -9    9.27    1.22
   7  -5   9    9.46    1.35
   7   5   9    8.46    1.34
  -7  -5 -10   13.92    1.75
  -7   5 -10   15.01    1.56
   7  -5  10   12.38    1.54
   7   5  10   14.18    1.74
  -7  -5 -11   13.72    1.78
  -7   5 -11   16.04    1.65
   7  -5  11   15.22    1.70
  -7  -5 -12   -0.10    0.57
  -7   5 -12    0.21    0.49
   7  -5  12    0.26    0.59
  -7  -5 -13   11.73    1.75
  -7   5 -13   11.41    1.48
   7  -5  13    9.36    1.41
  -7  -5 -14    0.46    0.69
  -7   5 -14    0.22    0.57
   7  -5  14    0.08    0.56
  -7  -5 -15    3.22    1.09
  -7   5 -15    3.50    0.96
  -7   5 -15    3.46    0.97
   7  -5  15    3.18    0.95
  -7  -5 -16    0.22    0.70
  -7   5 -16    0.12    0.56
  -7   5 -16    0.53    0.66
   7  -5  16    0.73    0.70
  -7  -5 -17    3.79    1.19
  -7   5 -17    3.48    1.02
  -7  -5 -18    1.13    0.89
  -7   5 -18    1.54    0.82
  -7  -5 -19    0.75    0.87
  -7   5 -19   -0.32    0.56
  -7  -5 -20   10.57    1.89
  -7   5 -20   10.71    1.70
  -7  -5 -21    0.18    0.83
  -7   5 -21    0.85    0.78
   7  -7 -17    3.59    1.29
   7  -7 -16    4.94    1.43
  -7   7  15    5.15    1.36
   7  -7 -15    6.72    1.56
  -7   7  14    2.39    1.05
   7  -7 -14    2.69    1.13
  -7   7  13    0.39    0.76
   7  -7 -13   -0.65    0.63
  -7   7  12    7.29    1.48
   7  -7 -12    5.82    1.46
  -7   7  11    6.28    1.35
   7  -7 -11    4.80    1.32
  -7   7  10    3.90    1.11
   7  -7 -10    4.82    1.30
  -7   7   9    0.07    0.61
   7  -7  -9    0.26    0.71
  -7   7   8    0.20    0.61
   7  -7  -8    0.72    0.82
  -7   7   7    4.47    1.09
   7  -7  -7    2.00    0.95
  -7   7   6    0.49    0.62
   7  -7  -6    0.39    0.74
  -7   7   5   14.02    1.68
   7  -7  -5   12.17    1.81
  -7   7   4    0.38    0.56
   7  -7  -4    0.35    0.71
  -7   7   3    0.26    0.56
   7  -7  -3    0.93    0.78
   7   7  -3    0.73    0.61
  -7   7   2   -0.29    0.44
   7  -7  -2   -0.30    0.61
   7   7  -2   -0.35    0.49
  -7   7   1    0.56    0.54
   7  -7  -1    1.05    0.79
   7   7  -1    0.20    0.57
  -7   7   0    0.50    0.57
   7  -7   0    1.08    0.77
   7   7   0    0.38    0.65
  -7  -7  -1    1.52    0.85
  -7   7  -1    2.14    0.72
   7  -7   1    2.12    0.92
   7   7   1    1.35    0.80
  -7  -7  -2   17.85    2.04
  -7   7  -2   18.19    1.65
   7  -7   2   15.27    1.95
   7   7   2   16.04    1.95
  -7  -7  -3    0.50    0.72
  -7   7  -3    1.08    0.58
   7  -7   3   -0.17    0.64
   7   7   3    0.51    0.72
  -7  -7  -4    0.47    0.76
   7  -7   4    0.68    0.75
   7   7   4    0.32    0.68
  -7  -7  -5   -0.54    0.60
   7  -7   5    0.23    0.72
   7   7   5    0.87    0.76
  -7  -7  -6    4.08    1.21
   7  -7   6    4.85    1.22
   7   7   6    3.25    1.09
  -7  -7  -7    2.49    1.07
   7  -7   7    3.49    1.11
   7   7   7    3.31    1.13
  -7  -7  -8    0.22    0.80
  -7  -7  -9    4.13    1.28
  -7  -7 -10   10.17    1.82
  -7  -7 -11    0.39    0.84
  -8   0  34   -0.17    0.73
  -8   0  33   -0.53    0.62
  -8   0  32   -0.09    0.68
  -8   0  31    0.32    0.72
  -8   0  30   10.06    1.68
  -8   0  29    0.12    0.59
   8   0 -29   -0.31    0.51
  -8   0  28    0.36    0.67
   8   0 -28    1.00    0.67
  -8   0  27    0.50    0.60
   8   0 -27    0.30    0.53
  -8   0  26    1.32    0.74
   8   0 -26    2.16    0.73
  -8   0  25    1.18    0.72
   8   0 -25    0.59    0.57
  -8   0  24  135.74    4.96
   8   0 -24  143.47    4.40
  -8   0  23    0.18    0.57
   8   0 -23   -0.03    0.43
  -8   0  22  139.93    4.76
   8   0 -22  148.23    4.21
  -8   0  21   -0.20    0.45
   8   0 -21    0.14    0.40
  -8   0  20    3.64    0.84
   8   0 -20    3.41    0.70
  -8   0  19   -0.18    0.40
   8   0 -19    0.11    0.41
   8   0 -19    0.21    0.36
  -8   0  18   23.99    1.76
   8   0 -18   25.98    1.53
  -8   0  17   -0.05    0.45
   8   0 -17    0.20    0.36
  -8   0  16  169.37    4.32
   8   0 -16  173.44    3.65
  -8   0  15   -0.11    0.35
   8   0 -15    0.25    0.32
  -8   0  14    0.42    0.45
   8   0 -14    0.20    0.33
  -8   0  13   -0.27    0.40
   8   0 -13   -0.25    0.27
  -8   0  12   97.88    2.79
   8   0 -12  100.26    2.26
  -8   0  11   -0.19    0.36
   8   0 -11    0.16    0.30
  -8   0  10    7.11    0.76
   8   0 -10    6.51    0.55
  -8   0   9   -0.31    0.33
   8   0  -9   -0.04    0.26
  -8   0   8  283.67    4.10
   8   0  -8  286.66    3.36
  -8   0   7   -0.16    0.33
   8   0  -7    0.22    0.26
  -8   0   6   61.13    1.67
   8   0  -6   62.46    1.33
  -8   0   5   -0.05    0.34
   8   0  -5    0.04    0.26
  -8   0   4  924.80    7.91
   8   0  -4  952.81    9.45
  -8   0   3   -0.14    0.30
   8   0  -3    0.13    0.29
  -8   0   2 2460.67   22.97
   8   0  -2 2452.89   27.40
  -8   0   1    0.26    0.35
   8   0  -1    0.39    0.34
  -8   0   0   10.32    0.75
  -8   0   0   11.70    0.80
   8   0   0    9.68    0.73
  -8   0  -1   -0.35    0.31
   8   0   1   -0.23    0.30
  -8   0  -2   64.62    1.97
  -8   0  -3   -0.07    0.35
  -8   0  -4  854.64    8.90
   8   0   4  876.91    7.77
   8   0   4  875.10    8.89
  -8   0  -5    0.18    0.37
   8   0   5    0.13    0.25
   8   0   5    0.02    0.37
  -8   0  -6    0.49    0.43
   8   0   6    0.38    0.28
   8   0   6    0.33    0.40
  -8   0  -7   -0.04    0.36
   8   0   7    0.21    0.26
   8   0   7    0.00    0.37
  -8   0  -8  229.68    4.85
   8   0   8  244.50    3.79
   8   0   8  224.18    4.73
  -8   0  -9    0.01    0.39
   8   0   9    0.04    0.27
   8   0   9   -0.05    0.41
  -8   0 -10   35.49    2.03
   8   0  10   36.10    1.46
   8   0  10   34.36    1.98
  -8   0 -11    0.51    0.47
   8   0  11    0.03    0.28
   8   0  11   -0.09    0.41
  -8   0 -12  240.00    5.64
   8   0  12  240.94    5.65
  -8   0 -13   -0.16    0.43
   8   0  13   -0.04    0.45
  -8   0 -14   74.12    3.30
   8   0  14   71.92    3.27
  -8   0 -15   -0.08    0.48
   8   0  15   -0.38    0.48
  -8   0 -16    3.72    0.93
   8   0  16    3.57    0.94
  -8   0 -17    0.35    0.63
   8   0  17   -0.75    0.48
  -8   0 -18  245.45    6.75
   8   0  18  242.50    6.79
  -8   0 -19    1.32    0.75
   8   0  19    1.45    0.76
  -8   0 -20   18.23    1.97
   8   0  20   13.50    1.77
  -8   0 -21    0.34    0.64
   8   0  21    0.40    0.66
  -8   0 -22   10.59    1.63
   8   0  22   10.33    1.67
  -8   0 -23   -0.08    0.65
   8   0  23   -0.32    0.61
  -8   0 -24   12.62    1.85
   8   0  24   10.33    1.75
  -8   0 -25    0.12    0.73
   8   0  25    0.25    0.71
  -8   0 -26    4.25    1.26
   8   0  26    2.59    1.10
  -8   0 -27   -0.40    0.66
   8   0  27    1.11    0.86
  -8  -2  33    1.95    1.05
  -8   2  33    1.29    0.94
   8  -2 -33    1.79    1.00
  -8  -2  32    1.12    0.86
  -8   2  32    0.78    0.81
   8  -2 -32    1.02    0.79
  -8  -2  31    1.74    0.94
  -8   2  31    1.04    0.86
   8  -2 -31    1.38    0.86
  -8  -2  30    0.41    0.70
  -8   2  30    1.44    0.88
   8  -2 -30    0.31    0.63
  -8  -2  29    0.57    0.71
  -8   2  29    0.45    0.71
   8  -2 -29    0.24    0.66
  -8  -2  28    9.04    1.52
  -8   2  28   10.32    1.64
   8  -2 -28   11.83    1.68
  -8  -2  27   -0.02    0.60
  -8   2  27    0.05    0.61
   8  -2 -27    0.32    0.61
  -8  -2  26    0.10    0.56
  -8   2  26    0.33    0.62
   8  -2 -26    0.25    0.59
  -8  -2  25   11.00    1.52
  -8   2  25   12.74    1.68
   8  -2 -25    9.73    1.42
  -8  -2  24    0.05    0.53
  -8   2  24    0.40    0.62
   8  -2 -24    0.30    0.57
  -8  -2  23    0.88    0.60
  -8   2  23   -0.10    0.50
   8  -2 -23    0.79    0.62
  -8  -2  22    1.25    0.65
  -8   2  22    1.27    0.71
   8  -2 -22    1.62    0.70
  -8  -2  21    9.71    1.28
  -8   2  21    9.19    1.31
   8  -2 -21    8.80    1.23
   8   2 -21    8.35    0.90
  -8  -2  20    0.96    0.56
  -8   2  20   -0.05    0.50
   8  -2 -20    0.24    0.49
   8   2 -20    0.49    0.37
  -8  -2  19    1.90    0.65
  -8   2  19    2.81    0.80
   8  -2 -19    3.12    0.77
   8   2 -19    2.68    0.53
  -8  -2  18    0.94    0.54
  -8   2  18    1.18    0.60
   8  -2 -18    1.24    0.58
   8   2 -18    0.96    0.37
  -8  -2  17   12.60    1.23
  -8   2  17   12.08    1.30
   8  -2 -17   12.95    1.32
   8   2 -17   12.38    0.87
  -8  -2  16   45.60    2.18
  -8   2  16   43.77    2.33
   8  -2 -16   47.75    2.40
   8   2 -16   48.17    1.59
  -8  -2  15  110.43    3.25
  -8   2  15  107.37    3.52
   8  -2 -15  106.32    3.48
   8   2 -15  114.72    2.34
  -8  -2  14   37.83    1.81
  -8   2  14   34.86    1.95
   8  -2 -14   34.62    1.94
   8   2 -14   37.52    1.22
  -8  -2  13    0.17    0.35
  -8   2  13   -0.24    0.37
   8  -2 -13    0.19    0.42
   8   2 -13    0.31    0.20
  -8  -2  12   47.39    1.82
  -8   2  12   75.54    2.67
   8  -2 -12   75.05    2.71
   8   2 -12   77.23    1.53
  -8  -2  11   12.12    0.88
  -8   2  11   16.67    1.25
   8  -2 -11   17.96    1.33
   8   2 -11   19.03    0.69
  -8  -2  10    0.66    0.33
  -8  -2  10    0.78    0.19
  -8   2  10    0.60    0.41
   8  -2 -10    0.58    0.44
   8   2 -10    0.76    0.22
   8   2 -10    1.15    0.23
  -8  -2   9   11.83    0.77
  -8  -2   9   11.56    0.48
  -8   2   9   11.08    0.98
   8  -2  -9    9.75    0.97
   8   2  -9   11.87    0.50
  -8  -2   8    2.33    0.38
  -8  -2   8    2.52    0.27
  -8   2   8    2.12    0.52
   8  -2  -8    2.75    0.61
   8   2  -8    2.52    0.27
  -8  -2   7  111.20    1.95
  -8  -2   7  105.64    1.66
  -8   2   7   91.69    2.52
  -8   2   7  103.55    2.71
   8  -2  -7  102.09    2.86
  -8  -2   6   11.22    0.55
  -8  -2   6   10.51    0.55
  -8   2   6   10.55    0.86
  -8   2   6    9.83    0.87
   8  -2  -6    9.93    0.94
  -8  -2   5  184.26    2.27
  -8  -2   5  170.52    2.49
  -8   2   5  163.80    3.16
  -8   2   5  166.62    3.37
   8  -2  -5  164.02    3.58
  -8  -2   4   23.09    0.94
  -8   2   4   21.47    1.09
  -8   2   4   22.68    1.24
   8  -2  -4   21.67    1.31
  -8  -2   3   27.55    1.10
  -8   2   3   26.62    1.15
  -8   2   3   28.64    1.38
  -8  -2   2   75.99    1.96
  -8   2   2   74.32    1.82
  -8   2   2   74.80    2.22
   8  -2  -2   74.02    2.37
  -8  -2   1  134.31    1.87
  -8  -2   1  127.37    2.72
  -8   2   1  126.28    2.94
   8  -2  -1  126.54    3.13
  -8  -2   0    4.79    0.63
  -8   2   0    4.49    0.62
   8  -2   0    3.37    0.62
  -8  -2  -1   16.11    1.10
  -8   2  -1   16.27    1.13
   8  -2   1   15.99    1.17
  -8  -2  -2   57.91    2.12
  -8   2  -2   55.88    2.08
   8  -2   2   52.52    2.10
   8   2   2   58.42    1.58
  -8  -2  -3   73.31    2.49
  -8   2  -3   77.95    2.54
   8  -2   3   74.53    2.54
   8   2   3   80.63    2.01
  -8  -2  -4   22.82    1.47
  -8   2  -4   19.51    1.33
   8  -2   4   20.45    1.39
   8   2   4   21.99    1.14
  -8  -2  -5    0.52    0.44
   8  -2   5    1.01    0.51
   8   2   5    0.39    0.34
  -8  -2  -6  180.19    4.39
   8  -2   6  184.87    4.33
   8   2   6  173.93    4.13
   8   2   6  191.03    3.80
  -8  -2  -7   29.76    1.85
   8  -2   7   30.75    1.81
   8   2   7   26.44    1.64
   8   2   7   28.87    1.55
  -8  -2  -8  127.47    3.92
   8  -2   8  126.12    3.73
   8   2   8  123.52    3.61
   8   2   8  125.55    3.36
  -8  -2  -9   39.24    2.25
  -8   2  -9   38.55    2.13
   8  -2   9   34.38    2.00
   8   2   9   36.34    2.00
   8   2   9   36.13    1.89
  -8  -2 -10   37.19    2.27
  -8   2 -10   37.30    2.14
   8  -2  10   35.23    2.08
   8   2  10   36.46    2.05
   8   2  10   37.95    2.02
  -8  -2 -11    3.86    0.86
  -8   2 -11    2.97    0.74
   8  -2  11    3.75    0.83
   8  -2  11    4.54    0.85
   8   2  11    3.65    0.73
   8   2  11    3.73    0.76
  -8  -2 -12    1.79    0.70
  -8   2 -12    2.18    0.69
   8  -2  12    1.98    0.70
   8   2  12    2.09    0.65
  -8  -2 -13   51.56    2.89
  -8   2 -13   53.52    2.76
   8  -2  13   46.71    2.68
   8   2  13   50.13    2.59
  -8  -2 -14   -0.20    0.50
  -8   2 -14    0.28    0.52
   8  -2  14    0.35    0.58
   8   2  14    0.44    0.50
  -8  -2 -15   42.92    2.78
  -8   2 -15   39.10    2.49
   8  -2  15   35.67    2.48
   8   2  15   38.77    2.45
  -8  -2 -16   29.49    2.38
  -8   2 -16   28.43    2.19
   8  -2  16   28.39    2.28
   8   2  16   30.67    2.25
  -8  -2 -17    0.85    0.67
  -8   2 -17    0.51    0.58
   8  -2  17    0.26    0.59
   8   2  17    0.97    0.64
  -8  -2 -18   11.99    1.66
  -8   2 -18   10.96    1.50
   8  -2  18    8.19    1.37
   8   2  18    9.36    1.39
  -8  -2 -19    0.32    0.63
  -8   2 -19    0.19    0.62
   8  -2  19    0.59    0.66
   8   2  19   -0.13    0.54
  -8  -2 -20   52.71    3.47
  -8   2 -20   52.36    3.25
   8  -2  20   53.00    3.44
   8   2  20   54.10    3.35
  -8  -2 -21   -0.13    0.64
  -8   2 -21    0.29    0.65
   8  -2  21    0.22    0.67
   8   2  21    0.64    0.71
  -8  -2 -22    0.25    0.66
  -8   2 -22    0.33    0.70
   8  -2  22   -0.42    0.61
   8   2  22   -0.18    0.60
  -8  -2 -23    6.28    1.43
  -8   2 -23    6.13    1.34
   8  -2  23    7.36    1.51
   8   2  23    8.33    1.56
  -8  -2 -24    3.57    1.18
  -8   2 -24    3.08    1.11
   8  -2  24    2.53    1.09
   8   2  24    2.43    1.04
  -8  -2 -25    2.49    1.11
  -8   2 -25    1.38    0.94
   8  -2  25    1.75    0.99
   8   2  25    2.07    1.05
  -8  -2 -26   11.60    1.96
  -8   2 -26   10.36    1.80
   8  -2  26   10.69    1.91
   8   2  26    9.03    1.73
  -8   4  30    1.00    0.91
   8  -4 -30    1.65    1.03
  -8   4  29   10.34    1.78
   8  -4 -29   10.22    1.82
  -8  -4  28    4.36    1.17
  -8   4  28    4.27    1.25
   8  -4 -28    3.81    1.20
  -8  -4  27    0.78    0.77
  -8   4  27    0.28    0.72
   8  -4 -27    0.21    0.76
  -8  -4  26   -0.06    0.59
  -8   4  26    0.30    0.70
   8  -4 -26   -0.07    0.64
  -8  -4  25   -0.36    0.56
  -8   4  25   -0.17    0.62
   8  -4 -25   -0.21    0.61
  -8  -4  24    0.01    0.51
  -8   4  24   -0.21    0.55
   8  -4 -24    0.16    0.68
  -8  -4  23    0.96    0.66
  -8   4  23    2.07    0.85
   8  -4 -23    0.27    0.68
  -8  -4  22    0.14    0.49
  -8   4  22   -0.10    0.57
   8  -4 -22    0.23    0.64
  -8  -4  21    7.60    1.15
  -8   4  21    8.23    1.33
   8  -4 -21    6.82    1.33
  -8  -4  20    6.52    1.00
  -8   4  20    8.53    1.32
   8  -4 -20    9.03    1.47
  -8  -4  19    0.75    0.44
  -8   4  19    1.67    0.74
   8  -4 -19    2.03    0.86
  -8  -4  18    0.22    0.42
  -8   4  18    0.64    0.60
  -8   4  18   -0.12    0.50
   8  -4 -18    0.02    0.57
  -8  -4  17   64.69    2.66
  -8   4  17   61.13    3.25
  -8   4  17   59.26    2.99
   8  -4 -17   63.59    3.44
  -8  -4  16   11.81    1.13
  -8   4  16    9.30    1.31
  -8   4  16   12.14    1.39
   8  -4 -16    9.00    1.37
  -8  -4  15   53.32    2.20
  -8   4  15   49.78    2.82
  -8   4  15   54.17    2.73
   8  -4 -15   54.48    3.08
  -8  -4  14   21.26    1.33
  -8   4  14   19.27    1.76
  -8   4  14   19.04    1.62
   8  -4 -14   17.41    1.77
  -8  -4  13   34.83    1.60
  -8   4  13   37.48    2.35
  -8   4  13   36.48    2.14
   8  -4 -13   31.91    2.30
  -8  -4  12   38.39    1.56
  -8  -4  12   40.28    1.64
  -8   4  12   32.83    2.15
  -8   4  12   38.51    2.14
   8  -4 -12   38.26    2.47
  -8  -4  11   41.93    1.68
  -8   4  11   38.72    2.27
  -8   4  11   40.73    2.14
   8  -4 -11   39.08    2.46
  -8  -4  10    1.94    0.46
  -8   4  10    1.67    0.60
  -8   4  10    2.33    0.63
   8  -4 -10    1.36    0.66
  -8  -4   9    0.18    0.30
  -8   4   9   -0.14    0.41
  -8   4   9   -0.13    0.38
   8  -4  -9    0.16    0.49
  -8  -4   8   18.36    1.17
  -8   4   8   19.36    1.52
  -8   4   8   19.06    1.40
   8  -4  -8   17.77    1.63
  -8  -4   7    3.85    0.60
  -8   4   7    4.00    0.74
  -8   4   7    3.79    0.69
   8  -4  -7    3.60    0.85
  -8  -4   6    0.36    0.34
  -8   4   6   -0.04    0.36
  -8   4   6    0.03    0.36
   8  -4  -6    0.17    0.49
  -8  -4   5    0.07    0.32
  -8   4   5    0.12    0.37
  -8   4   5    0.32    0.38
   8  -4  -5   -0.08    0.46
  -8  -4   4    4.53    0.70
  -8   4   4    4.04    0.68
  -8   4   4    5.24    0.76
   8  -4  -4    5.30    0.93
  -8  -4   3   28.37    1.62
  -8   4   3   25.18    1.48
  -8   4   3   27.18    1.59
   8  -4  -3   24.51    1.82
  -8  -4   2    7.15    0.88
  -8   4   2    6.16    0.76
  -8   4   2    7.75    0.89
   8  -4  -2    7.49    1.07
  -8  -4   1   40.26    2.02
  -8   4   1   40.44    1.73
  -8   4   1   42.40    2.00
   8  -4  -1   39.02    2.26
  -8  -4   0   -0.04    0.36
  -8   4   0    0.26    0.30
  -8   4   0    0.13    0.34
   8  -4   0   -0.39    0.37
  -8  -4  -1    0.88    0.48
  -8   4  -1    0.17    0.30
  -8   4  -1    0.50    0.43
   8  -4   1    0.71    0.53
  -8  -4  -2   10.45    1.17
  -8   4  -2    9.15    0.75
  -8   4  -2   11.32    1.12
   8  -4   2    8.83    1.15
  -8  -4  -3   22.21    1.70
  -8   4  -3   20.55    1.04
  -8   4  -3   22.47    1.57
   8  -4   3   23.12    1.78
  -8  -4  -4   77.16    3.20
  -8   4  -4   72.98    1.84
  -8   4  -4   84.16    3.06
   8  -4   4   78.85    3.26
  -8  -4  -5   22.44    1.81
  -8   4  -5   21.17    0.93
  -8   4  -5   21.24    1.58
   8  -4   5   21.84    1.76
   8   4   5   17.97    1.63
  -8  -4  -6   15.23    1.56
  -8   4  -6   15.34    0.73
  -8   4  -6   14.17    1.35
   8  -4   6   13.84    1.45
   8   4   6   14.33    1.50
  -8  -4  -7    1.97    0.73
  -8   4  -7    2.43    0.67
   8  -4   7    1.44    0.64
   8   4   7    1.26    0.59
  -8  -4  -8    0.90    0.63
  -8   4  -8    1.67    0.60
   8  -4   8    0.81    0.58
   8   4   8    1.19    0.59
  -8  -4  -9    8.13    1.28
  -8   4  -9    8.98    1.19
   8  -4   9    9.53    1.27
  -8  -4 -10    2.36    0.84
  -8   4 -10    1.88    0.69
   8  -4  10    2.75    0.81
   8   4  10    2.60    0.80
  -8  -4 -11   44.10    2.90
  -8   4 -11   49.94    2.80
   8  -4  11   46.15    2.73
  -8  -4 -12    3.10    0.94
  -8   4 -12    3.85    0.91
   8  -4  12    2.97    0.86
  -8  -4 -13   11.79    1.63
  -8   4 -13   13.36    1.58
  -8   4 -13   11.47    1.45
   8  -4  13   12.14    1.50
  -8  -4 -14   -0.12    0.55
  -8   4 -14    0.49    0.56
   8  -4  14    1.50    0.71
  -8  -4 -15    0.61    0.71
  -8   4 -15    0.95    0.63
   8  -4  15    0.38    0.58
  -8  -4 -16   11.01    1.69
  -8   4 -16   10.57    1.48
  -8  -4 -17    8.16    1.52
  -8   4 -17    9.18    1.43
  -8  -4 -18    0.76    0.75
  -8   4 -18    1.51    0.78
  -8  -4 -19    0.30    0.73
  -8   4 -19    0.12    0.57
  -8  -4 -20    1.14    0.81
  -8   4 -20    0.71    0.71
  -8  -4 -21    6.06    1.46
  -8   4 -21    5.79    1.31
  -8  -4 -22    2.55    1.15
  -8  -4 -23    2.47    1.14
   8  -6 -23    2.20    1.08
   8  -6 -22    4.27    1.35
   8  -6 -21    0.97    0.94
   8  -6 -20   12.41    1.99
   8  -6 -19    6.22    1.48
   8  -6 -18    0.24    0.79
  -8   6  17    0.59    0.72
   8  -6 -17    0.45    0.76
  -8   6  16   14.78    1.93
   8  -6 -16   15.06    2.05
  -8   6  15   12.87    1.79
   8  -6 -15   10.30    1.70
  -8   6  14    0.05    0.61
   8  -6 -14   -0.22    0.59
  -8   6  13    1.11    0.75
   8  -6 -13    2.69    1.02
  -8   6  12    0.23    0.61
   8  -6 -12    0.56    0.70
  -8   6  11    0.72    0.65
   8  -6 -11    0.41    0.71
  -8   6  10    4.33    1.04
   8  -6 -10    3.53    1.07
  -8   6   9   10.86    1.48
   8  -6  -9   10.73    1.65
  -8   6   8    0.03    0.52
   8  -6  -8   -0.50    0.54
  -8   6   7   63.89    3.25
   8  -6  -7   64.32    3.67
  -8   6   6    0.50    0.57
   8  -6  -6    0.80    0.72
  -8   6   5    2.06    0.72
   8  -6  -5    1.22    0.78
  -8  -6   4    3.32    0.84
  -8   6   4    3.21    0.78
   8  -6  -4    2.50    0.90
  -8  -6   3    2.01    0.72
  -8   6   3    1.15    0.58
   8  -6  -3    2.39    0.87
  -8  -6   2    1.33    0.66
  -8   6   2    1.36    0.58
   8  -6  -2    0.12    0.60
  -8  -6   1   13.08    1.51
  -8   6   1   13.69    1.36
   8  -6  -1   14.17    1.73
  -8  -6   0    1.89    0.77
  -8   6   0    1.50    0.57
   8  -6   0    1.27    0.76
  -8  -6  -1   13.10    1.58
  -8   6  -1   12.26    1.24
   8  -6   1   13.38    1.69
   8   6   1   12.13    1.56
  -8  -6  -2    0.40    0.63
  -8   6  -2    0.48    0.42
   8  -6   2    0.18    0.59
   8   6   2    0.72    0.61
  -8  -6  -3    1.41    0.78
  -8   6  -3    1.95    0.57
   8  -6   3    1.91    0.84
   8   6   3    2.32    0.83
  -8  -6  -4   13.41    1.68
  -8   6  -4   11.79    1.11
   8  -6   4   14.00    1.73
   8   6   4   11.07    1.56
  -8  -6  -5    0.07    0.60
  -8   6  -5   -0.46    0.29
   8  -6   5    0.02    0.60
   8   6   5    0.01    0.56
  -8  -6  -6    6.66    1.31
  -8   6  -6    7.19    0.85
   8  -6   6    7.70    1.35
   8   6   6    8.10    1.41
  -8  -6  -7   10.50    1.59
  -8   6  -7   10.61    0.95
   8  -6   7   11.18    1.58
   8   6   7    8.58    1.46
  -8  -6  -8   -0.12    0.60
  -8   6  -8   -0.03    0.31
   8  -6   8    0.19    0.63
   8   6   8   -0.70    0.51
  -8  -6  -9    0.62    0.75
  -8   6  -9    0.30    0.34
   8  -6   9    0.71    0.69
  -8  -6 -10    0.69    0.75
  -8   6 -10    0.50    0.34
   8  -6  10    0.78    0.72
  -8  -6 -11   12.56    1.89
   8  -6  11   12.01    1.68
  -8  -6 -12    0.37    0.77
   8  -6  12    0.14    0.63
  -8  -6 -13   28.17    2.81
  -8  -6 -14    1.11    0.87
  -8  -6 -15    1.85    1.06
  -8  -6 -16    0.94    0.92
  -9  -1  34    0.95    0.88
  -9   1  34    1.36    0.91
  -9  -1  33    5.22    1.39
  -9   1  33    4.92    1.38
  -9  -1  32   -0.15    0.65
  -9   1  32    0.34    0.77
   9  -1 -32    0.10    0.65
  -9  -1  31   25.36    2.60
  -9   1  31   23.72    2.55
   9  -1 -31   27.61    2.46
  -9  -1  30    0.32    0.64
  -9   1  30    0.23    0.70
   9  -1 -30    0.21    0.60
  -9  -1  29    6.21    1.32
  -9   1  29    6.49    1.38
   9  -1 -29    8.29    1.38
  -9  -1  28    0.53    0.70
  -9   1  28    0.65    0.73
   9  -1 -28    0.23    0.61
  -9  -1  27    0.87    0.71
  -9   1  27    0.48    0.67
   9  -1 -27    1.30    0.72
  -9  -1  26   28.63    2.42
  -9   1  26   27.40    2.40
   9  -1 -26   29.60    2.24
  -9  -1  25   19.83    1.97
  -9   1  25   23.69    2.18
   9  -1 -25   21.43    1.87
   9   1 -25   28.25    1.88
  -9  -1  24    5.86    1.13
  -9   1  24    3.93    1.00
   9  -1 -24    5.23    0.99
   9   1 -24    4.92    0.86
  -9  -1  23   42.73    2.68
  -9   1  23   49.59    2.95
   9  -1 -23   48.41    2.62
   9   1 -23   50.74    2.32
  -9  -1  22    5.81    1.07
  -9   1  22    5.37    1.06
   9  -1 -22    6.58    1.02
   9   1 -22    6.64    0.88
  -9  -1  21   22.60    1.86
  -9   1  21   29.11    2.16
   9  -1 -21   25.85    1.83
   9   1 -21   28.22    1.61
  -9  -1  20    2.94    0.77
  -9   1  20    4.06    0.89
   9  -1 -20    3.32    0.74
   9   1 -20    3.03    0.60
  -9  -1  19    0.21    0.45
  -9   1  19    0.08    0.47
   9  -1 -19    0.15    0.41
   9   1 -19    0.26    0.33
  -9  -1  18    0.22    0.45
  -9   1  18    0.17    0.47
   9  -1 -18   -0.04    0.37
   9   1 -18    0.43    0.36
  -9  -1  17  153.07    4.15
  -9   1  17  158.70    4.41
   9  -1 -17  156.67    3.97
   9   1 -17  160.79    3.19
  -9  -1  16   26.42    1.67
  -9   1  16   27.73    1.80
   9  -1 -16   25.07    1.55
   9   1 -16   27.10    1.22
  -9  -1  15    9.93    1.03
  -9   1  15    8.41    1.02
   9  -1 -15    8.38    0.91
   9   1 -15    9.02    0.69
  -9  -1  14   20.99    1.39
  -9   1  14   18.90    1.42
   9  -1 -14   18.91    1.27
   9   1 -14   19.06    0.89
  -9  -1  13  191.94    3.99
  -9   1  13  179.97    4.13
   9  -1 -13  188.51    3.86
   9   1 -13  191.49    2.71
  -9  -1  12   66.22    2.21
  -9   1  12   59.14    2.26
   9  -1 -12   63.51    2.14
   9   1 -12   66.78    1.36
  -9  -1  11  119.97    2.84
  -9  -1  11  124.94    1.74
  -9   1  11  122.21    3.14
   9  -1 -11  119.40    2.85
   9   1 -11  123.68    1.76
  -9  -1  10    0.18    0.34
  -9   1  10    0.51    0.41
   9  -1 -10   -0.03    0.34
  -9  -1   9   26.56    1.21
  -9   1   9   24.01    1.32
   9  -1  -9   25.70    1.26
  -9  -1   8    3.36    0.45
  -9   1   8    4.60    0.65
   9  -1  -8    4.36    0.59
  -9  -1   7    0.00    0.13
  -9   1   7   15.38    1.03
   9  -1  -7   15.62    0.97
  -9  -1   6  178.40    2.70
  -9  -1   6  189.33    2.40
  -9  -1   6  187.58    2.28
  -9   1   6  175.86    3.30
   9  -1  -6  172.24    3.13
  -9  -1   5  996.95    9.91
  -9  -1   5 1031.25   11.77
  -9  -1   5 1089.38   10.52
  -9   1   5 1021.19    9.28
   9  -1  -5  993.70    8.96
  -9  -1   4   80.90    1.66
  -9  -1   4   82.35    1.57
  -9   1   4   81.12    2.17
   9  -1  -4   80.11    2.11
  -9  -1   3 1141.52   10.43
  -9  -1   3 1139.41   12.53
  -9   1   3 1114.23    9.84
   9  -1  -3 1085.88    9.61
  -9  -1   2  371.25    4.11
  -9  -1   2  363.41    4.31
  -9   1   2  360.49    4.89
   9  -1  -2  348.93    4.78
  -9  -1   1  317.60    3.84
  -9  -1   1  375.83    4.64
  -9   1   1  370.54    5.04
   9  -1  -1  359.43    4.96
  -9  -1   0    0.07    0.11
  -9  -1   0    1.66    0.41
  -9   1   0    2.20    0.52
   9  -1   0    1.65    0.48
  -9  -1  -1    0.01    0.32
  -9   1  -1   -0.08    0.34
   9  -1   1   -0.09    0.36
  -9  -1  -2   14.79    1.04
  -9   1  -2   15.88    1.12
   9  -1   2   15.91    1.13
  -9  -1  -3  260.67    4.56
   9  -1   3  269.41    4.71
   9   1   3  265.64    4.18
  -9  -1  -4   76.25    2.51
   9  -1   4   74.68    2.49
   9   1   4   77.94    2.30
  -9  -1  -5   47.33    2.07
  -9   1  -5   46.74    2.05
   9  -1   5   45.88    2.02
   9   1   5   43.19    1.78
   9   1   5   48.45    1.90
  -9  -1  -6   18.51    1.37
  -9   1  -6   20.08    1.41
   9  -1   6   18.74    1.36
   9   1   6   19.38    1.23
   9   1   6   19.62    1.30
  -9  -1  -7  245.23    5.14
  -9   1  -7  249.40    5.10
   9  -1   7  251.03    5.15
   9  -1   7  217.43    4.73
   9   1   7  244.41    4.55
   9   1   7  235.90    4.68
  -9  -1  -8    4.77    0.82
  -9   1  -8    3.87    0.76
   9  -1   8    3.79    0.75
   9   1   8    3.16    0.58
   9   1   8    3.14    0.67
  -9  -1  -9   24.68    1.74
  -9   1  -9   26.98    1.78
   9  -1   9   28.88    1.86
   9   1   9   26.51    1.53
   9   1   9   27.29    1.72
  -9  -1 -10    5.37    0.91
  -9   1 -10    5.82    0.92
   9  -1  10    4.55    0.84
   9   1  10    6.27    0.81
   9   1  10    5.46    0.88
  -9  -1 -11  153.85    4.58
  -9   1 -11  156.94    4.51
   9  -1  11  148.49    4.45
   9   1  11  172.74    4.10
   9   1  11  154.47    4.37
  -9  -1 -12    2.53    0.75
  -9   1 -12    2.80    0.75
   9  -1  12    2.07    0.70
   9   1  12    2.49    0.71
  -9  -1 -13   15.42    1.57
  -9   1 -13   15.89    1.56
   9  -1  13   14.82    1.54
   9   1  13   16.01    1.55
  -9  -1 -14   19.21    1.80
  -9   1 -14   19.32    1.76
   9  -1  14   20.15    1.84
   9   1  14   21.04    1.81
  -9  -1 -15  103.80    4.21
  -9   1 -15  100.13    4.01
   9  -1  15   94.34    3.99
   9   1  15   97.92    3.96
  -9  -1 -16    2.13    0.80
  -9   1 -16    1.21    0.70
   9  -1  16    1.41    0.73
   9   1  16    2.01    0.79
  -9  -1 -17    5.12    1.11
  -9   1 -17    3.73    0.97
   9  -1  17    4.80    1.06
   9   1  17    4.99    1.08
  -9  -1 -18    3.03    0.96
  -9   1 -18    3.92    1.00
   9  -1  18    3.31    0.97
   9   1  18    3.22    0.94
  -9  -1 -19   12.27    1.69
  -9   1 -19   14.09    1.74
   9  -1  19    9.91    1.54
   9   1  19   11.35    1.61
  -9  -1 -20    8.18    1.45
  -9   1 -20    8.63    1.46
   9  -1  20    6.82    1.35
   9   1  20    8.63    1.45
  -9  -1 -21    5.39    1.25
  -9   1 -21    4.96    1.18
   9  -1  21    4.29    1.14
   9   1  21    5.02    1.21
  -9  -1 -22    0.33    0.68
  -9   1 -22    0.17    0.66
   9  -1  22   -0.09    0.64
   9   1  22   -0.70    0.55
  -9  -1 -23   -0.31    0.60
  -9   1 -23   -0.58    0.56
   9  -1  23   -0.17    0.63
   9   1  23   -0.02    0.69
  -9  -1 -24    2.00    1.00
  -9   1 -24    2.93    1.07
   9  -1  24    1.19    0.86
   9   1  24    2.55    1.06
  -9  -1 -25   15.41    2.15
  -9   1 -25   16.43    2.17
   9  -1  25   13.75    2.09
   9   1  25   18.14    2.32
  -9  -1 -26    0.11    0.73
  -9   1 -26    0.86    0.84
   9  -1  26   -0.04    0.72
   9   1  26    0.86    0.86
  -9  -1 -27    7.93    1.71
  -9   1 -27    8.91    1.74
   9  -1  27    6.74    1.61
   9   1  27    9.25    1.83
  -9  -3  32    0.25    0.76
  -9   3  32    0.44    0.88
   9  -3 -32    0.29    0.81
  -9  -3  31    2.61    1.07
  -9   3  31    2.73    1.15
   9  -3 -31    3.21    1.13
  -9  -3  30    9.64    1.66
  -9   3  30    8.22    1.62
   9  -3 -30   10.19    1.74
  -9  -3  29    3.60    1.10
  -9   3  29    4.42    1.26
   9  -3 -29    4.87    1.25
  -9  -3  28    7.15    1.40
  -9   3  28    5.57    1.32
   9  -3 -28    7.04    1.42
  -9  -3  27    3.57    1.04
  -9   3  27    1.78    0.89
   9  -3 -27    3.14    1.03
  -9  -3  26   15.90    1.85
  -9   3  26   13.40    1.78
   9  -3 -26   12.15    1.71
  -9  -3  25   -0.10    0.52
  -9   3  25    0.27    0.64
   9  -3 -25    0.37    0.61
  -9  -3  24   23.81    2.09
  -9   3  24   24.39    2.25
   9  -3 -24   24.75    2.27
  -9  -3  23   14.60    1.61
  -9   3  23   16.82    1.84
   9  -3 -23   15.63    1.81
  -9  -3  22   10.68    1.35
  -9   3  22   13.42    1.63
   9  -3 -22   11.21    1.51
  -9  -3  21    7.59    1.12
  -9   3  21    8.11    1.28
   9  -3 -21    8.61    1.32
  -9  -3  20    0.79    0.53
  -9   3  20    1.02    0.65
   9  -3 -20    0.85    0.61
  -9  -3  19    1.65    0.59
  -9   3  19    1.02    0.65
   9  -3 -19    2.02    0.79
  -9  -3  18   11.48    1.20
  -9   3  18    8.67    1.22
   9  -3 -18    8.06    1.23
  -9  -3  17   19.64    1.47
  -9   3  17   20.20    1.72
   9  -3 -17   18.60    1.73
  -9  -3  16    0.06    0.19
  -9   3  16   36.21    2.21
   9  -3 -16   36.93    2.35
   9   3 -16   39.44    1.39
  -9  -3  15    2.37    0.55
  -9   3  15    2.29    0.67
   9  -3 -15    2.54    0.76
   9   3 -15    2.17    0.39
  -9  -3  14   11.00    0.97
  -9   3  14   12.22    1.26
   9  -3 -14   12.03    1.32
   9   3 -14   13.21    0.76
  -9  -3  13    3.60    0.57
  -9  -3  13    3.18    0.39
  -9   3  13    2.26    0.65
  -9   3  13    1.89    0.61
   9  -3 -13    2.78    0.74
  -9  -3  12   25.57    1.28
  -9  -3  12   27.03    1.02
  -9   3  12   23.87    1.67
  -9   3  12   22.52    1.58
   9  -3 -12   23.06    1.74
  -9  -3  11   56.99    1.77
  -9  -3  11   59.26    1.50
  -9   3  11   59.00    2.54
  -9   3  11   51.72    2.30
   9  -3 -11   53.08    2.54
  -9  -3  10  220.49    3.36
  -9  -3  10  222.40    3.13
  -9   3  10  207.34    4.68
  -9   3  10  204.12    4.50
   9  -3 -10  210.85    5.02
  -9  -3   9    4.62    0.46
  -9  -3   9    4.17    0.46
  -9   3   9    4.14    0.72
  -9   3   9    3.80    0.69
   9  -3  -9    3.28    0.74
  -9  -3   8   44.06    1.13
  -9  -3   8   41.22    1.34
  -9   3   8   42.93    2.00
  -9   3   8   43.65    1.98
   9  -3  -8   38.84    2.09
  -9  -3   7   58.48    1.67
  -9   3   7   55.66    2.20
  -9   3   7   54.86    2.18
   9  -3  -7   53.80    2.43
  -9  -3   6   -0.22    0.22
  -9   3   6   -0.19    0.31
  -9   3   6    0.54    0.41
   9  -3  -6    0.02    0.42
  -9  -3   5    2.25    0.43
  -9   3   5    2.02    0.49
  -9   3   5    2.19    0.54
   9  -3  -5    2.24    0.62
  -9  -3   4    6.59    0.68
  -9   3   4    6.09    0.71
  -9   3   4    7.36    0.84
   9  -3  -4    6.75    0.92
  -9  -3   3    1.02    0.39
  -9   3   3    1.08    0.39
  -9   3   3    0.89    0.42
   9  -3  -3    0.13    0.44
  -9  -3   2   21.06    1.25
  -9   3   2   20.17    1.11
  -9   3   2   18.87    1.28
   9  -3  -2   18.71    1.43
  -9  -3   1   62.28    2.22
  -9   3   1   61.11    1.83
  -9   3   1   62.26    2.32
   9  -3  -1   60.29    2.52
  -9  -3   0    4.79    0.71
  -9   3   0    5.11    0.55
  -9   3   0    5.14    0.73
   9  -3   0    6.41    0.90
  -9  -3  -1   11.47    1.07
  -9   3  -1   11.76    0.74
  -9   3  -1   11.61    1.06
   9  -3   1   11.81    1.19
  -9  -3  -2   40.68    2.01
  -9   3  -2   42.14    1.30
  -9   3  -2   44.43    2.06
   9  -3   2   40.06    2.11
   9   3   2   43.90    1.31
  -9  -3  -3   18.64    1.44
  -9   3  -3   20.16    0.85
  -9   3  -3   20.36    1.44
   9  -3   3   21.04    1.58
   9   3   3   20.50    1.00
  -9  -3  -4   47.16    2.31
  -9   3  -4   48.32    2.26
   9  -3   4   46.57    2.33
   9   3   4   50.19    1.68
  -9  -3  -5   40.61    2.23
  -9   3  -5   41.40    2.14
   9  -3   5   39.98    2.19
   9   3   5   40.06    1.62
  -9  -3  -6   84.99    3.31
  -9   3  -6   80.16    3.05
   9  -3   6   82.57    3.19
   9   3   6   72.68    3.00
   9   3   6   80.25    2.43
  -9  -3  -7    2.14    0.70
  -9   3  -7    2.22    0.65
   9  -3   7    2.39    0.68
   9   3   7    2.59    0.67
   9   3   7    2.27    0.56
  -9  -3  -8    1.04    0.59
  -9   3  -8    0.50    0.49
   9  -3   8    0.10    0.44
   9   3   8   -0.07    0.38
   9   3   8    0.21    0.41
  -9  -3  -9    7.29    1.14
   9  -3   9    6.75    1.04
   9   3   9    7.75    1.09
   9   3   9    8.61    0.99
  -9  -3 -10   33.61    2.34
   9  -3  10   35.09    2.25
   9   3  10   34.54    2.25
   9   3  10   37.80    2.03
  -9  -3 -11   10.60    1.41
  -9   3 -11   10.73    1.32
   9  -3  11    9.39    1.24
   9   3  11   10.14    1.16
  -9  -3 -12    7.63    1.25
  -9   3 -12    6.63    1.10
   9  -3  12    8.02    1.19
   9   3  12    6.89    1.03
  -9  -3 -13   12.97    1.62
  -9   3 -13   12.05    1.45
   9  -3  13   13.09    1.52
   9   3  13   13.21    1.40
  -9  -3 -14   31.18    2.48
  -9   3 -14   31.71    2.33
   9   3  14   31.20    2.16
  -9  -3 -15    4.15    1.06
  -9   3 -15    2.62    0.86
   9   3  15    3.64    0.91
  -9  -3 -16    7.39    1.38
  -9   3 -16    8.36    1.33
   9   3  16    7.79    1.24
  -9  -3 -17    0.46    0.67
  -9   3 -17   -0.05    0.54
   9   3  17    0.09    0.56
  -9  -3 -18    3.97    1.09
  -9   3 -18    3.86    1.02
   9   3  18    4.70    1.08
  -9  -3 -19    0.32    0.70
  -9   3 -19    0.31    0.62
   9   3  19    0.09    0.61
  -9  -3 -20    0.13    0.64
  -9   3 -20    0.41    0.67
   9   3  20   -0.13    0.58
  -9  -3 -21   -0.16    0.61
  -9   3 -21    0.05    0.63
   9   3  21    1.12    0.79
  -9  -3 -22    1.88    1.00
  -9   3 -22    1.49    0.90
   9   3  22    1.12    0.79
  -9  -3 -23    2.10    1.03
  -9   3 -23    2.78    1.06
   9   3  23    2.43    0.99
  -9  -3 -24    5.80    1.50
  -9   3 -24    7.29    1.51
   9   3  24    6.05    1.42
  -9   5  27    0.37    0.76
   9  -5 -27    0.06    0.72
  -9   5  26    3.53    1.14
   9  -5 -26    3.17    1.19
  -9   5  25    0.43    0.74
   9  -5 -25    0.02    0.71
  -9   5  24   30.82    2.64
   9  -5 -24   30.09    2.92
  -9   5  23    7.24    1.37
   9  -5 -23    6.39    1.46
  -9   5  22    3.49    1.04
   9  -5 -22    3.49    1.17
  -9   5  21    0.88    0.72
   9  -5 -21   -0.25    0.67
  -9   5  20   -0.02    0.57
   9  -5 -20    0.04    0.67
  -9   5  19    1.44    0.72
   9  -5 -19    0.98    0.79
  -9   5  18    7.41    1.34
  -9   5  18    7.54    1.25
   9  -5 -18    5.89    1.30
  -9   5  17    0.62    0.67
  -9   5  17    1.55    0.74
   9  -5 -17    0.03    0.65
  -9   5  16    1.20    0.73
  -9   5  16    1.53    0.72
   9  -5 -16    2.27    0.92
  -9   5  15    0.49    0.64
  -9   5  15    0.42    0.58
   9  -5 -15    1.31    0.80
  -9   5  14    2.54    0.85
  -9   5  14    2.64    0.81
   9  -5 -14    1.88    0.86
  -9   5  13    5.74    1.11
  -9   5  13    5.77    1.02
   9  -5 -13    4.12    1.07
  -9   5  12    1.53    0.70
  -9   5  12    0.41    0.54
   9  -5 -12   -0.26    0.52
  -9   5  11   15.71    1.64
  -9   5  11   17.46    1.54
   9  -5 -11   15.34    1.76
  -9   5  10   14.59    1.55
  -9   5  10   15.21    1.44
   9  -5 -10   15.22    1.73
  -9   5   9    1.86    0.70
  -9   5   9    1.52    0.63
   9  -5  -9    1.66    0.77
  -9  -5   8   43.76    2.09
  -9   5   8   43.68    2.48
  -9   5   8   44.62    2.29
   9  -5  -8   41.88    2.74
  -9  -5   7    0.94    0.46
  -9   5   7    0.55    0.52
  -9   5   7    1.36    0.57
   9  -5  -7    0.27    0.60
  -9  -5   6    5.78    0.87
  -9   5   6    6.04    0.96
  -9   5   6    6.37    0.93
   9  -5  -6    5.72    1.09
  -9  -5   5    0.86    0.48
  -9   5   5    1.01    0.54
  -9   5   5    1.37    0.55
   9  -5  -5    1.57    0.71
  -9  -5   4    0.24    0.40
  -9   5   4    0.57    0.46
  -9   5   4    0.46    0.44
   9  -5  -4    1.05    0.64
  -9  -5   3    2.35    0.65
  -9   5   3    1.98    0.59
  -9   5   3    3.12    0.69
   9  -5  -3    3.89    0.95
  -9  -5   2    0.21    0.44
  -9   5   2    0.56    0.41
  -9   5   2    0.20    0.43
   9  -5  -2    0.65    0.57
  -9  -5   1    0.14    0.44
  -9   5   1    0.28    0.39
  -9   5   1    0.17    0.44
   9  -5  -1   -0.14    0.49
  -9  -5   0    1.34    0.62
  -9   5   0    1.24    0.47
  -9   5   0    1.11    0.51
   9  -5   0    1.78    0.73
  -9  -5  -1    0.46    0.53
  -9   5  -1   -0.16    0.31
  -9   5  -1   -0.04    0.39
   9  -5   1    0.14    0.51
  -9  -5  -2    2.16    0.74
  -9   5  -2    1.41    0.46
  -9   5  -2    1.72    0.59
   9  -5   2    0.85    0.66
  -9  -5  -3   25.33    2.02
  -9   5  -3   27.89    1.45
  -9   5  -3   30.08    1.96
   9  -5   3   28.44    2.22
   9   5   3   24.91    2.05
  -9  -5  -4    8.31    1.25
  -9   5  -4    8.20    0.79
  -9   5  -4    9.44    1.17
   9  -5   4    9.93    1.37
   9   5   4    6.20    1.12
  -9  -5  -5   -0.10    0.51
  -9   5  -5   -0.11    0.28
  -9   5  -5    0.02    0.40
   9  -5   5   -0.20    0.49
   9   5   5   -0.41    0.40
  -9  -5  -6    2.74    0.86
  -9   5  -6    3.03    0.49
  -9   5  -6    3.73    0.83
   9  -5   6    3.04    0.88
   9   5   6    2.61    0.85
  -9  -5  -7   -0.26    0.46
  -9   5  -7    0.33    0.29
  -9   5  -7    0.52    0.51
   9  -5   7    0.26    0.55
   9   5   7    0.08    0.50
  -9  -5  -8    2.29    0.87
  -9   5  -8    3.58    0.47
  -9   5  -8    3.86    0.88
   9  -5   8    3.66    0.96
   9   5   8    2.83    0.90
  -9  -5  -9    2.26    0.89
  -9   5  -9    2.63    0.78
   9  -5   9    2.33    0.85
  -9  -5 -10    0.47    0.67
  -9   5 -10    0.38    0.52
   9  -5  10   -0.27    0.51
  -9  -5 -11    2.15    0.88
  -9   5 -11    2.84    0.86
   9  -5  11    2.78    0.90
  -9  -5 -12   10.70    1.66
  -9   5 -12    8.64    1.34
   9  -5  12    9.94    1.49
  -9  -5 -13    0.76    0.76
  -9   5 -13   -0.10    0.44
   9  -5  13   -0.22    0.55
  -9  -5 -14   -0.10    0.63
  -9   5 -14   -0.02    0.52
  -9   5 -14   -0.12    0.53
   9  -5  14   -0.30    0.57
  -9  -5 -15   -0.02    0.64
  -9   5 -15    0.25    0.56
  -9   5 -15    0.94    0.69
   9  -5  15    0.27    0.64
  -9  -5 -16   -0.21    0.63
  -9   5 -16   -0.06    0.56
  -9   5 -16    0.26    0.64
   9  -5  16   -0.04    0.61
  -9  -5 -17   -0.14    0.68
  -9   5 -17   -0.42    0.47
  -9   5 -17   -0.04    0.63
   9  -5  17   -0.15    0.67
  -9  -5 -18   16.82    2.29
  -9  -5 -19    2.33    1.14
  -9   5 -19    3.10    1.07
  -9  -5 -20   -0.12    0.81
  -9   5 -20   -0.10    0.63
   9  -7 -17    1.80    1.08
  -9   7  16    0.29    0.82
   9  -7 -16    0.03    0.84
  -9   7  15    2.54    1.08
   9  -7 -15    1.91    1.07
  -9   7  14   -0.53    0.55
   9  -7 -14    0.44    0.89
  -9   7  13    1.27    0.85
   9  -7 -13    1.74    1.02
  -9   7  12    5.90    1.34
   9  -7 -12    4.87    1.35
  -9   7  11    0.13    0.67
   9  -7 -11   -0.04    0.75
  -9   7  10   15.01    1.89
   9  -7 -10   12.32    1.90
  -9   7   9    0.55    0.69
   9  -7  -9    1.33    0.91
  -9   7   8    5.37    1.19
   9  -7  -8    3.43    1.13
  -9   7   7   -0.67    0.46
   9  -7  -7    0.33    0.74
  -9   7   6    0.21    0.56
   9  -7  -6    0.37    0.69
  -9   7   5    4.41    1.02
   9  -7  -5    6.07    1.37
  -9   7   4    1.43    0.73
   9  -7  -4    0.57    0.75
  -9   7   3    8.50    1.30
   9  -7  -3    9.83    1.66
  -9   7   2   -0.10    0.45
   9  -7  -2   -0.37    0.61
   9   7  -2    0.08    0.59
  -9   7   1    4.08    0.92
   9  -7  -1    4.47    1.18
   9   7  -1    4.07    1.09
  -9   7   0    1.26    0.61
   9  -7   0    1.67    0.89
   9   7   0    0.88    0.73
  -9   7  -1    0.99    0.59
   9  -7   1    1.30    0.81
   9   7   1    1.29    0.79
   9  -7   2    7.34    1.46
   9   7   2    3.99    1.12
  -9  -7  -3    1.73    0.93
   9  -7   3    1.21    0.85
   9   7   3    1.11    0.81
  -9  -7  -4    1.08    0.84
   9  -7   4    0.84    0.76
   9   7   4    1.78    0.88
  -9  -7  -5    0.38    0.76
   9  -7   5   -0.36    0.62
   9   7   5    0.13    0.66
  -9  -7  -6    0.89    0.83
   9  -7   6    1.04    0.79
   9   7   6    0.94    0.81
  -9  -7  -7    4.17    1.26
   9  -7   7    4.48    1.23
  -9  -7  -8    0.60    0.82
   9  -7   8   -0.09    0.67
  -9  -7  -9    8.70    1.68
  -9  -7 -10    9.78    1.79
 -10   0  35   -0.48    0.63
 -10   0  34    4.75    1.34
 -10   0  33   -0.20    0.64
 -10   0  32    1.69    0.92
 -10   0  31    0.24    0.66
 -10   0  30    0.02    0.62
 -10   0  29    0.15    0.62
  10   0 -29    0.31    0.57
 -10   0  28    3.89    1.08
  10   0 -28    5.42    1.03
 -10   0  27    0.57    0.65
  10   0 -27    0.01    0.49
 -10   0  26   52.55    3.23
  10   0 -26   56.86    2.84
 -10   0  25    0.66    0.60
  10   0 -25    0.01    0.44
 -10   0  24    5.16    1.07
  10   0 -24    4.97    0.89
 -10   0  23    0.15    0.55
  10   0 -23   -0.02    0.41
 -10   0  22   17.95    1.73
  10   0 -22   19.61    1.49
 -10   0  21   -0.01    0.44
  10   0 -21    0.11    0.39
 -10   0  20   27.33    1.97
  10   0 -20   29.83    1.70
 -10   0  19   -0.15    0.44
  10   0 -19    0.12    0.37
 -10   0  18    2.30    0.67
  10   0 -18    2.61    0.56
 -10   0  17   -0.32    0.38
  10   0 -17    0.35    0.36
 -10   0  16   46.79    2.25
  10   0 -16   46.82    1.79
 -10   0  15   -0.15    0.40
  10   0 -15    0.05    0.30
 -10   0  14  290.25    5.31
  10   0 -14  300.37    4.33
 -10   0  13    0.23    0.43
  10   0 -13   -0.06    0.29
 -10   0  12  209.83    4.15
  10   0 -12  213.26    3.27
 -10   0  11    0.50    0.41
  10   0 -11   -0.21    0.25
 -10   0  10   22.83    1.26
  10   0 -10   22.24    0.93
 -10   0   9   -0.15    0.32
  10   0  -9    0.13    0.27
 -10   0   8   18.06    1.05
  10   0  -8   18.45    0.81
 -10   0   7   -0.26    0.35
  10   0  -7    0.14    0.27
 -10   0   6   26.50    1.18
  10   0  -6   26.97    0.98
 -10   0   5   -0.35    0.30
  10   0  -5    0.04    0.28
 -10   0   4    4.50    0.57
  10   0  -4    3.86    0.47
 -10   0   3    0.32    0.37
  10   0  -3   -0.14    0.29
 -10   0   2   24.91    1.16
  10   0  -2   24.79    1.12
 -10   0   1   -0.23    0.33
  10   0  -1    0.27    0.35
 -10   0   0  848.96    8.26
 -10   0   0  817.25    8.12
  10   0   0  759.97    7.71
 -10   0  -1   -0.23    0.36
 -10   0  -1    0.14    0.36
  10   0   1    0.29    0.38
 -10   0  -2    7.29    0.80
 -10   0  -3    0.07    0.42
 -10   0  -4   63.14    2.31
 -10   0  -5    0.27    0.41
  10   0   5    0.45    0.28
  10   0   5    0.37    0.43
 -10   0  -6   56.31    2.35
  10   0   6   53.33    1.73
  10   0   6   52.85    2.23
 -10   0  -7    0.02    0.41
  10   0   7   -0.04    0.26
  10   0   7    0.07    0.42
 -10   0  -8   18.32    1.47
  10   0   8   20.17    1.11
  10   0   8   19.34    1.48
 -10   0  -9   -0.39    0.37
  10   0   9    0.18    0.29
  10   0   9   -0.14    0.37
 -10   0 -10    1.95    0.66
  10   0  10    1.99    0.44
  10   0  10    1.89    0.63
 -10   0 -11    0.57    0.53
  10   0  11    0.07    0.43
 -10   0 -12   -0.09    0.42
  10   0  12    0.82    0.57
 -10   0 -13    0.23    0.50
  10   0  13    0.78    0.61
 -10   0 -14    7.27    1.17
  10   0  14    6.05    1.08
 -10   0 -15    0.54    0.62
  10   0  15   -0.46    0.48
 -10   0 -16   23.14    2.08
  10   0  16   23.50    2.12
 -10   0 -17    0.13    0.59
  10   0  17    0.28    0.63
 -10   0 -18    3.67    1.02
  10   0  18    4.72    1.11
 -10   0 -19   -0.33    0.52
  10   0  19    0.43    0.63
 -10   0 -20    9.94    1.56
  10   0  20   10.54    1.62
 -10   0 -21   -0.15    0.61
  10   0  21    0.05    0.62
 -10   0 -22   38.87    3.09
  10   0  22   43.07    3.29
 -10   0 -23   -0.14    0.64
  10   0  23    0.07    0.67
 -10   0 -24    1.10    0.85
  10   0  24    0.43    0.78
 -10   0 -25   -0.19    0.70
  10   0  25    0.05    0.76
 -10   0 -26    1.52    0.98
  10   0  26    3.91    1.30
 -10  -2  34    0.48    0.80
 -10   2  34   -0.21    0.73
  10  -2 -34    0.20    0.77
 -10  -2  33    3.51    1.18
 -10   2  33    2.84    1.14
  10  -2 -33    2.32    1.03
 -10  -2  32    6.69    1.47
 -10   2  32    4.86    1.35
  10  -2 -32    5.23    1.28
 -10  -2  31    3.95    1.19
 -10   2  31    3.19    1.16
  10  -2 -31    4.73    1.23
 -10  -2  30    0.34    0.67
 -10   2  30    1.13    0.86
  10  -2 -30    0.22    0.65
 -10  -2  29    0.37    0.65
 -10   2  29   -0.01    0.63
  10  -2 -29    0.46    0.68
 -10  -2  28    1.73    0.85
 -10   2  28    3.66    1.10
  10  -2 -28    3.94    1.04
 -10  -2  27    1.25    0.73
 -10   2  27    2.65    0.95
  10  -2 -27    1.59    0.79
 -10  -2  26   29.20    2.42
 -10   2  26   28.20    2.46
  10  -2 -26   29.33    2.37
 -10  -2  25    8.02    1.31
 -10   2  25    8.73    1.41
  10  -2 -25    7.98    1.29
 -10  -2  24    0.49    0.61
 -10   2  24    0.73    0.69
  10  -2 -24    0.94    0.63
 -10  -2  23    5.81    1.07
 -10   2  23    6.91    1.22
  10  -2 -23    6.36    1.12
 -10  -2  22   12.28    1.44
 -10   2  22   10.62    1.42
  10  -2 -22   11.79    1.42
 -10  -2  21    4.36    0.90
 -10   2  21    5.19    1.04
  10  -2 -21    5.61    1.02
 -10  -2  20    3.94    0.83
 -10   2  20    3.51    0.88
  10  -2 -20    5.22    0.94
  10   2 -20    5.34    0.65
 -10  -2  19   10.67    1.22
 -10   2  19   11.50    1.36
  10  -2 -19   12.54    1.35
  10   2 -19   12.11    0.87
 -10  -2  18    1.33    0.58
 -10   2  18    1.93    0.68
  10  -2 -18    2.09    0.65
  10   2 -18    2.31    0.41
 -10  -2  17   18.28    1.43
 -10   2  17   14.91    1.44
  10  -2 -17   15.66    1.43
  10   2 -17   17.37    0.89
 -10  -2  16    3.17    0.67
 -10   2  16    1.83    0.63
  10  -2 -16    2.92    0.71
  10   2 -16    2.89    0.38
 -10  -2  15   38.22    1.87
 -10   2  15   35.11    2.03
  10  -2 -15   37.88    2.07
  10   2 -15   40.34    1.11
 -10  -2  14  102.46    2.92
 -10   2  14  100.49    3.31
  10  -2 -14   93.56    3.16
 -10  -2  13    2.37    0.46
 -10   2  13    5.92    0.87
  10  -2 -13    6.03    0.87
 -10  -2  12   41.73    1.67
 -10   2  12   53.79    2.29
  10  -2 -12   53.39    2.29
 -10  -2  11   17.73    1.05
 -10   2  11   16.00    1.25
  10  -2 -11   14.81    1.22
 -10  -2  10    7.86    0.68
 -10   2  10    7.19    0.86
  10  -2 -10    6.85    0.87
 -10  -2   9   60.98    1.67
 -10   2   9   51.25    2.08
  10  -2  -9   55.02    2.20
 -10  -2   8   28.34    1.06
 -10   2   8   26.29    1.47
  10  -2  -8   28.01    1.56
 -10  -2   7   27.00    0.95
 -10  -2   7   26.00    0.78
 -10   2   7   25.61    1.43
  10  -2  -7   26.24    1.51
 -10  -2   6  272.30    3.16
 -10  -2   6  262.33    3.16
 -10   2   6  254.82    4.51
  10  -2  -6  249.87    4.64
 -10  -2   5   16.08    0.63
 -10  -2   5   15.78    0.77
 -10   2   5   15.11    1.11
  10  -2  -5   15.75    1.18
 -10  -2   4    6.57    0.41
 -10  -2   4    6.50    0.57
 -10   2   4    6.37    0.77
  10  -2  -4    6.15    0.80
 -10  -2   3  111.71    1.75
 -10  -2   3  108.22    2.36
 -10   2   3  106.60    2.85
  10  -2  -3  100.61    2.90
 -10  -2   2    0.53    0.22
 -10  -2   2    0.02    0.29
 -10   2   2   -0.02    0.39
  10  -2  -2   -0.08    0.36
 -10  -2   1   20.26    0.82
 -10  -2   1   20.31    1.16
 -10   2   1   19.94    1.29
  10  -2  -1   18.12    1.28
 -10  -2   0   66.13    1.61
 -10  -2   0   67.72    2.22
 -10   2   0   65.61    2.33
  10  -2   0   65.42    2.40
 -10  -2  -1   31.74    1.60
 -10   2  -1   31.80    1.67
  10  -2   1   29.86    1.66
 -10  -2  -2   89.62    2.79
 -10   2  -2   85.35    2.78
  10  -2   2   86.64    2.86
 -10  -2  -3    5.80    0.80
 -10   2  -3    4.20    0.73
  10  -2   3    5.33    0.80
  10   2   3    6.15    0.65
 -10  -2  -4    0.87    0.48
 -10   2  -4    0.93    0.50
  10  -2   4    0.44    0.43
  10   2   4    0.59    0.38
 -10  -2  -5    0.23    0.42
 -10   2  -5    0.44    0.46
  10  -2   5    0.57    0.46
  10   2   5    0.27    0.36
 -10  -2  -6    0.28    0.44
  10  -2   6    0.81    0.48
  10   2   6    0.48    0.38
  10   2   6    0.88    0.45
 -10  -2  -7    0.09    0.43
  10  -2   7    0.47    0.47
  10   2   7    0.41    0.37
  10   2   7    0.16    0.37
 -10  -2  -8    7.29    1.04
 -10   2  -8    7.87    1.05
  10  -2   8    7.68    1.02
  10   2   8    7.39    0.95
  10   2   8    5.99    0.85
 -10  -2  -9   10.93    1.29
 -10   2  -9   12.41    1.32
  10  -2   9   14.85    1.43
  10   2   9    9.67    1.10
  10   2   9   12.12    1.19
 -10  -2 -10    1.95    0.70
 -10   2 -10    0.90    0.58
  10  -2  10    1.39    0.62
  10   2  10    1.02    0.50
  10   2  10    1.77    0.61
 -10  -2 -11    4.42    0.94
 -10   2 -11    4.59    0.91
  10   2  11    4.22    0.83
 -10  -2 -12   10.59    1.38
 -10   2 -12   11.52    1.38
  10   2  12   12.76    1.36
 -10  -2 -13   -0.28    0.45
 -10   2 -13   -0.21    0.47
  10   2  13   -0.20    0.42
 -10  -2 -14    1.13    0.69
 -10   2 -14    2.00    0.76
  10   2  14    2.12    0.73
 -10  -2 -15    9.61    1.44
 -10   2 -15    7.74    1.25
  10  -2  15    6.80    1.24
  10   2  15    8.16    1.25
 -10  -2 -16    1.28    0.75
 -10   2 -16    0.78    0.65
  10  -2  16    0.44    0.62
  10   2  16    1.03    0.67
 -10  -2 -17   31.26    2.60
 -10   2 -17   26.83    2.30
  10  -2  17   28.78    2.46
  10   2  17   29.25    2.36
 -10  -2 -18   -0.23    0.53
 -10   2 -18    0.13    0.59
  10  -2  18    0.18    0.58
  10   2  18   -0.25    0.52
 -10  -2 -19    0.17    0.61
 -10   2 -19   -0.09    0.59
  10  -2  19    0.30    0.66
  10   2  19    0.61    0.68
 -10  -2 -20    1.12    0.79
 -10   2 -20    0.34    0.67
  10  -2  20    1.47    0.85
  10   2  20    0.55    0.67
 -10  -2 -21    3.07    1.06
 -10   2 -21    3.91    1.12
  10  -2  21    3.27    1.09
  10   2  21    4.45    1.17
 -10  -2 -22    1.42    0.89
 -10   2 -22    1.66    0.90
  10  -2  22    2.00    0.95
  10   2  22    0.60    0.78
 -10  -2 -23    2.66    1.08
 -10   2 -23    1.92    0.98
  10  -2  23    1.35    0.93
  10   2  23    2.51    1.03
 -10  -2 -24   13.88    2.09
 -10   2 -24   13.35    1.98
  10  -2  24   11.92    1.95
  10   2  24   11.36    1.87
 -10  -2 -25    1.23    0.91
 -10   2 -25    2.64    1.15
  10  -2  25    3.41    1.24
  10   2  25    2.96    1.17
 -10   4  30    3.35    1.19
  10  -4 -30    2.72    1.17
 -10   4  29    0.00    0.71
  10  -4 -29   -0.15    0.71
 -10   4  28    0.86    0.85
  10  -4 -28    1.43    0.92
 -10   4  27   10.82    1.72
  10  -4 -27   11.18    1.80
 -10   4  26    8.79    1.52
  10  -4 -26    8.23    1.56
 -10   4  25    2.95    1.02
  10  -4 -25    2.74    1.05
 -10   4  24   -0.09    0.57
  10  -4 -24    0.43    0.70
 -10   4  23    3.15    0.97
  10  -4 -23    2.31    0.94
 -10   4  22    2.39    0.87
  10  -4 -22    4.97    1.17
 -10   4  21    7.46    1.26
  10  -4 -21    7.21    1.36
 -10   4  20    0.38    0.60
  10  -4 -20   -0.45    0.48
 -10   4  19   46.75    2.81
  10  -4 -19   50.42    3.16
 -10   4  18   -0.12    0.49
  10  -4 -18   -0.13    0.53
 -10   4  17   51.30    2.81
  10  -4 -17   49.36    3.03
 -10   4  16   17.39    1.65
  10  -4 -16   16.85    1.78
 -10   4  15    2.82    0.81
 -10   4  15    4.79    0.94
  10  -4 -15    4.21    1.00
 -10   4  14    7.94    1.17
 -10   4  14    8.04    1.13
  10  -4 -14    8.13    1.26
 -10   4  13   17.28    1.63
 -10   4  13   18.74    1.59
  10  -4 -13   17.10    1.72
 -10   4  12    0.78    0.54
 -10   4  12    0.30    0.51
  10  -4 -12    1.00    0.65
 -10  -4  11   41.23    1.56
 -10   4  11   41.40    2.35
 -10   4  11   39.06    2.16
  10  -4 -11   38.36    2.44
 -10  -4  10   27.38    1.30
 -10   4  10   23.90    1.75
 -10   4  10   24.64    1.69
  10  -4 -10   24.46    1.95
 -10  -4   9   -0.08    0.25
 -10   4   9   -0.22    0.35
 -10   4   9   -0.02    0.41
  10  -4  -9   -0.26    0.43
 -10  -4   8   15.28    1.04
 -10   4   8   12.65    1.24
 -10   4   8   12.30    1.20
  10  -4  -8   13.65    1.45
 -10  -4   7    2.03    0.48
 -10   4   7    1.96    0.59
 -10   4   7    1.71    0.57
  10  -4  -7    1.14    0.63
 -10  -4   6    3.63    0.60
 -10   4   6    3.11    0.66
 -10   4   6    2.20    0.59
  10  -4  -6    2.38    0.74
 -10  -4   5   18.22    1.24
 -10   4   5   17.89    1.34
 -10   4   5   18.10    1.39
  10  -4  -5   17.55    1.59
 -10  -4   4   18.75    1.30
 -10   4   4   15.93    1.24
 -10   4   4   17.04    1.35
  10  -4  -4   18.18    1.62
 -10  -4   3   34.89    1.81
 -10   4   3   30.41    1.62
 -10   4   3   33.27    1.86
  10  -4  -3   32.40    2.12
 -10  -4   2    5.54    0.80
 -10   4   2    6.89    0.79
 -10   4   2    6.61    0.89
  10  -4  -2    5.59    0.97
 -10  -4   1    3.55    0.69
 -10   4   1    3.50    0.59
 -10   4   1    3.31    0.68
  10  -4  -1    2.63    0.75
 -10  -4   0   30.33    1.85
 -10   4   0   32.28    1.50
 -10   4   0   36.44    2.00
  10  -4   0   35.53    2.24
 -10  -4  -1  149.72    4.22
 -10   4  -1  146.43    3.10
 -10   4  -1  150.93    4.13
  10  -4   1  145.25    4.50
 -10  -4  -2    1.11    0.56
 -10   4  -2    1.13    0.38
 -10   4  -2    1.23    0.55
  10  -4   2    1.62    0.66
 -10  -4  -3  142.91    4.35
 -10   4  -3  135.64    2.75
 -10   4  -3  144.60    4.19
  10  -4   3  140.74    4.49
 -10  -4  -4   13.24    1.41
 -10   4  -4   14.64    0.87
 -10   4  -4   14.98    1.41
  10  -4   4   12.44    1.41
 -10  -4  -5    6.51    1.07
 -10   4  -5    6.69    0.58
 -10   4  -5    6.25    0.97
  10  -4   5    7.54    1.15
  10   4   5    5.57    1.01
 -10  -4  -6    2.46    0.77
 -10   4  -6    2.37    0.68
  10  -4   6    2.89    0.80
  10   4   6    1.82    0.65
 -10  -4  -7    1.22    0.64
 -10   4  -7    1.06    0.55
  10  -4   7    0.68    0.57
  10   4   7    0.45    0.52
 -10  -4  -8    5.48    1.09
 -10   4  -8    6.03    1.03
  10  -4   8    4.16    0.93
  10   4   8    5.89    1.06
 -10  -4  -9   14.31    1.66
 -10   4  -9   14.38    1.54
  10  -4   9   14.21    1.58
  10   4   9   15.05    1.66
 -10  -4 -10    0.89    0.68
 -10   4 -10    1.25    0.64
  10  -4  10    0.57    0.60
 -10  -4 -11   26.44    2.32
 -10   4 -11   24.36    2.06
  10  -4  11   24.54    2.10
 -10  -4 -12   -0.15    0.54
 -10   4 -12    0.37    0.52
  10  -4  12    0.73    0.64
 -10  -4 -13    0.15    0.65
 -10   4 -13    0.29    0.53
 -10   4 -13    0.32    0.55
  10  -4  13   -0.27    0.46
 -10  -4 -14    0.26    0.64
 -10   4 -14   -0.34    0.47
 -10   4 -14    0.27    0.55
  10  -4  14   -0.14    0.52
 -10  -4 -15   18.45    2.14
 -10   4 -15   16.55    1.90
 -10   4 -15   15.67    1.82
  10  -4  15   18.74    2.01
 -10  -4 -16    3.81    1.17
 -10   4 -16    5.20    1.14
 -10  -4 -17   34.04    2.97
 -10   4 -17   32.90    2.69
 -10  -4 -18    1.39    0.93
 -10   4 -18    1.42    0.83
 -10  -4 -19    0.10    0.70
 -10   4 -19   -0.25    0.59
 -10  -4 -20    1.75    0.99
 -10   4 -20    1.62    0.89
 -10  -4 -21    1.98    1.04
 -10   4 -21    1.17    0.94
 -10  -4 -22    4.22    1.38
  10  -6 -23    1.73    1.06
  10  -6 -22    5.34    1.41
  10  -6 -21    1.83    1.07
  10  -6 -20    9.77    1.79
  10  -6 -19   22.50    2.55
  10  -6 -18    0.59    0.84
 -10   6  17   23.92    2.43
  10  -6 -17   29.86    2.84
 -10   6  16    4.40    1.19
  10  -6 -16    5.96    1.37
 -10   6  15    3.49    1.04
  10  -6 -15    3.19    1.06
 -10   6  14    0.23    0.60
  10  -6 -14    0.39    0.73
 -10   6  13    4.40    1.10
  10  -6 -13    4.04    1.16
 -10   6  12   -0.02    0.56
  10  -6 -12    0.06    0.61
 -10   6  11    0.08    0.57
  10  -6 -11   -0.12    0.58
 -10   6  10    0.33    0.60
  10  -6 -10    0.32    0.71
 -10   6   9    0.16    0.52
  10  -6  -9    0.36    0.69
 -10   6   8    0.87    0.65
  10  -6  -8    1.15    0.80
 -10   6   7    1.58    0.69
  10  -6  -7    1.43    0.79
 -10   6   6    0.28    0.51
  10  -6  -6    0.34    0.60
 -10   6   5    7.70    1.16
  10  -6  -5    6.72    1.30
 -10   6   4   -0.21    0.39
  10  -6  -4    0.41    0.63
 -10   6   3   19.94    1.69
  10  -6  -3   23.98    2.27
 -10  -6   2    4.06    0.94
 -10   6   2    1.99    0.65
  10  -6  -2    2.14    0.86
 -10  -6   1    6.66    1.15
 -10   6   1    5.70    0.92
  10  -6  -1    5.66    1.22
 -10  -6   0   18.36    1.82
 -10   6   0   19.97    1.58
  10  -6   0   17.55    1.95
 -10  -6  -1   26.76    2.22
 -10   6  -1   27.39    1.78
  10  -6   1   26.71    2.39
  10   6   1   21.66    2.08
 -10  -6  -2    5.19    1.10
 -10   6  -2    4.62    0.79
  10  -6   2    5.23    1.19
  10   6   2    4.47    1.07
 -10  -6  -3   22.16    2.10
 -10   6  -3   24.33    1.59
  10  -6   3   25.20    2.33
  10   6   3   24.43    2.28
 -10  -6  -4    0.05    0.58
 -10   6  -4   -0.19    0.33
  10  -6   4   -0.37    0.53
  10   6   4    0.16    0.59
 -10  -6  -5    2.44    0.89
 -10   6  -5    2.03    0.53
  10  -6   5    3.16    1.00
  10   6   5    2.32    0.89
 -10  -6  -6    1.03    0.75
 -10   6  -6    0.78    0.40
  10  -6   6   -0.06    0.60
  10   6   6    1.06    0.79
 -10  -6  -7   -0.01    0.65
 -10   6  -7    0.03    0.33
  10  -6   7   -0.25    0.56
  10   6   7   -0.24    0.58
 -10  -6  -8    0.61    0.72
  10  -6   8    0.83    0.75
 -10  -6  -9   13.67    1.89
  10  -6   9   14.24    1.84
 -10  -6 -10    3.13    1.11
  10  -6  10    3.08    1.05
 -10  -6 -11   11.77    1.85
  10  -6  11    9.79    1.63
 -10  -6 -12    3.40    1.15
  10  -6  12    3.02    1.04
 -10  -6 -13    0.67    0.82
  10  -6  13    0.72    0.77
 -10  -6 -14   -0.22    0.68
 -10  -6 -15    1.51    1.01
 -11  -1  35    0.39    0.80
 -11   1  35    1.41    0.95
 -11  -1  34    2.87    1.13
 -11   1  34    2.35    1.11
 -11  -1  33   -0.16    0.65
 -11   1  33    0.59    0.81
 -11  -1  32    0.63    0.76
 -11   1  32    0.86    0.85
 -11  -1  31   -0.32    0.58
 -11   1  31    0.65    0.77
  11  -1 -31    0.18    0.63
 -11  -1  30    2.02    0.94
 -11   1  30    2.27    0.94
  11  -1 -30    2.64    0.89
 -11  -1  29    3.93    1.09
 -11   1  29    3.75    1.11
  11  -1 -29    3.66    0.97
 -11  -1  28    5.76    1.23
 -11   1  28    5.71    1.27
  11  -1 -28    5.48    1.08
 -11  -1  27   15.23    1.82
 -11   1  27   15.03    1.85
  11  -1 -27   15.30    1.65
 -11  -1  26    9.66    1.45
 -11   1  26    8.53    1.41
  11  -1 -26    9.68    1.31
 -11  -1  25    5.67    1.13
 -11   1  25    4.95    1.11
  11  -1 -25    6.02    1.04
 -11  -1  24   72.78    3.53
 -11   1  24   75.42    3.69
  11  -1 -24   80.23    3.37
  11   1 -24   78.57    2.82
 -11  -1  23    1.00    0.64
 -11   1  23    0.95    0.65
  11  -1 -23    1.26    0.59
  11   1 -23    1.47    0.53
 -11  -1  22    4.47    0.94
 -11   1  22    6.17    1.11
  11  -1 -22    5.39    0.91
  11   1 -22    5.30    0.74
 -11  -1  21   12.95    1.41
 -11   1  21   10.76    1.35
  11  -1 -21   13.45    1.32
  11   1 -21   13.29    1.06
 -11  -1  20    4.46    0.88
 -11   1  20    4.42    0.92
  11  -1 -20    5.80    0.89
  11   1 -20    4.62    0.65
 -11  -1  19    9.05    1.13
 -11   1  19    8.15    1.14
  11  -1 -19    7.24    0.94
  11   1 -19    8.64    0.79
 -11  -1  18    0.74    0.49
 -11   1  18    0.65    0.53
  11  -1 -18    0.59    0.45
  11   1 -18    0.99    0.38
 -11  -1  17    3.58    0.71
 -11   1  17    2.52    0.72
  11  -1 -17    1.94    0.56
  11   1 -17    2.68    0.44
 -11  -1  16   79.21    2.83
 -11   1  16   75.34    2.94
  11  -1 -16   78.24    2.65
  11   1 -16   83.49    1.93
 -11  -1  15   52.63    2.22
 -11   1  15   47.83    2.27
  11  -1 -15   51.98    2.10
  11   1 -15   51.22    1.38
 -11  -1  14    1.42    0.50
 -11   1  14    1.86    0.60
  11  -1 -14    1.69    0.50
  11   1 -14    1.51    0.30
 -11  -1  13   71.82    2.39
 -11   1  13   73.73    2.64
  11  -1 -13   70.16    2.29
  11   1 -13   73.17    1.36
 -11  -1  12   17.47    1.16
 -11   1  12   16.71    1.26
  11  -1 -12   16.49    1.11
 -11  -1  11   37.57    1.58
 -11   1  11   34.37    1.71
  11  -1 -11   36.89    1.59
 -11  -1  10   62.20    1.94
 -11   1  10   59.85    2.18
  11  -1 -10   61.79    2.00
 -11  -1   9    9.21    0.76
 -11   1   9    9.34    0.91
  11  -1  -9   10.05    0.84
 -11  -1   8   54.23    1.64
 -11   1   8   88.94    2.54
  11  -1  -8   94.36    2.42
 -11  -1   7    0.01    0.10
 -11  -1   7   23.92    0.69
 -11  -1   7   24.46    0.69
 -11   1   7   22.25    1.28
  11  -1  -7   22.03    1.18
 -11  -1   6    1.69    0.33
 -11  -1   6    5.88    0.42
 -11   1   6    5.68    0.71
  11  -1  -6    6.05    0.68
 -11  -1   5   79.27    1.84
 -11  -1   5  113.11    1.98
 -11   1   5  108.54    2.71
  11  -1  -5  108.68    2.61
 -11  -1   4  165.83    2.74
 -11  -1   4  218.89    3.11
 -11   1   4  211.23    3.86
  11  -1  -4  216.16    3.80
 -11  -1   3   50.31    1.47
 -11  -1   3  117.97    2.37
 -11   1   3  115.65    2.83
  11  -1  -3  118.51    2.82
 -11  -1   2   88.37    2.17
  11  -1  -2   88.44    2.47
 -11  -1   1    0.87    0.29
 -11  -1   1    1.88    0.46
 -11   1   1    1.76    0.50
  11  -1  -1    2.16    0.53
 -11  -1   0   10.23    0.78
 -11  -1   0    9.78    0.84
 -11   1   0   10.96    0.98
  11  -1   0   11.02    0.96
 -11  -1  -1  160.18    3.46
 -11   1  -1  159.29    3.61
  11  -1   1  161.66    3.64
 -11  -1  -2   27.94    1.51
 -11   1  -2   26.82    1.54
  11  -1   2   25.83    1.50
 -11  -1  -3    0.17    0.37
 -11   1  -3   -0.14    0.39
  11  -1   3   -0.22    0.34
 -11  -1  -4  168.33    4.01
 -11   1  -4  170.03    4.07
  11  -1   4  157.95    3.91
  11   1   4  164.50    3.63
 -11  -1  -5    0.54    0.44
 -11   1  -5    0.45    0.46
  11  -1   5    0.90    0.49
  11   1   5    0.41    0.40
 -11  -1  -6   13.43    1.26
 -11   1  -6   12.43    1.21
  11  -1   6   12.59    1.21
  11   1   6   13.46    1.09
  11   1   6   13.64    1.17
 -11  -1  -7   38.24    2.12
 -11   1  -7   37.77    2.09
  11   1   7   37.47    1.82
  11   1   7   40.30    2.02
 -11  -1  -8    1.88    0.63
 -11   1  -8    1.21    0.56
  11   1   8    0.95    0.42
  11   1   8    0.90    0.48
 -11  -1  -9   60.55    2.83
 -11   1  -9   57.58    2.72
  11   1   9   60.14    2.39
  11   1   9   59.18    2.62
 -11  -1 -10    1.59    0.65
 -11   1 -10    2.12    0.69
  11  -1  10    0.76    0.57
  11   1  10    1.79    0.63
 -11  -1 -11    5.24    0.99
 -11   1 -11    5.43    0.99
  11  -1  11    5.93    1.03
  11   1  11    4.14    0.86
 -11  -1 -12    0.93    0.63
 -11   1 -12    0.77    0.57
  11  -1  12    0.87    0.63
  11   1  12    0.37    0.53
 -11  -1 -13    6.26    1.13
 -11   1 -13    6.58    1.10
  11  -1  13    7.19    1.17
  11   1  13    6.87    1.11
 -11  -1 -14    8.55    1.32
 -11   1 -14    9.84    1.37
  11  -1  14    8.78    1.34
  11   1  14    9.29    1.32
 -11  -1 -15   30.43    2.41
 -11   1 -15   32.47    2.42
  11  -1  15   28.54    2.32
  11   1  15   28.53    2.24
 -11  -1 -16    0.18    0.59
 -11   1 -16    0.16    0.61
  11  -1  16    0.73    0.66
  11   1  16    0.01    0.53
 -11  -1 -17    2.36    0.89
 -11   1 -17    3.06    0.93
  11  -1  17    4.15    1.06
  11   1  17    2.71    0.90
 -11  -1 -18    0.80    0.72
 -11   1 -18    0.54    0.64
  11  -1  18    0.22    0.65
  11   1  18   -0.11    0.59
 -11  -1 -19    1.03    0.76
 -11   1 -19    0.90    0.71
  11  -1  19    1.38    0.78
  11   1  19    0.99    0.74
 -11  -1 -20    0.63    0.73
 -11   1 -20    0.64    0.76
  11  -1  20    1.23    0.81
  11   1  20    0.50    0.70
 -11  -1 -21    1.54    0.87
 -11   1 -21    2.55    1.00
  11  -1  21    0.57    0.79
  11   1  21    1.09    0.77
 -11  -1 -22    0.46    0.73
 -11   1 -22    0.84    0.80
  11  -1  22    1.05    0.82
  11   1  22    1.07    0.82
 -11  -1 -23    3.60    1.17
 -11   1 -23    3.50    1.15
  11  -1  23    3.46    1.19
  11   1  23    3.75    1.19
 -11  -1 -24    0.24    0.74
 -11   1 -24    0.88    0.86
  11  -1  24    0.51    0.85
  11   1  24   -0.14    0.66
 -11  -1 -25   -0.24    0.72
 -11   1 -25    0.66    0.87
  11  -1  25    0.57    0.86
  11   1  25   -0.16    0.73
 -11  -3  33   11.36    1.89
 -11   3  33    9.01    1.79
  11  -3 -33   10.58    1.84
 -11  -3  32    1.85    1.01
 -11   3  32    3.77    1.26
  11  -3 -32    1.86    1.01
 -11  -3  31    1.94    0.96
 -11   3  31    2.07    1.00
  11  -3 -31    1.27    0.91
 -11  -3  30    1.29    0.84
 -11   3  30    1.74    0.94
  11  -3 -30    1.10    0.87
 -11  -3  29    4.73    1.20
 -11   3  29    4.54    1.25
  11  -3 -29    5.83    1.33
 -11  -3  28   11.26    1.65
 -11   3  28   11.80    1.79
  11  -3 -28   13.20    1.82
 -11  -3  27   10.22    1.52
 -11   3  27   10.86    1.67
  11  -3 -27   13.77    1.84
 -11  -3  26    1.65    0.79
 -11   3  26    1.72    0.87
  11  -3 -26    1.19    0.77
 -11  -3  25    0.38    0.59
 -11   3  25    0.24    0.60
  11  -3 -25    0.57    0.70
 -11  -3  24    0.87    0.59
 -11   3  24    0.75    0.72
  11  -3 -24    1.00    0.69
 -11  -3  23   -0.01    0.49
 -11   3  23    0.30    0.58
  11  -3 -23   -0.46    0.50
 -11  -3  22   22.75    1.87
 -11   3  22   24.66    2.14
  11  -3 -22   23.33    2.11
 -11  -3  21    8.25    1.15
 -11   3  21    8.31    1.30
  11  -3 -21    9.19    1.37
 -11  -3  20    5.17    0.90
 -11   3  20    4.60    1.02
  11  -3 -20    4.44    0.99
 -11  -3  19    7.28    1.01
 -11   3  19    6.82    1.14
  11  -3 -19    8.37    1.27
 -11  -3  18    5.66    0.84
 -11   3  18    5.62    1.02
  11  -3 -18    5.47    1.05
 -11  -3  17    2.27    0.52
 -11   3  17    8.49    1.19
  11  -3 -17    8.23    1.19
 -11  -3  16   25.63    1.55
 -11   3  16   24.86    1.86
  11  -3 -16   25.61    1.96
 -11  -3  15    9.39    0.93
 -11   3  15    8.54    1.13
  11  -3 -15    8.69    1.18
 -11  -3  14   16.16    1.12
 -11   3  14   14.14    1.36
  11  -3 -14   13.62    1.41
 -11  -3  13   16.02    1.05
 -11   3  13   14.27    1.34
  11  -3 -13   15.44    1.47
 -11  -3  12  116.00    2.63
 -11   3  12  105.93    3.44
  11  -3 -12  104.79    3.65
 -11  -3  11   81.40    2.03
 -11  -3  11   82.21    1.57
 -11   3  11   78.60    2.90
  11  -3 -11   76.03    3.07
 -11  -3  10    8.93    0.64
 -11  -3  10    8.58    0.55
 -11   3  10    9.01    1.03
  11  -3 -10    8.29    1.08
 -11  -3   9    5.42    0.46
 -11  -3   9    5.28    0.48
 -11   3   9    5.58    0.83
  11  -3  -9    5.43    0.90
 -11  -3   8  156.71    2.13
 -11  -3   8  149.75    2.59
 -11   3   8  139.86    3.71
  11  -3  -8  142.49    4.06
 -11  -3   7    1.04    0.31
 -11   3   7    3.20    0.65
  11  -3  -7    0.42    0.48
 -11  -3   6   15.17    0.91
 -11   3   6   16.21    1.27
  11  -3  -6   14.90    1.34
 -11  -3   5    3.92    0.53
 -11   3   5    4.14    0.72
  11  -3  -5    4.59    0.82
 -11  -3   4   24.53    1.27
 -11   3   4   23.77    1.51
  11  -3  -4   22.85    1.62
 -11  -3   3   14.06    1.02
 -11   3   3   14.45    1.21
  11  -3  -3   13.97    1.30
 -11  -3   2    4.19    0.63
 -11   3   2    4.16    0.71
  11  -3  -2    3.76    0.75
 -11  -3   1   28.26    1.56
 -11   3   1   30.30    1.74
  11  -3  -1   29.40    1.85
 -11  -3   0   30.44    0.97
 -11  -3   0   28.16    1.62
 -11   3   0   26.85    1.66
  11  -3   0   25.39    1.74
 -11  -3  -1   37.64    1.94
 -11   3  -1   37.54    1.99
  11  -3   1   38.08    2.13
 -11  -3  -2   26.49    1.69
 -11   3  -2   24.45    1.65
  11  -3   2   25.76    1.79
 -11  -3  -3    1.67    0.58
 -11   3  -3    1.35    0.53
  11  -3   3    0.92    0.52
 -11  -3  -4    6.45    0.96
 -11   3  -4    4.75    0.83
  11  -3   4    5.24    0.91
  11   3   4    6.61    0.70
 -11  -3  -5    7.00    1.03
 -11   3  -5    6.40    0.97
  11  -3   5    7.32    1.06
  11   3   5    6.32    0.74
 -11  -3  -6   77.90    3.28
 -11   3  -6   77.77    3.18
  11  -3   6   73.79    3.16
  11   3   6   62.69    2.88
  11   3   6   82.00    2.59
 -11  -3  -7    4.75    0.94
 -11   3  -7    3.94    0.85
  11  -3   7    3.82    0.86
  11   3   7    2.96    0.73
  11   3   7    4.37    0.72
 -11  -3  -8   40.29    2.50
 -11   3  -8   39.25    2.39
  11  -3   8   37.02    2.34
  11   3   8   35.04    2.25
  11   3   8   39.19    1.98
 -11  -3  -9    9.75    1.32
 -11   3  -9    9.34    1.27
  11  -3   9   10.08    1.30
  11   3   9    9.37    1.24
  11   3   9   10.15    1.09
 -11  -3 -10    0.36    0.55
  11  -3  10    0.00    0.48
  11   3  10    0.15    0.47
 -11  -3 -11    0.76    0.65
 -11   3 -11    0.95    0.64
  11  -3  11    0.63    0.58
  11   3  11    1.20    0.61
 -11  -3 -12   10.17    1.45
 -11   3 -12   11.36    1.46
  11  -3  12   11.34    1.47
  11   3  12   12.49    1.37
 -11  -3 -13   19.25    2.01
 -11   3 -13   18.47    1.85
  11  -3  13   18.90    1.87
  11   3  13   19.03    1.72
 -11  -3 -14   15.82    1.87
 -11   3 -14   13.00    1.61
  11   3  14   12.58    1.48
 -11  -3 -15    3.87    1.07
 -11   3 -15    3.39    0.96
  11   3  15    3.45    0.89
 -11  -3 -16    5.40    1.23
 -11   3 -16    3.75    1.02
  11   3  16    4.60    1.06
 -11  -3 -17   -0.08    0.56
 -11   3 -17    0.61    0.69
  11   3  17    0.15    0.59
 -11  -3 -18   -0.39    0.57
 -11   3 -18    0.12    0.63
  11   3  18    0.15    0.64
 -11  -3 -19    6.43    1.40
 -11   3 -19    5.00    1.21
  11   3  19    6.25    1.29
 -11  -3 -20    7.55    1.55
 -11   3 -20    6.69    1.38
  11   3  20    6.60    1.33
 -11  -3 -21    3.70    1.21
 -11   3 -21    3.98    1.18
  11   3  21    4.60    1.22
 -11  -3 -22    6.74    1.56
 -11   3 -22    8.12    1.59
  11   3  22    6.53    1.44
 -11  -3 -23    0.04    0.73
 -11   3 -23    0.26    0.82
  11   3  23    0.52    0.83
 -11   5  28   10.75    1.80
  11  -5 -28   10.03    1.90
 -11   5  27    0.41    0.74
  11  -5 -27    1.38    0.96
 -11   5  26   25.45    2.54
  11  -5 -26   21.56    2.55
 -11   5  25    1.00    0.82
  11  -5 -25    1.35    0.94
 -11   5  24    2.28    0.97
  11  -5 -24    0.63    0.80
 -11   5  23    1.55    0.82
  11  -5 -23    0.92    0.87
 -11   5  22   16.20    1.90
  11  -5 -22   16.12    2.13
 -11   5  21    0.80    0.68
  11  -5 -21    0.23    0.71
 -11   5  20    0.16    0.61
  11  -5 -20    0.24    0.70
 -11   5  19    2.17    0.84
  11  -5 -19    3.64    1.10
 -11   5  18    0.78    0.65
  11  -5 -18   -0.35    0.60
 -11   5  17    0.40    0.62
  11  -5 -17    0.87    0.73
 -11   5  16    3.33    0.98
 -11   5  16    4.47    1.00
  11  -5 -16    5.11    1.20
 -11   5  15    1.27    0.74
 -11   5  15    2.41    0.79
  11  -5 -15    2.75    0.94
 -11   5  14   33.75    2.47
 -11   5  14   35.18    2.32
  11  -5 -14   34.49    2.67
 -11   5  13    3.36    0.89
 -11   5  13    3.26    0.88
  11  -5 -13    2.69    0.92
 -11   5  12   62.21    3.21
 -11   5  12   63.63    2.99
  11  -5 -12   67.70    3.63
 -11   5  11   14.98    1.59
 -11   5  11   17.50    1.60
  11  -5 -11   17.44    1.89
 -11   5  10    0.20    0.50
 -11   5  10    0.20    0.50
  11  -5 -10   -0.14    0.57
 -11   5   9   15.03    1.53
 -11   5   9   18.17    1.59
  11  -5  -9   13.33    1.64
 -11   5   8   74.78    3.23
 -11   5   8   74.66    3.09
  11  -5  -8   68.42    3.52
 -11   5   7    1.65    0.64
 -11   5   7    0.95    0.59
  11  -5  -7    3.02    0.92
 -11  -5   6   66.58    2.65
 -11   5   6   62.71    2.82
 -11   5   6   65.55    2.85
  11  -5  -6   63.88    3.37
 -11  -5   5    5.53    0.86
 -11   5   5    4.86    0.85
 -11   5   5    5.31    0.89
  11  -5  -5    5.09    1.08
 -11  -5   4    7.19    0.98
 -11   5   4    5.14    0.84
 -11   5   4    6.98    1.00
  11  -5  -4    7.82    1.26
 -11  -5   3   11.80    1.25
 -11   5   3   11.39    1.16
 -11   5   3   12.36    1.29
  11  -5  -3   11.64    1.48
 -11  -5   2    3.96    0.81
 -11   5   2    4.06    0.73
 -11   5   2    4.44    0.84
  11  -5  -2    2.97    0.87
 -11  -5   1    8.74    1.14
 -11   5   1    7.24    0.90
 -11   5   1    7.73    1.06
  11  -5  -1    6.64    1.17
 -11  -5   0    0.33    0.47
 -11   5   0    0.44    0.39
 -11   5   0    0.28    0.46
  11  -5   0    0.07    0.52
 -11  -5  -1    2.32    0.73
 -11   5  -1    2.37    0.56
 -11   5  -1    2.57    0.72
  11  -5   1    1.65    0.74
 -11  -5  -2    4.81    0.97
 -11   5  -2    5.24    0.72
 -11   5  -2    5.62    0.96
  11  -5   2    4.80    1.04
 -11  -5  -3    2.28    0.76
 -11   5  -3    2.69    0.55
 -11   5  -3    2.31    0.70
  11  -5   3    2.19    0.82
 -11  -5  -4   14.44    1.61
 -11   5  -4   15.54    1.08
 -11   5  -4   14.22    1.49
  11  -5   4   13.57    1.62
  11   5   4   13.89    1.64
 -11  -5  -5    4.09    0.98
 -11   5  -5    3.03    0.81
  11  -5   5    4.63    1.07
  11   5   5    4.03    0.98
 -11  -5  -6   49.92    3.05
 -11   5  -6   52.33    2.88
  11  -5   6   49.50    3.05
  11   5   6   49.79    3.10
 -11  -5  -7    0.66    0.67
 -11   5  -7    0.74    0.56
  11  -5   7    0.68    0.65
  11   5   7    0.67    0.62
 -11  -5  -8   28.26    2.43
 -11   5  -8   30.12    2.28
  11  -5   8   27.81    2.35
 -11  -5  -9   -0.05    0.58
 -11   5  -9    0.53    0.56
  11  -5   9    0.78    0.69
 -11  -5 -10    0.90    0.75
 -11   5 -10    2.05    0.77
  11  -5  10    3.21    0.99
 -11  -5 -11    0.48    0.73
 -11   5 -11    0.58    0.61
  11  -5  11    1.11    0.73
 -11  -5 -12   11.96    1.78
 -11   5 -12   13.04    1.67
  11  -5  12   11.20    1.62
 -11  -5 -13    1.47    0.89
 -11   5 -13    1.49    0.76
  11  -5  13    2.01    0.87
 -11  -5 -14   -0.36    0.59
 -11   5 -14   -0.20    0.51
 -11   5 -14   -0.46    0.52
  11  -5  14    0.31    0.68
 -11  -5 -15    0.05    0.71
 -11   5 -15    0.42    0.62
 -11   5 -15    0.18    0.61
  11  -5  15    0.29    0.72
 -11  -5 -16   -0.43    0.59
 -11   5 -16   -0.41    0.52
 -11   5 -16   -0.24    0.57
  11  -5  16    0.04    0.66
 -11  -5 -17   -0.07    0.70
 -11   5 -17    0.49    0.68
 -11   5 -17    0.27    0.70
 -11  -5 -18    5.47    1.50
 -11   5 -18    6.87    1.46
  11  -7 -17   -0.41    0.75
 -11   7  16    0.96    0.88
  11  -7 -16    0.35    0.85
 -11   7  15    5.40    1.35
  11  -7 -15    4.95    1.44
 -11   7  14    2.15    0.99
  11  -7 -14    2.73    1.13
 -11   7  13   13.82    1.92
  11  -7 -13   12.09    1.99
 -11   7  12    3.51    1.11
  11  -7 -12    3.41    1.20
 -11   7  11    0.48    0.74
  11  -7 -11   -0.54    0.66
 -11   7  10    7.63    1.41
  11  -7 -10    6.42    1.47
 -11   7   9    0.10    0.58
  11  -7  -9    0.31    0.74
 -11   7   8   18.13    1.98
  11  -7  -8   21.11    2.42
 -11   7   7    4.41    1.04
  11  -7  -7    3.53    1.17
 -11   7   6    6.22    1.20
  11  -7  -6    6.03    1.40
 -11   7   5    2.13    0.80
  11  -7  -5    2.05    1.00
 -11   7   4    0.12    0.55
  11  -7  -4   -0.22    0.63
  11  -7  -3    2.35    0.99
  11  -7  -2    4.03    1.18
  11  -7  -1    1.47    0.87
  11   7  -1    1.95    0.89
  11  -7   0   -0.35    0.59
  11   7   0    0.37    0.69
  11  -7   1    3.64    1.14
  11   7   1    4.11    1.15
  11  -7   2    0.65    0.78
  11   7   2    0.71    0.75
  11  -7   3    0.64    0.79
  11   7   3   -0.07    0.66
  11  -7   4    1.51    0.92
  11   7   4    1.74    0.94
 -11  -7  -5   -0.22    0.65
  11  -7   5    0.96    0.83
 -11  -7  -6    9.32    1.66
  11  -7   6    6.89    1.49
 -11  -7  -7   -0.24    0.75
  11  -7   7    0.12    0.72
 -11  -7  -8    7.56    1.61
  11  -7   8    7.34    1.53
 -12   0  35   -0.38    0.64
 -12   0  34   14.18    2.10
 -12   0  33   -0.04    0.66
 -12   0  32   25.91    2.65
 -12   0  31    0.88    0.77
 -12   0  30   27.19    2.58
 -12   0  29   -0.25    0.57
 -12   0  28    2.76    0.97
  12   0 -28    2.85    0.79
 -12   0  27   -0.44    0.48
  12   0 -27    0.26    0.52
 -12   0  26    9.14    1.42
  12   0 -26   10.13    1.21
 -12   0  25    0.12    0.56
  12   0 -25    0.16    0.45
 -12   0  24   29.04    2.27
  12   0 -24   32.77    1.96
 -12   0  23    0.30    0.55
  12   0 -23    0.14    0.43
 -12   0  22   12.03    1.43
  12   0 -22   12.80    1.17
 -12   0  21    0.04    0.50
  12   0 -21   -0.06    0.36
 -12   0  20   30.11    2.05
  12   0 -20   34.90    1.75
 -12   0  19    0.23    0.45
  12   0 -19   -0.03    0.34
 -12   0  18   22.05    1.67
  12   0 -18   22.85    1.33
 -12   0  17    0.26    0.48
  12   0 -17    0.08    0.31
 -12   0  16   40.95    2.10
  12   0 -16   42.12    1.63
 -12   0  15    0.16    0.43
  12   0 -15   -0.14    0.29
 -12   0  14  381.61    6.18
  12   0 -14  388.49    4.90
 -12   0  13    0.35    0.41
  12   0 -13    0.13    0.30
 -12   0  12   19.99    1.30
  12   0 -12   19.95    0.96
 -12   0  11   -0.28    0.33
  12   0 -11    0.00    0.28
 -12   0  10  161.02    3.43
  12   0 -10  173.59    2.75
 -12   0   9   -0.07    0.36
  12   0  -9    0.02    0.30
 -12   0   8  957.98    9.18
  12   0  -8  969.71   10.14
 -12   0   7    0.06    0.34
  12   0  -7    0.08    0.29
 -12   0   6   50.27    1.75
  12   0  -6   47.90    1.46
 -12   0   5   -0.17    0.33
  12   0  -5   -0.06    0.29
 -12   0   4    0.09    0.36
  12   0  -4    0.47    0.33
 -12   0   3    0.55    0.39
  12   0  -3    0.12    0.33
 -12   0   2   10.41    0.87
  12   0  -2    9.97    0.83
 -12   0   1    0.21    0.36
 -12   0   1    0.22    0.36
  12   0  -1   -0.23    0.32
 -12   0   0   39.85    1.70
 -12   0   0   36.54    1.63
  12   0   0   36.89    1.64
 -12   0  -1    0.04    0.37
 -12   0  -1   -0.04    0.36
  12   0   1    0.04    0.39
 -12   0  -2   29.48    1.59
 -12   0  -3    0.03    0.37
 -12   0  -5   -0.07    0.38
  12   0   5    0.14    0.25
 -12   0  -6  111.82    3.52
  12   0   6  117.13    2.76
 -12   0  -7   -0.21    0.34
  12   0   7    0.23    0.30
  12   0   7    0.21    0.46
 -12   0  -8   33.73    2.07
  12   0   8   35.40    1.54
  12   0   8   36.35    2.11
 -12   0  -9    0.65    0.52
  12   0   9   -0.10    0.28
  12   0   9    0.02    0.45
 -12   0 -10   24.77    1.90
  12   0  10   26.75    1.95
 -12   0 -11   -0.20    0.42
  12   0  11    0.40    0.52
 -12   0 -12   58.14    3.04
  12   0  12   55.26    2.92
 -12   0 -13    0.50    0.58
  12   0  13   -0.10    0.52
 -12   0 -14    4.96    1.05
  12   0  14    4.66    1.03
 -12   0 -15    0.01    0.59
  12   0  15   -0.18    0.55
 -12   0 -16    2.04    0.85
  12   0  16    2.17    0.84
 -12   0 -17   -0.41    0.54
  12   0  17    0.11    0.57
 -12   0 -18    0.46    0.69
  12   0  18    0.20    0.64
 -12   0 -19   -0.31    0.55
  12   0  19   -0.14    0.58
 -12   0 -20   11.40    1.74
  12   0  20   11.01    1.70
 -12   0 -21    0.02    0.65
  12   0  21    0.05    0.69
 -12   0 -22    1.09    0.86
  12   0  22    0.43    0.71
 -12   0 -23    0.04    0.67
  12   0  23   -0.51    0.59
 -12   0 -24   11.97    1.96
  12   0  24    9.83    1.80
 -12   0 -25    0.47    0.79
  12   0  25    0.51    0.86
 -12  -2  34    0.65    0.81
 -12   2  34   -0.18    0.73
  12  -2 -34    0.19    0.74
 -12  -2  33    0.70    0.79
 -12   2  33    1.50    0.92
  12  -2 -33    1.15    0.87
 -12  -2  32    2.47    1.02
 -12   2  32    3.08    1.13
  12  -2 -32    3.24    1.07
 -12  -2  31    1.07    0.82
 -12   2  31    0.34    0.75
  12  -2 -31    0.09    0.64
 -12  -2  30    2.41    0.94
 -12   2  30    3.55    1.14
  12  -2 -30    2.02    0.89
 -12  -2  29    1.39    0.80
 -12   2  29    2.75    0.99
  12  -2 -29    2.38    0.89
 -12  -2  28   16.01    1.91
 -12   2  28   17.58    2.07
  12  -2 -28   18.96    1.98
 -12  -2  27   -0.39    0.49
 -12   2  27   -0.26    0.51
  12  -2 -27    0.68    0.66
 -12  -2  26    1.56    0.75
 -12   2  26    1.95    0.84
  12  -2 -26    1.74    0.78
 -12  -2  25   11.38    1.49
 -12   2  25    9.97    1.49
  12  -2 -25    8.47    1.30
 -12  -2  24   35.88    2.47
 -12   2  24   31.85    2.48
  12  -2 -24   34.17    2.39
 -12  -2  23   16.19    1.65
 -12   2  23   16.09    1.76
  12  -2 -23   15.79    1.64
 -12  -2  22   93.61    3.72
 -12   2  22   90.85    3.94
  12  -2 -22   89.06    3.66
 -12  -2  21   30.13    2.07
 -12   2  21   28.06    2.17
  12  -2 -21   24.55    1.91
 -12  -2  20   16.86    1.53
 -12   2  20   17.54    1.70
  12  -2 -20   18.13    1.63
 -12  -2  19    4.13    0.82
 -12   2  19    5.16    0.99
  12  -2 -19    3.86    0.83
 -12  -2  18   31.67    1.91
 -12   2  18   30.81    2.09
  12  -2 -18   29.01    1.94
  12   2 -18   34.23    1.09
 -12  -2  17   69.28    2.68
 -12   2  17   65.29    2.93
  12  -2 -17   69.91    2.91
 -12  -2  16   -0.26    0.29
 -12   2  16    0.38    0.48
  12  -2 -16    0.05    0.43
 -12  -2  15    0.34    0.35
 -12   2  15    0.16    0.43
  12  -2 -15   -0.17    0.39
 -12  -2  14    6.63    0.76
 -12   2  14   11.92    1.21
  12  -2 -14   12.99    1.23
 -12  -2  13    0.35    0.26
 -12   2  13    0.57    0.48
  12  -2 -13    0.76    0.48
 -12  -2  12    0.27    0.33
 -12   2  12    0.46    0.46
  12  -2 -12    0.07    0.43
 -12  -2  11   65.77    1.97
 -12   2  11   60.41    2.43
  12  -2 -11   62.33    2.44
 -12  -2  10   24.69    1.15
 -12   2  10   20.63    1.42
  12  -2 -10   22.79    1.48
 -12  -2   9    1.57    0.36
 -12   2   9    1.34    0.53
  12  -2  -9    2.03    0.57
 -12  -2   8   73.72    1.76
 -12  -2   8   70.18    1.26
 -12   2   8   66.51    2.42
  12  -2  -8   67.65    2.47
  12   2  -8   73.08    1.28
 -12  -2   7    0.10    0.23
 -12  -2   7    0.19    0.20
 -12   2   7   -0.18    0.37
  12  -2  -7    0.08    0.42
 -12  -2   6   41.79    1.19
 -12  -2   6   42.11    1.25
 -12   2   6   41.90    1.90
  12  -2  -6   40.40    1.90
 -12  -2   5   -0.04    0.21
 -12  -2   5    0.20    0.24
 -12   2   5    0.18    0.39
  12  -2  -5    0.02    0.41
 -12  -2   4    1.14    0.28
 -12  -2   4    1.33    0.37
 -12   2   4    1.62    0.53
  12  -2  -4    1.07    0.51
 -12  -2   3   75.42    1.66
 -12  -2   3   72.34    2.08
 -12   2   3   73.54    2.53
  12  -2  -3   69.00    2.52
 -12  -2   2    9.35    0.63
 -12  -2   2    9.37    0.82
 -12   2   2    8.60    0.94
  12  -2  -2    9.34    1.00
 -12  -2   1  104.04    2.18
 -12  -2   1  105.49    2.82
 -12   2   1   96.17    2.97
  12  -2  -1   97.19    3.06
 -12  -2   0    3.39    0.46
 -12  -2   0    3.01    0.59
 -12   2   0    3.54    0.69
  12  -2   0    2.62    0.64
 -12  -2  -1   24.76    1.50
 -12   2  -1   25.58    1.61
  12  -2   1   23.74    1.58
 -12  -2  -2   43.79    2.06
 -12   2  -2   41.81    2.08
  12  -2   2   40.99    2.09
 -12  -2  -3   16.70    1.35
 -12   2  -3   17.17    1.40
  12  -2   3   14.59    1.30
 -12  -2  -4  103.80    3.39
 -12   2  -4  109.36    3.52
  12  -2   4  103.10    3.44
  12   2   4  106.52    2.88
 -12  -2  -5    6.21    0.93
 -12   2  -5    6.42    0.97
  12  -2   5    6.32    0.95
  12   2   5    5.47    0.75
 -12  -2  -6   43.67    2.35
 -12   2  -6   44.23    2.36
  12  -2   6   39.81    2.24
  12   2   6   37.15    2.05
  12   2   6   47.02    2.09
 -12  -2  -7   -0.12    0.40
  12  -2   7    0.16    0.45
  12   2   7    0.40    0.36
  12   2   7   -0.07    0.35
 -12  -2  -8   -0.08    0.44
 -12   2  -8    0.10    0.47
  12  -2   8   -0.20    0.41
  12   2   8   -0.12    0.31
  12   2   8    0.41    0.45
 -12  -2  -9    3.28    0.84
 -12   2  -9    4.00    0.87
  12  -2   9    1.70    0.69
  12   2   9    3.42    0.75
 -12  -2 -10    1.42    0.67
 -12   2 -10    0.33    0.52
  12  -2  10    0.95    0.61
  12   2  10    0.92    0.57
 -12  -2 -11   10.87    1.42
 -12   2 -11   10.91    1.39
  12   2  11    9.96    1.24
 -12  -2 -12    0.71    0.62
 -12   2 -12    0.00    0.52
  12   2  12    0.39    0.54
 -12  -2 -13   13.14    1.63
 -12   2 -13   13.20    1.58
  12   2  13   12.49    1.45
 -12  -2 -14   -0.03    0.56
 -12   2 -14    0.14    0.54
  12   2  14    0.06    0.55
 -12  -2 -15   31.44    2.57
 -12   2 -15   35.84    2.63
  12   2  15   34.05    2.46
 -12  -2 -16    2.17    0.88
 -12   2 -16    2.47    0.87
  12   2  16    1.29    0.76
 -12  -2 -17   11.34    1.70
 -12   2 -17    9.59    1.50
  12   2  17   11.25    1.56
 -12  -2 -18    6.36    1.34
 -12   2 -18    7.88    1.41
  12   2  18    9.11    1.49
 -12  -2 -19    7.38    1.47
 -12   2 -19    7.29    1.41
  12   2  19    6.08    1.29
 -12  -2 -20    4.84    1.28
 -12   2 -20    3.87    1.15
  12   2  20    5.33    1.25
 -12  -2 -21   -0.22    0.65
 -12   2 -21    0.18    0.74
  12   2  21    0.09    0.64
 -12  -2 -22    2.00    0.97
 -12   2 -22    2.69    1.10
  12   2  22    2.16    0.99
 -12  -2 -23   -0.79    0.56
 -12   2 -23    0.04    0.73
  12   2  23    0.14    0.75
 -12  -2 -24    0.86    0.87
 -12   2 -24    1.04    0.96
  12   2  24    1.46    0.95
 -12   4  31    9.48    1.77
  12  -4 -31   10.92    1.92
 -12   4  30    0.03    0.74
  12  -4 -30    1.02    0.93
 -12   4  29    2.18    1.00
  12  -4 -29    2.85    1.13
 -12   4  28    3.53    1.15
  12  -4 -28    4.45    1.28
 -12   4  27    0.14    0.67
  12  -4 -27   -0.38    0.65
 -12   4  26    0.92    0.77
  12  -4 -26    1.40    0.88
 -12   4  25    0.32    0.66
  12  -4 -25    0.61    0.72
 -12   4  24    2.36    0.93
  12  -4 -24    2.80    1.00
 -12   4  23   -0.33    0.54
  12  -4 -23    0.15    0.63
 -12   4  22    1.78    0.79
  12  -4 -22    2.67    0.97
 -12   4  21   12.24    1.60
  12  -4 -21   12.10    1.66
 -12   4  20    0.99    0.68
  12  -4 -20    0.12    0.62
 -12   4  19    0.84    0.65
  12  -4 -19    0.29    0.66
 -12   4  18    0.49    0.59
  12  -4 -18   -0.26    0.53
 -12   4  17    0.13    0.53
  12  -4 -17   -0.16    0.56
 -12   4  16   77.19    3.40
  12  -4 -16   76.22    3.68
 -12   4  15    9.89    1.27
  12  -4 -15    7.93    1.27
 -12   4  14    1.38    0.66
  12  -4 -14    1.93    0.78
 -12   4  13   -0.01    0.47
  12  -4 -13    0.15    0.55
 -12   4  12   10.66    1.24
  12  -4 -12    8.99    1.28
 -12   4  11    0.57    0.53
  12  -4 -11    0.20    0.56
 -12  -4  10   41.36    1.54
 -12   4  10   39.26    2.24
 -12   4  10   38.42    2.18
  12  -4 -10   37.04    2.40
 -12  -4   9    5.30    0.62
 -12   4   9    5.01    0.87
 -12   4   9    5.71    0.92
  12  -4  -9    5.33    1.01
 -12  -4   8   28.20    1.38
 -12   4   8   23.90    1.67
 -12   4   8   26.08    1.77
  12  -4  -8   24.90    1.96
 -12  -4   7    2.48    0.50
 -12   4   7    1.64    0.57
 -12   4   7    2.85    0.69
  12  -4  -7    1.87    0.71
 -12  -4   6   12.36    1.00
 -12   4   6   12.02    1.16
 -12   4   6   12.40    1.23
  12  -4  -6   12.12    1.40
 -12  -4   5    0.27    0.33
 -12   4   5    0.66    0.43
 -12   4   5    0.63    0.47
  12  -4  -5    0.88    0.58
 -12  -4   4    0.92    0.42
 -12   4   4    0.70    0.43
 -12   4   4    1.10    0.52
  12  -4  -4    0.69    0.57
 -12  -4   3   14.53    1.21
 -12   4   3   14.78    1.17
 -12   4   3   14.57    1.34
  12  -4  -3   13.99    1.47
 -12  -4   2    0.14    0.34
 -12   4   2    0.36    0.37
 -12   4   2    0.40    0.47
  12  -4  -2    0.23    0.52
 -12  -4   1   45.33    2.24
 -12   4   1   46.29    2.36
  12  -4  -1   41.15    2.47
 -12  -4   0    2.20    0.63
 -12   4   0    1.49    0.60
  12  -4   0    2.61    0.77
 -12  -4  -1    3.66    0.78
 -12   4  -1    3.17    0.75
  12  -4   1    3.37    0.85
 -12  -4  -2    4.88    0.90
 -12   4  -2    4.27    0.84
  12  -4   2    5.01    0.98
 -12  -4  -3    7.81    1.12
 -12   4  -3    8.26    1.12
  12  -4   3    7.99    1.20
 -12  -4  -4    2.71    0.76
 -12   4  -4    2.55    0.72
  12  -4   4    2.17    0.74
 -12  -4  -5    5.16    1.01
 -12   4  -5    5.79    1.00
  12  -4   5    6.30    1.09
  12   4   5    3.89    0.88
 -12  -4  -6    7.84    1.22
 -12   4  -6    7.68    1.15
  12  -4   6    8.73    1.28
  12   4   6    7.14    1.16
 -12  -4  -7    0.39    0.60
 -12   4  -7    0.02    0.43
  12  -4   7   -0.04    0.51
  12   4   7    0.10    0.44
 -12  -4  -8   18.73    1.89
 -12   4  -8   17.59    1.74
  12  -4   8   17.02    1.77
 -12  -4  -9    2.27    0.85
 -12   4  -9    2.56    0.81
  12  -4   9    1.58    0.73
 -12  -4 -10    7.71    1.35
 -12   4 -10    9.02    1.33
  12  -4  10    7.82    1.30
 -12  -4 -11    3.77    1.04
 -12   4 -11    3.29    0.91
  12  -4  11    3.77    0.99
 -12  -4 -12    3.09    0.98
 -12   4 -12    2.12    0.81
 -12   4 -12    2.69    0.92
  12  -4  12    2.31    0.86
 -12  -4 -13   35.84    2.88
 -12   4 -13   40.04    2.88
 -12   4 -13   37.55    2.78
  12  -4  13   36.28    2.74
 -12  -4 -14    3.22    1.07
 -12   4 -14    2.93    0.94
 -12   4 -14    3.49    1.02
  12  -4  14    3.81    1.06
 -12  -4 -15    8.44    1.56
 -12   4 -15    6.70    1.35
 -12   4 -15    8.41    1.47
 -12  -4 -16   12.49    1.88
 -12   4 -16    9.74    1.60
 -12   4 -16   11.79    1.70
 -12  -4 -17    0.27    0.72
 -12   4 -17    0.08    0.59
 -12   4 -17   -0.10    0.58
 -12  -4 -18    0.34    0.74
 -12   4 -18    0.16    0.65
 -12   4 -18   -0.12    0.63
 -12  -4 -19    3.72    1.27
 -12   4 -19    4.34    1.25
 -12   4 -19    3.57    1.15
 -12  -4 -20    2.54    1.16
 -12   4 -20    3.83    1.21
 -12   4 -20    3.87    1.21
 -12   4 -21    2.03    1.03
  12  -6 -24    9.78    1.89
  12  -6 -23   10.44    1.92
  12  -6 -22    1.86    1.07
  12  -6 -21   10.59    1.88
  12  -6 -20   -0.29    0.70
  12  -6 -19    1.02    0.87
  12  -6 -18    3.53    1.18
  12  -6 -17    6.00    1.42
  12  -6 -16   -0.41    0.64
 -12   6  15    5.59    1.23
  12  -6 -15    4.18    1.21
 -12   6  14    0.33    0.63
  12  -6 -14    0.24    0.66
 -12   6  13    3.00    0.92
  12  -6 -13    3.43    1.11
 -12   6  12    5.36    1.17
  12  -6 -12    3.98    1.16
 -12   6  11    0.57    0.65
  12  -6 -11    0.40    0.70
 -12   6  10    3.04    0.91
  12  -6 -10    2.38    0.94
 -12   6   9    1.23    0.71
  12  -6  -9    1.73    0.89
 -12   6   8    5.57    1.07
  12  -6  -8    6.98    1.36
 -12   6   7    0.12    0.52
  12  -6  -7    0.03    0.63
 -12   6   6    7.17    1.15
  12  -6  -6    5.97    1.28
 -12   6   5    0.35    0.50
  12  -6  -5    0.24    0.62
 -12   6   4    5.56    0.99
  12  -6  -4    6.90    1.33
 -12   6   3   11.04    1.30
  12  -6  -3   12.29    1.70
 -12   6   2    0.43    0.49
  12  -6  -2    0.37    0.63
 -12  -6   1   67.83    3.36
 -12   6   1   60.21    2.75
  12  -6  -1   62.73    3.67
 -12  -6   0    0.11    0.56
 -12   6   0   -0.11    0.41
  12  -6   0   -0.42    0.54
 -12  -6  -1   12.45    1.58
 -12   6  -1   11.45    1.19
  12  -6   1   15.07    1.86
 -12  -6  -2    0.34    0.59
 -12   6  -2    0.30    0.41
  12  -6   2    0.44    0.70
  12   6   2    0.00    0.55
 -12  -6  -3    0.92    0.70
  12  -6   3    2.09    0.89
  12   6   3    1.11    0.74
 -12  -6  -4    1.20    0.76
  12  -6   4    0.53    0.67
  12   6   4    0.35    0.64
 -12  -6  -5    4.80    1.17
  12  -6   5    4.52    1.17
  12   6   5    5.01    1.20
 -12  -6  -6    0.72    0.73
  12  -6   6    0.57    0.71
 -12  -6  -7    4.78    1.20
  12  -6   7    2.75    1.00
 -12  -6  -8   22.52    2.38
  12  -6   8   24.00    2.39
 -12  -6  -9    1.39    0.88
  12  -6   9    2.13    0.93
 -12  -6 -10    2.67    1.09
  12  -6  10    4.43    1.20
 -12  -6 -11    0.67    0.79
  12  -6  11    0.95    0.79
 -12  -6 -12    0.41    0.79
  12  -6  12    0.06    0.69
 -12  -6 -13   11.48    1.96
  12  -6  13    9.31    1.66
 -12  -6 -14    0.63    0.89
 -13  -1  35    1.04    0.89
 -13   1  35    0.30    0.87
 -13  -1  34   -0.16    0.67
 -13   1  34    0.96    0.91
 -13  -1  33    1.02    0.85
 -13   1  33    2.66    1.08
 -13  -1  32    6.47    1.42
 -13   1  32    7.22    1.53
 -13  -1  31   27.62    2.64
 -13   1  31   29.95    2.79
  13  -1 -31   32.79    2.53
 -13  -1  30   -0.10    0.62
 -13   1  30    0.52    0.68
  13  -1 -30    0.15    0.58
 -13  -1  29    0.22    0.63
 -13   1  29    0.19    0.67
  13  -1 -29    0.22    0.58
 -13  -1  28    4.19    1.08
 -13   1  28    4.68    1.16
  13  -1 -28    5.07    1.04
 -13  -1  27    6.52    1.26
 -13   1  27    6.31    1.27
  13  -1 -27    7.37    1.18
 -13  -1  26    0.54    0.62
 -13   1  26   -0.01    0.58
  13  -1 -26    1.48    0.69
 -13  -1  25    9.85    1.40
 -13   1  25    7.66    1.32
  13  -1 -25   10.55    1.29
 -13  -1  24    0.66    0.61
 -13   1  24    0.74    0.66
  13  -1 -24    0.79    0.53
 -13  -1  23    2.27    0.77
 -13   1  23    2.47    0.82
  13  -1 -23    2.55    0.70
  13   1 -23    3.01    0.61
 -13  -1  22   19.99    1.76
 -13   1  22   23.61    1.99
  13  -1 -22   26.04    1.80
  13   1 -22   25.04    1.39
 -13  -1  21   20.26    1.72
 -13   1  21   22.98    1.91
  13  -1 -21   23.34    1.67
  13   1 -21   24.51    1.31
 -13  -1  20    0.49    0.48
 -13   1  20   -0.02    0.49
  13  -1 -20    0.18    0.42
  13   1 -20    0.38    0.32
 -13  -1  19    5.48    0.90
 -13   1  19    5.20    0.94
  13  -1 -19    5.64    0.85
  13   1 -19    6.14    0.63
 -13  -1  18   21.61    1.61
 -13   1  18   19.61    1.63
  13  -1 -18   21.27    1.46
  13   1 -18   22.22    1.04
 -13  -1  17   17.58    1.41
 -13   1  17   18.12    1.52
  13  -1 -17   16.67    1.27
  13   1 -17   19.82    0.91
 -13  -1  16    0.39    0.44
 -13   1  16    0.23    0.44
  13  -1 -16    0.66    0.43
  13   1 -16    0.61    0.27
 -13  -1  15    5.24    0.78
 -13   1  15    4.64    0.82
  13  -1 -15    5.07    0.71
  13   1 -15    5.16    0.41
 -13  -1  14   12.30    1.08
 -13  -1  14   13.40    0.56
 -13   1  14   10.61    1.11
  13  -1 -14   12.04    1.02
  13   1 -14   12.70    0.54
 -13  -1  13   15.73    1.16
 -13   1  13   14.76    1.24
  13  -1 -13   15.28    1.12
 -13  -1  12   33.76    1.60
 -13   1  12   32.26    1.75
  13  -1 -12   33.79    1.58
 -13  -1  11   30.17    1.45
 -13   1  11   28.14    1.60
  13  -1 -11   28.69    1.44
 -13  -1  10   29.82    1.39
 -13   1  10   30.00    1.62
  13  -1 -10   28.11    1.40
 -13  -1   9   73.53    2.09
 -13  -1   9   77.18    1.33
 -13  -1   9   77.81    1.31
 -13   1   9   71.68    2.43
  13  -1  -9   70.85    2.20
 -13  -1   8    0.76    0.37
 -13  -1   8    0.76    0.23
 -13   1   8    0.72    0.46
  13  -1  -8    0.61    0.40
 -13  -1   7    5.02    0.55
 -13  -1   7   13.06    0.66
 -13   1   7   11.25    1.00
  13  -1  -7   10.81    0.91
 -13  -1   6  197.55    2.90
 -13   1   6  195.45    3.95
  13  -1  -6  189.35    3.68
 -13  -1   5  236.38    3.42
 -13   1   5  231.62    4.32
  13  -1  -5  231.99    4.16
 -13  -1   4  189.85    3.20
 -13   1   4  183.74    3.85
  13  -1  -4  183.67    3.73
 -13  -1   3   75.03    2.04
 -13  -1   3  110.08    2.54
 -13   1   3  109.60    2.97
  13  -1  -3  105.32    2.84
 -13  -1   2   29.84    1.33
 -13  -1   2   28.52    1.36
  13  -1  -2   30.31    1.57
 -13  -1   1    3.54    0.56
 -13  -1   1    2.54    0.53
 -13   1   1    2.95    0.62
  13  -1  -1    2.97    0.62
 -13  -1   0   19.72    1.17
 -13  -1   0   19.33    1.25
 -13   1   0   20.05    1.36
  13  -1   0   21.56    1.41
 -13  -1  -1   41.42    1.73
 -13  -1  -1   36.71    1.77
 -13   1  -1   40.86    1.96
  13  -1   1   37.73    1.89
 -13  -1  -2   49.34    2.13
 -13   1  -2   48.43    2.18
  13  -1   2   48.92    2.19
 -13  -1  -3   80.46    2.81
 -13   1  -3   78.63    2.84
  13  -1   3   78.63    2.84
 -13  -1  -4  113.00    3.46
 -13   1  -4  110.78    3.48
  13  -1   4  107.09    3.41
 -13  -1  -5    4.56    0.81
 -13   1  -5    3.58    0.76
  13  -1   5    3.99    0.78
 -13  -1  -6    3.71    0.78
 -13   1  -6    2.86    0.71
  13  -1   6    3.34    0.75
  13   1   6    1.92    0.52
  13   1   6    2.80    0.66
 -13  -1  -7   37.21    2.20
 -13   1  -7   36.71    2.18
  13   1   7   36.40    1.88
  13   1   7   37.33    2.05
 -13  -1  -8    6.81    1.05
 -13   1  -8    7.01    1.06
  13   1   8    7.39    1.02
 -13  -1  -9    5.17    0.96
 -13   1  -9    5.85    1.02
  13   1   9    5.17    0.91
 -13  -1 -10    2.85    0.79
 -13   1 -10    2.42    0.76
  13   1  10    2.07    0.70
 -13  -1 -11    0.84    0.59
 -13   1 -11    0.81    0.59
  13   1  11    0.68    0.56
 -13  -1 -12    0.17    0.53
 -13   1 -12    0.08    0.54
  13   1  12   -0.07    0.51
 -13  -1 -13    3.47    0.93
 -13   1 -13    4.68    1.03
  13   1  13    3.81    0.94
 -13  -1 -14   13.95    1.71
 -13   1 -14   11.60    1.53
  13  -1  14   15.78    1.79
  13   1  14   14.59    1.65
 -13  -1 -15   27.34    2.38
 -13   1 -15   29.15    2.40
  13  -1  15   25.51    2.28
  13   1  15   25.24    2.20
 -13  -1 -16   20.92    2.15
 -13   1 -16   21.25    2.13
  13  -1  16   17.59    1.98
  13   1  16   19.37    2.01
 -13  -1 -17   19.47    2.12
 -13   1 -17   21.86    2.19
  13  -1  17   19.46    2.13
  13   1  17   21.38    2.14
 -13  -1 -18    3.82    1.10
 -13   1 -18    3.13    1.02
  13  -1  18    3.57    1.10
  13   1  18    2.32    0.92
 -13  -1 -19   13.84    1.90
 -13   1 -19   14.11    1.89
  13  -1  19   12.71    1.82
  13   1  19   10.85    1.66
 -13  -1 -20    5.74    1.35
 -13   1 -20    4.23    1.20
  13  -1  20    4.63    1.27
  13   1  20    3.62    1.11
 -13  -1 -21    1.88    0.98
 -13   1 -21    3.58    1.19
  13  -1  21    2.81    1.10
  13   1  21    3.85    1.18
 -13  -1 -22    3.27    1.15
 -13   1 -22    2.41    1.07
  13  -1  22    3.23    1.17
  13   1  22    2.30    1.00
 -13  -1 -23    1.83    0.99
 -13   1 -23    1.94    1.00
  13  -1  23    2.26    1.13
  13   1  23    1.21    0.90
 -13  -1 -24    4.48    1.35
 -13   1 -24    4.81    1.36
  13   1  24    3.70    1.27
 -13  -3  33    2.38    1.07
 -13   3  33    2.43    1.11
  13  -3 -33    4.15    1.28
 -13  -3  32    0.06    0.68
 -13   3  32    0.84    0.84
  13  -3 -32   -0.05    0.69
 -13  -3  31    6.77    1.44
 -13   3  31    8.93    1.68
  13  -3 -31    9.20    1.65
 -13  -3  30    2.93    1.03
 -13   3  30    2.70    1.06
  13  -3 -30    3.59    1.15
 -13  -3  29    2.74    0.97
 -13   3  29    1.88    0.94
  13  -3 -29    3.21    1.06
 -13  -3  28   10.88    1.58
 -13   3  28   10.54    1.67
  13  -3 -28   12.06    1.74
 -13  -3  27    6.30    1.23
 -13   3  27    6.91    1.39
  13  -3 -27    6.85    1.34
 -13  -3  26    9.93    1.44
 -13   3  26    8.89    1.51
  13  -3 -26   13.31    1.74
 -13  -3  25    0.36    0.56
 -13   3  25    0.58    0.70
  13  -3 -25    1.18    0.73
 -13  -3  24   11.42    1.44
 -13   3  24   10.62    1.55
  13  -3 -24   11.57    1.57
 -13  -3  23   12.18    1.43
 -13   3  23   10.45    1.50
  13  -3 -23   11.67    1.55
 -13  -3  22    6.04    1.02
 -13   3  22    5.65    1.16
  13  -3 -22    6.13    1.17
 -13  -3  21    1.55    0.63
 -13   3  21    0.88    0.68
  13  -3 -21    1.64    0.75
 -13  -3  20    5.04    0.89
 -13   3  20    3.94    0.97
  13  -3 -20    4.49    1.01
 -13  -3  19   12.06    1.19
 -13   3  19   40.49    2.56
  13  -3 -19   42.40    2.64
 -13  -3  18    9.19    1.02
 -13   3  18   10.78    1.36
  13  -3 -18   10.20    1.36
 -13  -3  17   87.94    2.93
 -13   3  17   81.76    3.44
  13  -3 -17   82.80    3.52
 -13  -3  16   25.10    1.51
 -13   3  16   23.79    1.85
  13  -3 -16   21.67    1.81
 -13  -3  15   39.04    1.77
 -13   3  15   31.42    2.06
  13  -3 -15   34.41    2.22
 -13  -3  14   33.33    1.55
 -13   3  14   29.35    1.95
  13  -3 -14   29.23    2.03
 -13  -3  13   42.37    1.64
 -13   3  13   40.14    2.23
  13  -3 -13   39.06    2.29
 -13  -3  12    0.90    0.35
 -13   3  12    0.73    0.52
  13  -3 -12    0.64    0.51
 -13  -3  11   10.47    0.73
 -13   3  11    8.36    1.05
  13  -3 -11    8.51    1.12
 -13  -3  10  168.28    2.70
 -13  -3  10  167.70    2.38
 -13   3  10  148.14    4.07
  13  -3 -10  151.89    4.35
 -13  -3   9   56.60    1.36
 -13  -3   9   53.74    1.40
 -13   3   9   48.76    2.31
  13  -3  -9   48.45    2.44
 -13  -3   8   17.38    0.88
 -13   3   8   18.57    1.44
  13  -3  -8   14.34    1.37
 -13  -3   7    2.31    0.40
 -13   3   7    1.47    0.56
  13  -3  -7    2.32    0.67
 -13  -3   6    6.54    0.64
 -13   3   6    6.96    0.93
  13  -3  -6    5.93    0.93
 -13  -3   5    0.08    0.26
 -13   3   5   -0.10    0.39
  13  -3  -5   -0.21    0.40
 -13  -3   4   89.81    2.53
 -13   3   4   88.89    3.06
  13  -3  -4   91.53    3.31
 -13  -3   3   24.72    1.40
 -13   3   3   23.25    1.60
  13  -3  -3   23.16    1.70
 -13  -3   2    7.61    0.48
 -13  -3   2    7.31    0.82
 -13   3   2    7.24    0.95
  13  -3  -2    7.94    1.06
 -13  -3   1    2.08    0.32
 -13  -3   1    1.99    0.52
 -13   3   1    2.36    0.64
  13  -3  -1    2.34    0.67
 -13  -3   0    0.25    0.24
 -13  -3   0    0.39    0.39
 -13   3   0    0.27    0.44
  13  -3   0    0.32    0.47
 -13  -3  -1   13.03    0.83
 -13  -3  -1   11.38    1.15
 -13   3  -1   13.31    1.30
  13  -3   1   13.43    1.36
 -13  -3  -2   58.64    2.61
 -13   3  -2   59.43    2.70
  13  -3   2   58.15    2.77
 -13  -3  -3   26.43    1.83
 -13   3  -3   23.88    1.77
  13  -3   3   23.08    1.80
 -13  -3  -4   26.27    1.89
 -13   3  -4   28.89    1.97
  13  -3   4   26.39    1.95
 -13  -3  -5   27.17    1.97
 -13   3  -5   27.88    1.99
  13  -3   5   28.95    2.07
 -13  -3  -6   35.34    2.31
 -13   3  -6   38.02    2.37
  13  -3   6   34.25    2.28
  13   3   6   30.78    2.10
  13   3   6   38.40    1.88
 -13  -3  -7   -0.09    0.47
 -13   3  -7    0.04    0.48
  13  -3   7    0.00    0.45
  13   3   7    0.17    0.43
  13   3   7   -0.18    0.37
 -13  -3  -8   18.09    1.78
 -13   3  -8   19.41    1.79
  13  -3   8   18.04    1.74
  13   3   8   19.11    1.48
 -13  -3  -9   15.12    1.67
 -13   3  -9   14.62    1.61
  13  -3   9   13.45    1.55
  13   3   9   15.40    1.39
 -13  -3 -10   28.52    2.31
 -13   3 -10   26.93    2.20
 -13   3 -10   26.92    2.19
  13  -3  10   26.23    2.16
  13   3  10   29.32    1.96
 -13  -3 -11    1.63    0.77
 -13   3 -11    0.90    0.64
 -13   3 -11    1.72    0.78
  13  -3  11    2.18    0.77
  13   3  11    1.68    0.68
 -13  -3 -12   -0.09    0.54
 -13   3 -12   -0.19    0.49
  13  -3  12    0.42    0.56
  13   3  12    0.20    0.48
 -13  -3 -13    4.94    1.15
 -13   3 -13    4.48    1.06
  13   3  13    4.09    0.94
 -13  -3 -14   11.34    1.66
 -13   3 -14   13.94    1.75
  13   3  14   13.05    1.54
 -13  -3 -15   10.82    1.68
 -13   3 -15   11.46    1.64
  13   3  15   10.66    1.46
 -13  -3 -16    0.29    0.68
 -13   3 -16    0.27    0.64
  13   3  16    0.03    0.59
 -13  -3 -17    6.04    1.36
 -13   3 -17    5.45    1.25
  13   3  17    4.03    1.07
 -13  -3 -18   13.60    1.96
 -13   3 -18    9.59    1.61
  13   3  18   10.92    1.61
 -13  -3 -19    4.50    1.23
 -13   3 -19    3.37    1.11
  13   3  19    3.28    1.04
 -13  -3 -20   -0.25    0.65
 -13   3 -20    0.71    0.81
  13   3  20    0.60    0.76
 -13  -3 -21    0.41    0.79
 -13   3 -21    0.50    0.82
  13   3  21    0.72    0.78
 -13  -3 -22    8.80    1.80
 -13   3 -22   10.52    1.83
  13   3  22   11.98    1.88
 -13   5  28    0.21    0.76
  13  -5 -28    1.30    1.02
 -13   5  27    7.19    1.50
  13  -5 -27    6.01    1.49
 -13   5  26    2.59    1.05
  13  -5 -26    3.03    1.16
 -13   5  25    0.09    0.68
  13  -5 -25   -0.01    0.72
 -13   5  24   21.72    2.27
  13  -5 -24   22.80    2.53
 -13   5  23    0.04    0.64
  13  -5 -23   -0.50    0.62
 -13   5  22   15.63    1.87
  13  -5 -22   14.69    2.01
 -13   5  21    0.66    0.70
  13  -5 -21    0.16    0.70
 -13   5  20    4.48    1.10
  13  -5 -20    5.10    1.26
 -13   5  19    7.19    1.29
  13  -5 -19    7.23    1.43
 -13   5  18   48.85    2.98
  13  -5 -18   44.78    3.21
 -13   5  17    1.04    0.72
  13  -5 -17    0.43    0.68
 -13   5  16    0.58    0.61
  13  -5 -16    0.18    0.67
 -13   5  15    7.30    1.20
  13  -5 -15    9.15    1.50
 -13   5  14    1.51    0.73
  13  -5 -14    1.11    0.76
 -13   5  13    1.80    0.77
  13  -5 -13    1.49    0.83
 -13   5  12   44.34    2.58
  13  -5 -12   42.95    2.94
 -13   5  11    9.62    1.28
  13  -5 -11    9.01    1.43
 -13   5  10   98.48    3.88
 -13   5  10   98.98    3.75
  13  -5 -10   96.63    4.29
 -13   5   9    8.23    1.19
 -13   5   9    8.72    1.18
  13  -5  -9    6.93    1.28
 -13   5   8   10.16    1.26
 -13   5   8   11.80    1.33
  13  -5  -8   11.15    1.53
 -13   5   7   17.61    1.58
 -13   5   7   18.53    1.63
  13  -5  -7   19.11    1.93
 -13   5   6   21.37    1.68
 -13   5   6   20.86    1.71
  13  -5  -6   18.85    1.91
 -13  -5   5    0.34    0.44
 -13   5   5    0.44    0.48
 -13   5   5    0.54    0.51
  13  -5  -5    0.73    0.65
 -13  -5   4   69.21    2.86
 -13   5   4   65.99    2.78
 -13   5   4   71.65    3.13
  13  -5  -4   66.92    3.49
 -13  -5   3    1.66    0.60
 -13   5   3    1.13    0.50
 -13   5   3    1.01    0.57
  13  -5  -3    0.61    0.63
 -13  -5   2   20.21    1.66
 -13   5   2   23.66    1.84
  13  -5  -2   21.76    2.03
 -13  -5   1    5.66    0.96
 -13   5   1    4.33    0.88
  13  -5  -1    4.35    1.03
 -13  -5   0    2.16    0.72
 -13   5   0    2.26    0.70
  13  -5   0    1.79    0.78
 -13  -5  -1   -0.17    0.44
 -13   5  -1    0.07    0.44
  13  -5   1    0.37    0.58
 -13  -5  -2   -0.01    0.46
 -13   5  -2    0.01    0.44
  13  -5   2   -0.45    0.46
 -13  -5  -3    0.59    0.59
 -13   5  -3    2.02    0.72
  13  -5   3    1.90    0.80
 -13  -5  -4   64.63    3.38
 -13   5  -4   62.60    3.19
  13  -5   4   60.56    3.42
  13   5   4   55.31    3.26
 -13  -5  -5   14.46    1.70
 -13   5  -5   13.37    1.55
  13  -5   5   15.70    1.81
  13   5   5   13.05    1.68
 -13  -5  -6    2.42    0.89
 -13   5  -6    1.87    0.74
  13  -5   6    1.90    0.83
 -13  -5  -7    1.67    0.81
 -13   5  -7    2.21    0.79
  13  -5   7    1.17    0.74
 -13  -5  -8   56.61    3.48
 -13   5  -8   49.76    3.05
  13  -5   8   47.57    3.16
 -13  -5  -9    4.48    1.19
 -13   5  -9    5.14    1.11
  13  -5   9    6.16    1.27
 -13  -5 -10   71.72    4.09
 -13   5 -10   66.77    3.67
  13  -5  10   63.67    3.73
 -13  -5 -11    7.95    1.53
 -13   5 -11    7.06    1.31
  13  -5  11    6.78    1.35
 -13  -5 -12   14.92    2.04
 -13   5 -12   14.59    1.84
  13  -5  12   10.75    1.66
 -13  -5 -13    1.67    0.94
 -13   5 -13    1.35    0.76
 -13   5 -13    0.24    0.63
  13  -5  13    0.41    0.71
 -13  -5 -14    9.05    1.68
 -13   5 -14    7.35    1.40
 -13   5 -14    8.16    1.53
  13  -5  14    7.34    1.49
 -13  -5 -15    1.66    1.02
 -13   5 -15    2.88    1.04
 -13   5 -15    2.47    1.03
  13  -5  15    2.98    1.12
 -13  -5 -16    0.50    0.80
 -13   5 -16    0.35    0.66
 -13   5 -16   -0.21    0.64
 -13  -5 -17    4.09    1.34
 -13   5 -17    3.46    1.14
 -13   5 -17    3.71    1.19
  13  -7 -17    9.58    1.87
  13  -7 -16   -0.20    0.78
  13  -7 -15    3.95    1.34
  13  -7 -14    0.40    0.89
  13  -7 -13    1.52    0.97
  13  -7 -12    1.92    1.04
  13  -7 -11   15.73    2.17
  13  -7 -10    3.88    1.28
  13  -7  -9    4.39    1.30
  13  -7  -8   -0.72    0.59
  13  -7  -7    0.18    0.68
  13  -7  -6    2.65    1.05
  13  -7  -5    3.34    1.16
  13  -7  -4    7.40    1.53
  13  -7  -3    9.07    1.66
  13  -7  -2   -0.09    0.67
  13  -7  -1    3.79    1.19
  13   7  -1    3.81    1.14
  13  -7   0    4.60    1.28
  13   7   0    2.88    1.05
  13  -7   1   10.52    1.76
  13   7   1   11.10    1.77
  13  -7   2    0.86    0.83
  13   7   2    0.47    0.70
  13  -7   3    9.82    1.73
  13   7   3   10.75    1.80
  13  -7   4    2.15    1.06
  13  -7   5    5.75    1.39
  13  -7   6    2.62    1.10
 -14   0  36    2.36    1.10
 -14   0  35   -0.04    0.72
 -14   0  34   15.64    2.17
 -14   0  33   -0.81    0.54
 -14   0  32    2.91    1.07
 -14   0  31   -0.15    0.57
 -14   0  30    0.13    0.63
 -14   0  29   -0.34    0.52
 -14   0  28   -0.42    0.52
 -14   0  27    0.31    0.60
 -14   0  26    3.16    0.91
  14   0 -26    3.18    0.76
 -14   0  25    0.22    0.51
  14   0 -25   -0.04    0.41
 -14   0  24   93.31    3.99
  14   0 -24  108.05    3.41
 -14   0  23   -0.49    0.42
  14   0 -23   -0.18    0.36
 -14   0  22   23.83    1.94
  14   0 -22   25.16    1.56
 -14   0  21    0.36    0.54
  14   0 -21   -0.15    0.32
 -14   0  20   99.83    3.70
  14   0 -20  107.44    2.97
 -14   0  19    0.38    0.50
  14   0 -19   -0.11    0.35
 -14   0  18  266.86    5.78
  14   0 -18  280.86    4.59
 -14   0  17   -0.15    0.43
  14   0 -17    0.44    0.33
 -14   0  16    0.69    0.50
  14   0 -16    0.52    0.34
 -14   0  15   -0.06    0.38
  14   0 -15   -0.13    0.27
 -14   0  14    4.37    0.74
  14   0 -14    4.08    0.53
 -14   0  13   -0.27    0.35
  14   0 -13    0.14    0.30
 -14   0  12   75.28    2.53
  14   0 -12   79.06    1.94
 -14   0  11   -0.18    0.39
  14   0 -11    0.13    0.29
 -14   0  10  136.04    3.25
  14   0 -10  136.93    2.56
 -14   0   9    0.00    0.39
  14   0  -9   -0.10    0.29
 -14   0   8  356.23    5.29
  14   0  -8  361.89    4.54
 -14   0   7   -0.02    0.38
  14   0  -7   -0.25    0.31
 -14   0   6  471.77    6.13
  14   0  -6  502.61    5.79
 -14   0   5    0.61    0.44
  14   0  -5    0.05    0.35
 -14   0   4  447.23    6.00
  14   0  -4  444.17    5.67
 -14   0   3   -0.04    0.35
  14   0  -3    0.14    0.34
 -14   0   2   -0.26    0.34
 -14   0   2    5.26    0.71
  14   0  -2   15.72    1.10
 -14   0   1   -0.04    0.37
 -14   0   1    0.27    0.38
  14   0  -1    0.03    0.37
 -14   0   0   65.55    2.34
 -14   0   0   64.29    2.34
  14   0   0   60.00    2.25
 -14   0  -1   -0.28    0.36
 -14   0  -1   -0.13    0.33
 -14   0  -2   88.90    2.88
 -14   0  -2   88.16    2.92
 -14   0  -3    0.13    0.38
 -14   0  -4   15.95    1.36
 -14   0  -5   -0.15    0.36
  14   0   5   -0.10    0.25
 -14   0  -6  215.77    5.22
  14   0   6  226.50    4.13
 -14   0  -7   -0.21    0.39
  14   0   7    0.19    0.31
 -14   0  -8   54.14    2.75
 -14   0  -9   -0.40    0.37
 -14   0 -10    0.07    0.49
 -14   0 -11   -0.45    0.40
  14   0  11    0.09    0.52
 -14   0 -12   11.07    1.45
  14   0  12   11.24    1.45
 -14   0 -13   -0.10    0.52
  14   0  13   -0.65    0.44
 -14   0 -14   68.50    3.63
  14   0  14   64.93    3.48
 -14   0 -15    0.00    0.56
  14   0  15    0.02    0.57
 -14   0 -16   33.90    2.71
  14   0  16   32.95    2.64
 -14   0 -17    0.10    0.66
  14   0  17    0.03    0.57
 -14   0 -18    3.00    1.03
  14   0  18    2.31    0.92
 -14   0 -19    0.20    0.66
  14   0  19    0.07    0.64
 -14   0 -20    0.18    0.70
  14   0  20    0.73    0.77
 -14   0 -21   -0.17    0.65
  14   0  21   -0.67    0.58
 -14   0 -22    1.91    1.03
  14   0  22    1.78    0.97
 -14   0 -23   -0.31    0.68
  14   0  23    0.13    0.71
 -14   0 -24    0.48    0.84
  14   0  24    0.46    0.85
 -14  -2  35    1.21    0.89
 -14   2  35    0.93    0.95
 -14  -2  34    0.02    0.70
 -14   2  34    0.55    0.88
 -14  -2  33   17.17    2.19
 -14   2  33   15.38    2.16
  14  -2 -33   20.44    2.25
 -14  -2  32   -0.81    0.55
 -14   2  32   -0.35    0.64
  14  -2 -32   -0.32    0.59
 -14  -2  31    4.84    1.24
 -14   2  31    4.79    1.29
  14  -2 -31    6.75    1.33
 -14  -2  30   -0.41    0.54
 -14   2  30   -0.36    0.56
  14  -2 -30   -0.04    0.60
 -14  -2  29    3.17    1.00
 -14   2  29    1.95    0.91
  14  -2 -29    2.43    0.90
 -14  -2  28    0.81    0.69
 -14   2  28   -0.04    0.62
  14  -2 -28    0.87    0.68
 -14  -2  27    0.16    0.60
 -14   2  27    0.49    0.66
  14  -2 -27    0.16    0.59
 -14  -2  26    5.12    1.11
 -14   2  26    5.81    1.22
  14  -2 -26    5.26    1.09
 -14  -2  25    2.24    0.78
 -14   2  25    2.05    0.83
  14  -2 -25    2.36    0.82
 -14  -2  24   12.37    1.49
 -14   2  24   10.68    1.51
  14  -2 -24   12.93    1.50
 -14  -2  23    5.17    1.01
 -14   2  23    4.43    1.04
  14  -2 -23    5.54    1.03
 -14  -2  22    0.12    0.48
 -14   2  22    0.75    0.66
  14  -2 -22    0.62    0.57
 -14  -2  21    0.33    0.50
 -14   2  21    1.31    0.69
  14  -2 -21    1.18    0.61
 -14  -2  20   60.12    2.76
 -14   2  20   60.98    3.08
  14  -2 -20   63.08    2.93
 -14  -2  19   51.80    2.47
 -14   2  19   42.98    2.53
  14  -2 -19   47.86    2.50
 -14  -2  18    0.23    0.42
 -14   2  18   -0.18    0.45
  14  -2 -18    0.59    0.48
 -14  -2  17    4.26    0.73
 -14   2  17    4.30    0.88
  14  -2 -17    3.72    0.78
 -14  -2  16    5.01    0.76
 -14   2  16    4.24    0.84
  14  -2 -16    4.60    0.83
 -14  -2  15    6.67    0.80
 -14   2  15    7.00    0.99
  14  -2 -15    6.75    0.95
 -14  -2  14    0.06    0.19
 -14   2  14    6.66    0.96
  14  -2 -14    7.75    0.99
 -14  -2  13   22.48    1.29
 -14   2  13   22.24    1.60
  14  -2 -13   23.35    1.58
 -14  -2  12   56.63    1.94
 -14   2  12   54.45    2.43
  14  -2 -12   54.08    2.35
 -14  -2  11  126.79    2.80
 -14   2  11  119.07    3.53
  14  -2 -11  123.18    3.52
 -14  -2  10   81.35    2.12
 -14   2  10   72.32    2.71
  14  -2 -10   79.58    2.80
 -14  -2   9  109.48    2.37
 -14   2   9  101.83    3.17
  14  -2  -9  107.78    3.23
 -14  -2   8    1.97    0.38
 -14  -2   8    2.16    0.30
 -14   2   8    1.90    0.58
  14  -2  -8    1.37    0.55
 -14  -2   7   55.34    1.57
 -14  -2   7   55.06    1.46
 -14   2   7   51.01    2.23
  14  -2  -7   52.81    2.26
 -14  -2   6   68.52    1.72
 -14  -2   6   71.55    1.83
 -14   2   6   62.81    2.46
  14  -2  -6   65.52    2.52
 -14  -2   5   10.57    0.70
 -14  -2   5   11.65    0.82
 -14   2   5    9.57    1.03
  14  -2  -5   10.69    1.09
 -14  -2   4   94.68    2.09
 -14  -2   4   93.31    2.42
 -14   2   4   89.92    2.96
  14  -2  -4   85.84    2.93
 -14  -2   3    4.57    0.51
 -14  -2   3    3.57    0.57
 -14   2   3    3.57    0.72
  14  -2  -3    3.73    0.73
 -14  -2   2   -0.07    0.24
 -14  -2   2    0.15    0.32
 -14   2   2   -0.51    0.35
  14  -2  -2   -0.14    0.40
 -14  -2   1   24.25    1.18
 -14  -2   1   25.46    1.48
 -14   2   1   24.77    1.63
  14  -2  -1   25.22    1.66
 -14  -2   0   36.43    1.50
 -14  -2   0   36.39    1.83
 -14   2   0   33.54    1.91
  14  -2   0   32.05    1.89
 -14  -2  -1   16.34    1.07
 -14  -2  -1   15.48    1.27
 -14   2  -1   13.15    1.26
  14  -2   1   14.78    1.34
 -14  -2  -2   19.45    1.46
 -14   2  -2   21.37    1.61
  14  -2   2   20.67    1.60
 -14  -2  -3   16.88    1.42
 -14   2  -3   14.92    1.38
  14  -2   3   15.93    1.44
 -14  -2  -4    7.99    1.06
 -14   2  -4    8.79    1.12
  14  -2   4    8.65    1.11
 -14  -2  -5    2.60    0.71
 -14   2  -5    3.11    0.77
  14  -2   5    3.07    0.76
 -14  -2  -6    0.64    0.54
 -14   2  -6    0.65    0.55
  14  -2   6    0.16    0.46
  14   2   6    0.44    0.38
 -14  -2  -7    0.17    0.46
 -14   2  -7    0.24    0.50
 -14   2  -7    0.93    0.57
  14  -2   7    0.70    0.55
  14   2   7    0.50    0.46
 -14  -2  -8   33.29    2.29
 -14   2  -8   30.36    2.17
  14  -2   8   30.93    2.18
  14   2   8   32.17    1.99
 -14  -2  -9   33.13    2.35
 -14   2  -9   30.92    2.24
  14  -2   9   29.16    2.17
  14   2   9   33.58    2.10
 -14  -2 -10   69.48    3.46
 -14   2 -10   65.42    3.30
  14   2  10   70.98    3.13
 -14  -2 -11    4.77    1.06
 -14   2 -11    5.43    1.09
  14   2  11    6.04    1.05
 -14  -2 -12    4.52    1.06
 -14   2 -12    3.35    0.94
  14   2  12    3.79    0.90
 -14  -2 -13    4.72    1.09
 -14   2 -13    3.88    1.01
  14   2  13    5.41    1.07
 -14  -2 -14    2.48    0.90
 -14   2 -14    3.42    0.98
  14   2  14    3.93    0.98
 -14  -2 -15   17.80    2.04
 -14   2 -15   18.14    1.99
  14   2  15   17.36    1.86
 -14  -2 -16    1.97    0.90
 -14   2 -16    1.74    0.83
  14   2  16    1.49    0.80
 -14  -2 -17    8.15    1.51
 -14   2 -17    8.45    1.50
  14   2  17    9.91    1.53
 -14  -2 -18    2.26    1.01
 -14   2 -18    2.93    1.03
  14   2  18    1.85    0.90
 -14  -2 -19    1.23    0.91
 -14   2 -19    0.45    0.76
  14   2  19    0.75    0.75
 -14  -2 -20    1.37    0.90
 -14   2 -20    1.84    0.97
  14   2  20    0.35    0.72
 -14  -2 -21    0.80    0.87
 -14   2 -21    0.81    0.86
  14   2  21    0.14    0.73
 -14  -2 -22   13.93    2.14
 -14   2 -22   16.98    2.27
  14   2  22   11.83    1.90
 -14   2 -23    0.76    0.93
  14   2  23    0.13    0.79
 -14   4  31    1.20    0.94
  14  -4 -31    0.69    0.94
 -14   4  30    5.62    1.41
  14  -4 -30    5.69    1.43
 -14   4  29    7.92    1.57
  14  -4 -29    8.26    1.64
 -14   4  28    1.42    0.90
  14  -4 -28    1.50    0.93
 -14   4  27   20.90    2.31
  14  -4 -27   24.29    2.52
 -14   4  26    2.67    0.98
  14  -4 -26    2.35    1.00
 -14   4  25    2.68    0.98
  14  -4 -25    2.52    1.01
 -14   4  24    1.55    0.84
  14  -4 -24    0.68    0.76
 -14   4  23    2.13    0.85
  14  -4 -23    0.92    0.79
 -14   4  22   13.68    1.72
  14  -4 -22   13.36    1.78
 -14   4  21    7.14    1.26
  14  -4 -21    9.03    1.49
 -14   4  20   -0.36    0.51
  14  -4 -20   -0.68    0.50
 -14   4  19    0.28    0.60
  14  -4 -19    0.81    0.68
 -14   4  18   37.87    2.54
  14  -4 -18   36.67    2.66
 -14   4  17    1.54    0.72
  14  -4 -17    1.95    0.80
 -14   4  16    7.81    1.19
  14  -4 -16    6.35    1.18
 -14   4  15   66.34    3.15
  14  -4 -15   67.88    3.44
 -14   4  14   10.32    1.30
  14  -4 -14    8.98    1.34
 -14   4  13   24.97    1.90
  14  -4 -13   23.52    2.02
 -14   4  12    5.45    0.97
  14  -4 -12    6.14    1.12
 -14   4  11    2.56    0.74
  14  -4 -11    3.45    0.88
 -14   4  10   46.50    2.47
  14  -4 -10   47.81    2.76
 -14   4   9    3.33    0.79
  14  -4  -9    4.34    0.97
 -14  -4   8    2.60    0.49
 -14   4   8    2.23    0.68
  14  -4  -8    1.73    0.72
 -14  -4   7    2.07    0.48
 -14   4   7    1.85    0.63
  14  -4  -7    1.55    0.68
 -14  -4   6   10.32    0.95
 -14   4   6    9.70    1.16
  14  -4  -6    9.17    1.25
 -14  -4   5    5.72    0.76
 -14   4   5    6.62    1.01
  14  -4  -5    5.91    1.05
 -14  -4   4    0.13    0.33
 -14   4   4    0.17    0.46
  14  -4  -4   -0.47    0.41
 -14  -4   3    5.24    0.79
 -14   4   3    6.19    0.98
  14  -4  -3    6.06    1.06
 -14  -4   2   48.01    2.29
 -14   4   2   53.44    2.65
  14  -4  -2   48.28    2.74
 -14  -4   1   20.58    1.57
 -14   4   1   18.31    1.60
  14  -4  -1   17.87    1.72
 -14  -4   0    0.59    0.49
 -14   4   0    0.74    0.55
  14  -4   0    0.89    0.63
 -14  -4  -1   31.58    2.06
 -14   4  -1   31.39    2.12
  14  -4   1   30.78    2.26
 -14  -4  -2   21.62    1.77
 -14   4  -2   22.09    1.81
  14  -4   2   20.30    1.87
 -14  -4  -3    1.58    0.65
 -14   4  -3    1.61    0.66
  14  -4   3    2.06    0.76
 -14  -4  -4   29.52    2.17
 -14   4  -4   27.44    2.08
  14  -4   4   26.29    2.14
 -14  -4  -5    0.76    0.60
 -14   4  -5   -0.47    0.40
  14  -4   5   -0.26    0.47
  14   4   5    0.07    0.41
 -14  -4  -6    0.97    0.64
 -14   4  -6    1.45    0.67
  14  -4   6    1.01    0.65
  14   4   6    1.25    0.63
 -14  -4  -7    4.24    1.00
 -14   4  -7    3.70    0.92
  14  -4   7    3.67    0.95
 -14  -4  -8    5.60    1.15
 -14   4  -8    4.50    1.02
  14  -4   8    5.66    1.13
 -14  -4  -9    0.43    0.65
 -14   4  -9    0.74    0.61
  14  -4   9    0.54    0.60
 -14  -4 -10   19.86    2.11
 -14   4 -10   20.01    2.01
  14  -4  10   16.80    1.88
 -14  -4 -11   -0.17    0.56
 -14   4 -11    0.35    0.63
 -14   4 -11    0.47    0.66
  14  -4  11   -0.29    0.50
 -14  -4 -12    1.55    0.85
 -14   4 -12    0.58    0.62
 -14   4 -12    0.92    0.74
  14  -4  12    1.60    0.80
 -14  -4 -13    4.35    1.18
 -14   4 -13    2.82    0.96
 -14   4 -13    2.71    0.96
  14  -4  13    3.96    1.10
 -14  -4 -14    0.00    0.64
 -14   4 -14    0.51    0.63
 -14   4 -14   -0.62    0.50
  14  -4  14   -0.32    0.55
 -14  -4 -15    8.84    1.62
 -14   4 -15    8.77    1.54
 -14  -4 -16   -0.02    0.67
 -14   4 -16    0.42    0.67
 -14   4 -16   -0.14    0.66
 -14  -4 -17    4.87    1.35
 -14   4 -17    6.83    1.46
 -14   4 -17    6.30    1.39
 -14  -4 -18    1.12    0.93
 -14   4 -18    1.62    0.94
 -14   4 -18    0.47    0.77
 -14  -4 -19   -0.27    0.71
 -14   4 -19   -0.06    0.68
 -14   4 -19    0.10    0.80
  14  -6 -24   -0.17    0.78
  14  -6 -23   -0.45    0.71
  14  -6 -22    5.21    1.44
  14  -6 -21    5.13    1.42
  14  -6 -20    1.29    0.95
  14  -6 -19    0.89    0.90
  14  -6 -18    1.21    0.92
  14  -6 -17   -0.34    0.66
  14  -6 -16    1.23    0.91
  14  -6 -15    3.12    1.11
  14  -6 -14   -0.44    0.60
  14  -6 -13    4.33    1.21
  14  -6 -12   -0.32    0.63
  14  -6 -11    0.33    0.72
  14  -6 -10    4.98    1.22
  14  -6  -9   -0.36    0.55
  14  -6  -8    0.82    0.76
  14  -6  -7    0.21    0.65
  14  -6  -6    4.32    1.12
  14  -6  -5   14.73    1.88
  14  -6  -4    1.87    0.88
  14  -6  -3    1.07    0.75
  14  -6  -2    4.30    1.12
  14  -6  -1   19.20    2.14
  14  -6   0    0.23    0.66
 -14  -6  -1    4.78    1.08
  14  -6   1    5.22    1.22
 -14  -6  -2    0.09    0.55
  14  -6   2    0.12    0.61
  14   6   2   -0.13    0.53
 -14  -6  -3    7.94    1.38
  14  -6   3    6.07    1.32
  14   6   3    9.59    1.57
 -14  -6  -4   -0.01    0.62
  14  -6   4   -0.42    0.50
 -14  -6  -5    7.22    1.40
  14  -6   5    7.82    1.48
 -14  -6  -6    5.29    1.25
  14  -6   6    6.89    1.40
 -14  -6  -7    1.10    0.82
  14  -6   7    0.94    0.82
 -14  -6  -8   -0.03    0.67
  14  -6   8    0.25    0.71
 -14  -6  -9    5.16    1.33
  14  -6   9    6.14    1.37
 -14  -6 -10    0.38    0.78
  14  -6  10    0.78    0.84
 -14  -6 -11    3.61    1.22
  14  -6  11    2.35    1.06
 -14  -6 -12    1.82    1.03
  14  -6  12    0.60    0.82
 -15  -1  36   -0.40    0.71
 -15   1  36    0.09    0.76
 -15  -1  35    6.42    1.49
 -15   1  35    5.24    1.43
 -15  -1  34    0.36    0.74
 -15   1  34    0.43    0.74
 -15  -1  33    9.98    1.73
 -15   1  33   11.33    1.87
 -15  -1  32    6.77    1.44
 -15   1  32    7.37    1.51
 -15  -1  31    8.14    1.51
 -15   1  31    7.71    1.49
 -15  -1  30    0.30    0.68
 -15   1  30    0.72    0.76
  15  -1 -30    0.35    0.62
 -15  -1  29   63.62    3.70
 -15   1  29   59.71    3.68
  15  -1 -29   71.70    3.45
 -15  -1  28    7.68    1.36
 -15   1  28    7.35    1.36
  15  -1 -28    6.67    1.14
 -15  -1  27   18.76    1.96
 -15   1  27   19.08    2.04
  15  -1 -27   18.80    1.73
 -15  -1  26    8.48    1.34
 -15   1  26    8.13    1.35
  15  -1 -26    9.51    1.25
 -15  -1  25    2.77    0.87
 -15   1  25    2.80    0.89
  15  -1 -25    2.49    0.73
 -15  -1  24    6.81    1.16
 -15   1  24    6.02    1.15
  15  -1 -24    7.56    1.07
 -15  -1  23    1.61    0.70
 -15   1  23    0.36    0.58
  15  -1 -23    0.87    0.54
 -15  -1  22   49.15    2.69
 -15   1  22   51.06    2.89
  15  -1 -22   52.72    2.50
 -15  -1  21   17.05    1.58
 -15   1  21   16.82    1.66
  15  -1 -21   18.27    1.46
  15   1 -21   18.30    1.06
 -15  -1  20    1.41    0.58
 -15   1  20    0.57    0.53
  15  -1 -20    0.90    0.50
  15   1 -20    1.17    0.37
 -15  -1  19   15.38    1.41
 -15   1  19   14.23    1.45
  15  -1 -19   13.80    1.22
  15   1 -19   15.26    0.85
 -15  -1  18    4.27    0.80
 -15   1  18    5.56    0.95
  15  -1 -18    4.70    0.76
  15   1 -18    5.11    0.49
 -15  -1  17   -0.14    0.37
 -15   1  17    0.84    0.55
  15  -1 -17   -0.40    0.31
  15   1 -17   -0.05    0.21
 -15  -1  16   37.32    1.96
 -15   1  16   34.36    2.03
  15  -1 -16   35.99    1.79
  15   1 -16   38.67    1.04
 -15  -1  15   66.16    2.50
 -15   1  15   61.96    2.64
  15  -1 -15   62.70    2.29
 -15  -1  14   37.31    1.83
 -15   1  14   38.55    2.05
  15  -1 -14   40.67    1.82
 -15  -1  13  356.60    5.64
 -15   1  13  343.10    6.09
  15  -1 -13  350.58    5.44
 -15  -1  12  126.60    3.14
 -15   1  12  116.82    3.40
  15  -1 -12  125.62    3.12
 -15  -1  11  126.08    3.04
 -15  -1  11  136.31    1.90
 -15   1  11  124.12    3.45
  15  -1 -11  128.15    3.12
  15   1 -11  132.76    1.89
 -15  -1  10    6.34    0.73
 -15  -1  10    6.39    0.44
 -15   1  10    6.25    0.85
  15  -1 -10    6.32    0.76
  15   1 -10    5.68    0.43
 -15  -1   9   22.56    1.23
 -15  -1   9   24.01    0.88
 -15   1   9   23.30    1.48
  15  -1  -9   23.22    1.34
 -15  -1   8    1.90    0.46
 -15  -1   8    1.69    0.33
 -15   1   8    2.12    0.57
  15  -1  -8    1.80    0.50
 -15  -1   7    6.41    0.70
 -15  -1   7    6.20    0.56
 -15   1   7    5.23    0.77
  15  -1  -7    5.19    0.72
 -15  -1   6  106.03    2.58
 -15  -1   6  106.07    2.33
 -15   1   6  102.71    3.01
  15  -1  -6  108.92    2.93
 -15  -1   5   55.91    1.88
 -15  -1   5   55.22    1.76
 -15   1   5   54.95    2.21
  15  -1  -5   54.19    2.10
 -15  -1   4    0.22    0.34
 -15  -1   4   -0.10    0.29
 -15   1   4   -0.25    0.35
  15  -1  -4    0.03    0.38
 -15  -1   3   22.42    1.25
 -15  -1   3   22.08    1.25
 -15   1   3   20.68    1.40
  15  -1  -3   19.41    1.33
 -15  -1   2   41.65    1.71
 -15  -1   2   40.75    1.76
 -15   1   2   39.84    1.95
  15  -1  -2   41.48    1.95
 -15  -1   1   53.17    1.99
 -15  -1   1   51.23    2.06
 -15   1   1   53.52    2.29
  15  -1  -1   53.50    2.26
 -15  -1   0    7.53    0.83
 -15  -1   0    8.28    0.91
 -15   1   0    8.06    0.97
  15  -1   0    8.16    0.97
 -15  -1  -1   75.40    2.52
 -15  -1  -1   68.40    2.57
 -15   1  -1   71.24    2.74
  15  -1   1   69.81    2.71
 -15  -1  -2    7.17    0.86
 -15  -1  -2    7.33    0.93
 -15   1  -2    6.71    0.97
  15  -1   2    6.32    0.92
 -15  -1  -3    6.06    0.89
 -15   1  -3    4.85    0.85
 -15   1  -3    5.09    0.87
  15  -1   3    5.17    0.89
 -15  -1  -4   20.13    1.58
 -15   1  -4   20.37    1.61
 -15   1  -4   19.63    1.59
  15  -1   4   18.11    1.53
 -15  -1  -5   33.30    2.06
 -15   1  -5   35.86    2.16
 -15   1  -5   30.82    2.01
  15  -1   5   32.57    2.07
 -15  -1  -6   -0.26    0.40
 -15   1  -6    0.06    0.47
  15   1   6    0.04    0.32
 -15  -1  -7   58.16    2.87
 -15   1  -7   57.44    2.87
 -15  -1  -8    2.14    0.73
 -15   1  -8    2.52    0.78
 -15  -1  -9    3.98    0.92
 -15   1  -9    2.48    0.80
 -15  -1 -10   13.16    1.55
 -15   1 -10   11.19    1.42
  15   1  10    9.45    1.27
 -15  -1 -11    1.42    0.73
 -15   1 -11    0.31    0.55
  15   1  11    1.10    0.67
 -15  -1 -12    1.70    0.78
 -15   1 -12    2.45    0.85
  15   1  12    1.50    0.73
 -15  -1 -13   48.87    3.11
 -15   1 -13   43.89    2.92
  15   1  13   46.49    2.89
 -15  -1 -14   37.61    2.82
 -15   1 -14   37.68    2.77
  15   1  14   35.42    2.60
 -15  -1 -15   32.99    2.72
 -15   1 -15   32.82    2.66
  15   1  15   30.60    2.48
 -15  -1 -16   11.35    1.71
 -15   1 -16    9.74    1.55
  15   1  16   10.58    1.57
 -15  -1 -17    1.80    0.87
 -15   1 -17    0.69    0.72
  15   1  17    0.80    0.72
 -15  -1 -18    0.08    0.67
 -15   1 -18   -0.02    0.63
  15   1  18    0.30    0.66
 -15  -1 -19    0.10    0.68
 -15   1 -19    0.27    0.71
  15   1  19    0.28    0.71
 -15  -1 -20    1.19    0.86
 -15   1 -20   -0.37    0.68
  15   1  20   -0.03    0.68
 -15  -1 -21   12.14    1.95
 -15   1 -21    9.91    1.77
  15   1  21   10.99    1.83
 -15  -1 -22    6.10    1.52
 -15   1 -22    5.53    1.47
  15   1  22    4.40    1.34
 -15  -1 -23    0.71    0.92
 -15   1 -23    0.57    0.86
  15   1  23   -0.26    0.73
 -15  -3  34    4.88    1.34
 -15   3  34    4.59    1.39
  15  -3 -34    6.81    1.55
 -15  -3  33    1.38    0.91
 -15   3  33    1.34    0.94
  15  -3 -33    1.09    0.93
 -15  -3  32    0.09    0.66
 -15   3  32    0.14    0.76
  15  -3 -32    0.03    0.68
 -15  -3  31    0.94    0.81
 -15   3  31    2.11    0.98
  15  -3 -31    0.92    0.83
 -15  -3  30    0.09    0.63
 -15   3  30    0.54    0.77
  15  -3 -30    0.12    0.72
 -15  -3  29    1.18    0.78
 -15   3  29    1.41    0.87
  15  -3 -29    1.13    0.81
 -15  -3  28    0.53    0.65
 -15   3  28    0.43    0.71
  15  -3 -28    0.26    0.68
 -15  -3  27    5.46    1.12
 -15   3  27    4.05    1.12
  15  -3 -27    4.77    1.18
 -15  -3  26   13.16    1.60
 -15   3  26   11.59    1.66
  15  -3 -26   12.54    1.68
 -15  -3  25    0.36    0.55
 -15   3  25    0.05    0.61
  15  -3 -25    0.20    0.62
 -15  -3  24    7.36    1.17
 -15   3  24    9.63    1.50
  15  -3 -24    8.42    1.37
 -15  -3  23   -0.05    0.48
 -15   3  23   -0.37    0.53
  15  -3 -23    0.29    0.59
 -15  -3  22   13.01    1.39
 -15   3  22    9.39    1.41
  15  -3 -22   12.85    1.59
 -15  -3  21    0.61    0.50
 -15   3  21    0.22    0.60
  15  -3 -21    0.33    0.57
 -15   3  20   70.16    3.44
  15  -3 -20   72.68    3.49
 -15  -3  19    0.36    0.40
 -15   3  19    0.07    0.57
  15  -3 -19    0.09    0.58
 -15  -3  18   80.20    2.87
 -15   3  18   72.50    3.36
  15  -3 -18   73.99    3.40
 -15  -3  17    0.54    0.42
 -15   3  17    0.32    0.55
  15  -3 -17   -0.24    0.49
 -15  -3  16    8.05    0.88
 -15   3  16    6.79    1.08
  15  -3 -16    7.70    1.16
 -15  -3  15   93.59    2.71
 -15   3  15   78.82    3.29
  15  -3 -15   88.75    3.56
 -15  -3  14   14.60    1.03
 -15   3  14   12.82    1.36
  15  -3 -14   12.36    1.36
 -15  -3  13    6.63    0.68
 -15   3  13    6.82    1.03
  15  -3 -13    6.10    1.02
 -15  -3  12    3.96    0.52
 -15   3  12    4.13    0.84
  15  -3 -12    4.23    0.86
 -15  -3  11    4.56    0.52
 -15   3  11    4.22    0.83
  15  -3 -11    4.31    0.86
 -15  -3  10   13.74    0.77
 -15  -3  10   12.42    0.63
 -15   3  10   11.77    1.24
  15  -3 -10   11.58    1.28
 -15  -3   9   10.94    0.64
 -15  -3   9   11.59    0.69
 -15   3   9    9.43    1.12
  15  -3  -9    9.55    1.18
 -15  -3   8   81.88    1.63
 -15  -3   8   76.09    1.92
 -15   3   8   73.40    2.92
  15  -3  -8   73.98    3.07
 -15  -3   7    0.63    0.23
 -15  -3   7    0.86    0.32
 -15   3   7    1.05    0.53
  15  -3  -7    0.59    0.52
 -15  -3   6   57.41    1.25
 -15  -3   6   51.51    1.81
 -15   3   6   50.19    2.42
  15  -3  -6   50.43    2.54
 -15  -3   5    3.45    0.34
 -15  -3   5    2.77    0.51
 -15   3   5    3.99    0.79
  15  -3  -5    4.09    0.85
 -15  -3   4    0.02    0.19
 -15  -3   4   -0.09    0.28
 -15   3   4    0.06    0.42
  15  -3  -4   -0.50    0.38
 -15  -3   3    7.29    0.53
 -15  -3   3    7.33    0.84
 -15   3   3    6.59    0.98
  15  -3  -3    6.11    0.99
 -15  -3   2   36.19    1.23
 -15  -3   2   33.66    1.79
 -15   3   2   33.90    2.06
  15  -3  -2   30.92    2.04
 -15  -3   1   20.70    1.00
 -15  -3   1   19.43    1.43
 -15   3   1   18.05    1.55
  15  -3  -1   20.17    1.68
 -15  -3   0   30.04    1.28
 -15  -3   0   27.50    1.76
 -15   3   0   24.81    1.81
  15  -3   0   26.16    1.93
 -15  -3  -1    1.50    0.41
 -15  -3  -1    1.80    0.59
 -15   3  -1    2.08    0.68
  15  -3   1    1.47    0.65
 -15  -3  -2   26.64    1.37
 -15  -3  -2   24.41    1.78
 -15   3  -2   22.16    1.77
  15  -3   2   25.03    1.94
 -15  -3  -3    0.76    0.55
 -15   3  -3    0.27    0.50
  15  -3   3   -0.14    0.48
 -15  -3  -4   23.33    1.85
 -15   3  -4   22.37    1.85
  15  -3   4   23.64    1.93
 -15  -3  -5   68.40    3.22
 -15   3  -5   69.18    3.26
  15  -3   5   60.30    3.10
 -15  -3  -6  111.26    4.21
 -15   3  -6  111.33    4.21
  15  -3   6  109.93    4.24
 -15  -3  -7   22.47    1.98
 -15   3  -7   23.20    2.01
  15  -3   7   21.61    1.94
 -15  -3  -8   46.57    2.89
 -15   3  -8   44.81    2.79
  15  -3   8   44.31    2.80
 -15  -3  -9    1.07    0.67
 -15   3  -9    1.51    0.72
 -15   3  -9    0.64    0.64
  15  -3   9    0.81    0.66
  15   3   9    0.31    0.48
 -15  -3 -10    3.59    0.99
 -15   3 -10    3.15    0.91
 -15   3 -10    2.66    0.88
  15  -3  10    4.28    1.04
  15   3  10    4.03    0.86
 -15  -3 -11    1.55    0.76
 -15   3 -11    1.45    0.75
 -15   3 -11    1.42    0.77
  15  -3  11    1.92    0.81
  15   3  11    3.24    0.82
 -15  -3 -12    8.15    1.43
 -15   3 -12    7.44    1.34
 -15   3 -12    6.89    1.30
  15  -3  12    6.54    1.27
  15   3  12    7.31    1.16
 -15  -3 -13   -0.38    0.55
 -15   3 -13    0.33    0.65
 -15   3 -13    0.52    0.65
  15   3  13    0.43    0.59
 -15  -3 -14    0.04    0.62
 -15   3 -14   -0.38    0.56
 -15   3 -14    0.35    0.65
  15   3  14    0.17    0.56
 -15  -3 -15   10.15    1.68
 -15   3 -15    8.44    1.50
  15   3  15    8.38    1.36
 -15  -3 -16    0.28    0.72
 -15   3 -16    0.33    0.67
  15   3  16   -0.19    0.57
 -15  -3 -17    3.93    1.22
 -15   3 -17    2.40    0.98
  15   3  17    3.75    1.07
 -15  -3 -18   -0.20    0.62
 -15   3 -18    0.32    0.75
  15   3  18    0.19    0.70
 -15  -3 -19    4.34    1.29
 -15   3 -19    3.92    1.22
  15   3  19    3.83    1.14
 -15  -3 -20    2.65    1.14
 -15   3 -20    2.44    1.10
  15   3  20    1.28    0.90
 -15   3 -21    0.06    0.80
  15   3  21    0.86    0.83
 -15   5  28    4.71    1.30
  15  -5 -28    5.53    1.47
 -15   5  27    0.21    0.74
  15  -5 -27    0.40    0.79
 -15   5  26    0.63    0.77
  15  -5 -26    0.72    0.84
 -15   5  25    2.68    1.02
  15  -5 -25    0.63    0.81
 -15   5  24   -0.28    0.62
  15  -5 -24    0.02    0.75
 -15   5  23    0.19    0.68
  15  -5 -23    0.01    0.68
 -15   5  22   19.55    2.11
  15  -5 -22   19.36    2.28
 -15   5  21    2.05    0.89
  15  -5 -21    2.32    0.99
 -15   5  20   10.06    1.51
  15  -5 -20   10.43    1.68
 -15   5  19    1.39    0.76
  15  -5 -19    1.57    0.88
 -15   5  18    0.60    0.66
  15  -5 -18    0.96    0.78
 -15   5  17    1.51    0.80
  15  -5 -17    0.92    0.80
 -15   5  16   17.89    1.82
  15  -5 -16   15.57    1.92
 -15   5  15    0.38    0.61
  15  -5 -15    0.48    0.68
 -15   5  14    0.16    0.57
  15  -5 -14    0.01    0.66
 -15   5  13    2.98    0.86
  15  -5 -13    3.54    1.01
 -15   5  12    1.00    0.65
  15  -5 -12    0.64    0.67
 -15   5  11    0.43    0.58
  15  -5 -11    0.00    0.60
 -15   5  10    2.54    0.79
  15  -5 -10    1.11    0.74
 -15   5   9    5.24    1.00
  15  -5  -9    5.41    1.15
 -15   5   8    2.46    0.76
  15  -5  -8    2.68    0.90
 -15   5   7    1.47    0.66
  15  -5  -7    1.16    0.73
 -15   5   6   32.92    2.23
  15  -5  -6   32.87    2.53
 -15   5   5    1.75    0.69
  15  -5  -5    0.48    0.65
 -15  -5   4   -0.12    0.39
 -15   5   4    0.33    0.51
  15  -5  -4    0.35    0.62
 -15  -5   3    1.19    0.56
 -15   5   3    1.81    0.69
  15  -5  -3    1.00    0.72
 -15  -5   2   10.58    1.26
 -15   5   2   10.56    1.34
  15  -5  -2    9.07    1.42
 -15  -5   1    2.80    0.76
 -15   5   1    4.57    0.94
  15  -5  -1    3.55    0.99
 -15  -5   0    6.01    1.04
 -15   5   0    4.92    1.00
  15  -5   0    5.90    1.21
 -15  -5  -1    3.43    0.86
 -15   5  -1    4.33    0.95
  15  -5   1    4.83    1.11
 -15  -5  -2    2.77    0.83
 -15   5  -2    2.20    0.77
  15  -5   2    2.44    0.89
 -15  -5  -3    2.49    0.85
 -15   5  -3    3.56    0.91
  15  -5   3    2.89    0.95
 -15  -5  -4    1.88    0.79
 -15   5  -4    1.46    0.72
  15  -5   4    1.04    0.70
  15   5   4    1.85    0.78
 -15  -5  -5    0.47    0.64
 -15   5  -5    0.29    0.57
  15  -5   5    0.16    0.59
 -15  -5  -6   17.25    1.93
 -15   5  -6   18.73    1.94
  15  -5   6   16.39    1.94
 -15  -5  -7    3.17    1.02
 -15   5  -7    2.50    0.87
  15  -5   7    2.60    0.93
 -15  -5  -8   24.63    2.41
 -15   5  -8   24.87    2.29
  15  -5   8   18.98    2.12
 -15  -5  -9   21.42    2.30
 -15   5  -9   21.24    2.15
  15  -5   9   22.68    2.33
 -15  -5 -10    0.81    0.80
 -15   5 -10    1.26    0.75
  15  -5  10    0.86    0.72
 -15  -5 -11    0.04    0.68
 -15   5 -11    0.24    0.60
  15  -5  11    0.56    0.70
 -15  -5 -12    0.39    0.77
 -15   5 -12    0.55    0.67
 -15   5 -12    0.47    0.78
  15  -5  12    0.38    0.73
 -15  -5 -13    4.17    1.29
 -15   5 -13    3.31    1.06
 -15   5 -13    3.85    1.16
  15  -5  13    3.82    1.17
 -15  -5 -14    0.92    0.93
 -15   5 -14    0.37    0.70
 -15   5 -14    0.81    0.81
  15  -5  14    0.12    0.75
 -15  -5 -15   -0.03    0.78
 -15   5 -15   -0.14    0.63
 -15   5 -15   -0.17    0.72
  15  -5  15    0.08    0.75
 -15  -5 -16    0.02    0.82
 -15   5 -16    0.26    0.71
 -15   5 -16   -0.02    0.75
  15  -7 -16    1.96    1.09
  15  -7 -15    6.89    1.62
  15  -7 -14   -0.22    0.76
  15  -7 -13   16.95    2.32
  15  -7 -12    3.60    1.24
  15  -7 -11    4.58    1.35
  15  -7 -10    0.60    0.84
  15  -7  -9    0.06    0.75
  15  -7  -8    6.14    1.45
  15  -7  -7    0.26    0.73
  15  -7  -6   21.28    2.47
  15  -7  -5    0.29    0.75
  15  -7  -4    1.07    0.88
  15  -7  -3   -0.11    0.69
  15  -7  -2    0.05    0.70
  15  -7  -1   20.15    2.42
  15   7  -1   17.81    2.18
  15  -7   0    1.10    0.89
  15   7   0    1.01    0.86
  15  -7   1   12.88    1.97
  15   7   1   14.14    2.02
  15  -7   2    0.38    0.79
  15  -7   3    0.65    0.84
  15  -7   4    1.22    0.92
 -16   0  36    4.57    1.36
 -16   0  35    0.37    0.79
 -16   0  34    0.71    0.83
 -16   0  33    0.10    0.65
 -16   0  32    0.09    0.63
 -16   0  31    0.01    0.64
 -16   0  30    0.59    0.69
 -16   0  29   -0.36    0.57
 -16   0  28    1.80    0.83
 -16   0  27    0.04    0.54
 -16   0  26    7.13    1.26
 -16   0  25    0.40    0.56
  16   0 -25   -0.41    0.38
 -16   0  24   26.84    2.17
  16   0 -24   28.87    1.72
 -16   0  23   -0.25    0.44
  16   0 -23   -0.04    0.39
 -16   0  22   69.13    3.26
  16   0 -22   75.32    2.58
 -16   0  21   -0.16    0.46
  16   0 -21    0.36    0.36
 -16   0  20   97.64    3.67
  16   0 -20   98.25    2.76
 -16   0  19   -0.09    0.45
  16   0 -19    0.16    0.33
 -16   0  18   56.81    2.65
  16   0 -18   64.04    2.07
 -16   0  17    0.01    0.43
  16   0 -17   -0.07    0.30
 -16   0  16   13.16    1.26
  16   0 -16   14.71    0.96
 -16   0  15    0.32    0.42
  16   0 -15    0.14    0.29
 -16   0  14    9.96    1.05
  16   0 -14    9.23    0.75
 -16   0  13    0.06    0.39
  16   0 -13   -0.04    0.27
 -16   0  12   10.99    1.05
  16   0 -12   11.68    0.82
 -16   0  11   -0.12    0.35
  16   0 -11    0.21    0.31
 -16   0  10   16.08    1.21
  16   0 -10   16.91    0.97
 -16   0   9   -0.07    0.36
  16   0  -9   -0.08    0.30
 -16   0   8    2.54    0.57
  16   0  -8    2.65    0.50
 -16   0   7    0.06    0.38
  16   0  -7    0.06    0.32
 -16   0   6  103.98    2.90
  16   0  -6  100.14    2.58
 -16   0   5   -0.19    0.37
  16   0  -5   -0.04    0.34
 -16   0   4   35.91    1.74
  16   0  -4   33.87    1.60
 -16   0   3   -0.14    0.37
  16   0  -3   -0.06    0.36
 -16   0   2  166.32    3.87
 -16   0   2  166.96    3.82
  16   0  -2  152.48    3.63
 -16   0   1   -0.09    0.39
 -16   0   1    0.05    0.38
  16   0  -1    0.32    0.41
 -16   0   0   12.52    1.14
 -16   0   0   12.12    1.13
  16   0   0   11.84    1.13
 -16   0  -1    0.18    0.40
 -16   0  -1    0.02    0.39
 -16   0  -2   14.61    1.30
 -16   0  -2   13.27    1.26
 -16   0  -3   -0.06    0.44
 -16   0  -3   -0.46    0.37
 -16   0  -5    0.28    0.46
  16   0   5   -0.06    0.28
 -16   0  -6   22.81    1.80
 -16   0  -7   -0.13    0.45
 -16   0  -8    3.75    0.89
 -16   0  -9    0.05    0.49
 -16   0 -10   -0.09    0.50
 -16   0 -11    0.55    0.60
 -16   0 -12   45.33    2.94
 -16   0 -13    0.23    0.61
 -16   0 -14   45.13    3.09
 -16   0 -15   -0.02    0.62
 -16   0 -16    2.40    0.95
 -16   0 -17   -0.32    0.58
 -16   0 -19   -0.06    0.70
 -16   0 -20    0.55    0.73
 -16   0 -21   -0.06    0.72
 -16   0 -22    6.14    1.51
 -16  -2  35    2.02    1.03
 -16   2  35    2.79    1.17
 -16  -2  34    0.33    0.72
 -16   2  34    0.20    0.73
 -16  -2  33    2.84    1.09
 -16   2  33    1.07    0.91
 -16  -2  32    2.14    0.95
 -16   2  32    2.05    0.98
  16  -2 -32    1.57    0.86
 -16  -2  31   15.19    1.95
 -16   2  31   13.70    1.96
  16  -2 -31   14.90    1.85
 -16  -2  30    2.32    0.92
 -16   2  30    1.61    0.88
  16  -2 -30    1.35    0.81
 -16  -2  29   22.05    2.20
 -16   2  29   21.89    2.31
  16  -2 -29   27.79    2.36
 -16  -2  28   -0.21    0.58
 -16   2  28    0.54    0.70
  16  -2 -28    1.04    0.71
 -16  -2  27   12.62    1.61
 -16   2  27   11.62    1.66
  16  -2 -27   14.41    1.67
 -16  -2  26    4.02    1.01
 -16   2  26    4.74    1.15
  16  -2 -26    5.43    1.09
 -16  -2  25   -0.34    0.50
 -16   2  25    0.21    0.63
  16  -2 -25   -0.15    0.52
 -16  -2  24   61.11    3.13
 -16   2  24   63.63    3.48
  16  -2 -24   65.62    3.22
 -16  -2  23   -0.07    0.50
 -16   2  23   -0.05    0.56
  16  -2 -23    0.62    0.58
 -16  -2  22    8.49    1.16
 -16   2  22    7.75    1.27
  16  -2 -22    8.71    1.20
 -16  -2  21    5.38    0.94
 -16   2  21    5.54    1.08
  16  -2 -21    4.83    0.94
 -16  -2  20   15.60    1.42
 -16   2  20   14.66    1.58
  16  -2 -20   17.43    1.58
 -16  -2  19    0.14    0.41
 -16   2  19   -0.26    0.44
  16  -2 -19   -0.50    0.42
 -16  -2  18   19.32    1.47
 -16   2  18   15.17    1.52
  16  -2 -18   15.82    1.45
 -16  -2  17    9.14    1.02
 -16   2  17    9.03    1.19
  16  -2 -17    8.36    1.07
 -16  -2  16    7.32    0.88
 -16   2  16    7.39    1.08
  16  -2 -16    7.00    0.97
 -16  -2  15    0.00    0.16
 -16   2  15   32.42    2.05
  16  -2 -15   31.18    1.91
 -16  -2  14   44.57    1.90
 -16   2  14   47.36    2.42
  16  -2 -14   45.15    2.24
 -16  -2  13    0.10    0.30
 -16   2  13   -0.10    0.42
  16  -2 -13   -0.12    0.40
 -16  -2  12   16.98    1.10
 -16   2  12   13.23    1.29
  16  -2 -12   16.41    1.36
 -16  -2  11  122.46    2.83
 -16   2  11  113.24    3.57
  16  -2 -11  115.74    3.49
 -16  -2  10   52.03    1.77
 -16   2  10   46.30    2.27
  16  -2 -10   48.97    2.27
 -16  -2   9  138.04    2.83
 -16  -2   9  139.83    2.22
 -16   2   9  131.55    3.78
  16  -2  -9  134.73    3.75
 -16  -2   8   68.56    1.94
 -16  -2   8   68.06    1.68
 -16   2   8   62.29    2.59
  16  -2  -8   66.66    2.63
 -16  -2   7  233.36    3.67
 -16  -2   7  242.85    3.65
 -16   2   7  229.74    5.01
  16  -2  -7  229.46    4.95
 -16  -2   6   17.37    0.98
 -16  -2   6   16.57    0.99
 -16   2   6   16.95    1.39
  16  -2  -6   17.06    1.39
 -16  -2   5   87.03    2.19
 -16  -2   5   90.37    2.44
 -16   2   5   79.20    2.92
  16  -2  -5   82.03    2.97
 -16  -2   4  170.90    3.19
 -16  -2   4  175.73    3.65
 -16   2   4  166.70    4.29
  16  -2  -4  168.43    4.32
 -16  -2   3   13.61    0.93
 -16  -2   3   14.71    1.11
 -16   2   3   12.48    1.25
  16  -2  -3   11.41    1.19
 -16  -2   2   66.18    2.06
 -16  -2   2   65.77    2.41
 -16   2   2   64.09    2.70
  16  -2  -2   63.94    2.72
 -16  -2   1   56.24    1.96
 -16  -2   1   53.28    2.26
 -16   2   1   49.34    2.41
  16  -2  -1   47.53    2.38
 -16  -2   0    1.03    0.39
 -16  -2   0    0.92    0.46
 -16   2   0    1.43    0.60
  16  -2   0    1.23    0.57
 -16  -2  -1    0.20    0.30
 -16  -2  -1    0.80    0.46
 -16   2  -1    0.29    0.44
  16  -2   1    0.11    0.47
 -16  -2  -2    0.00    0.18
 -16  -2  -2   13.93    1.32
 -16   2  -2   14.19    1.40
  16  -2   2   13.51    1.40
 -16  -2  -3    2.14    0.65
 -16   2  -3    2.33    0.71
  16  -2   3    3.11    0.77
 -16  -2  -4   36.26    2.21
 -16   2  -4   34.16    2.22
  16  -2   4   34.58    2.23
 -16  -2  -5    6.22    1.02
 -16   2  -5    5.42    1.01
  16  -2   5    5.40    0.98
 -16  -2  -6    5.42    1.00
 -16   2  -6    5.03    0.97
 -16   2  -6    5.30    1.04
  16  -2   6    4.80    0.98
 -16  -2  -7   18.19    1.75
 -16   2  -7   16.80    1.69
 -16   2  -7   19.24    1.80
  16  -2   7   15.62    1.63
 -16  -2  -8   12.38    1.51
 -16   2  -8   11.62    1.47
 -16   2  -8   10.27    1.39
  16  -2   8    8.85    1.30
 -16  -2  -9    0.84    0.63
 -16   2  -9    1.37    0.70
 -16   2  -9    0.55    0.59
  16  -2   9    0.74    0.64
 -16  -2 -10   43.31    2.86
 -16   2 -10   41.97    2.78
 -16  -2 -11   34.63    2.63
 -16   2 -11   34.99    2.59
  16   2  11   34.22    2.36
 -16  -2 -12   39.33    2.86
 -16   2 -12   37.44    2.74
  16   2  12   41.06    2.65
 -16  -2 -13   12.14    1.70
 -16   2 -13   11.49    1.62
  16   2  13   10.36    1.44
 -16  -2 -14    0.25    0.63
 -16   2 -14    0.42    0.69
  16   2  14   -0.05    0.55
 -16  -2 -15    4.97    1.23
 -16   2 -15    2.87    1.00
  16   2  15    3.81    1.03
 -16  -2 -16    3.48    1.11
 -16   2 -16    3.50    1.09
  16   2  16    3.38    1.01
 -16  -2 -17    3.09    1.10
 -16   2 -17    3.55    1.12
  16   2  17    2.99    1.02
 -16  -2 -18    0.21    0.67
 -16   2 -18    0.49    0.75
  16   2  18    0.84    0.77
 -16  -2 -19    3.81    1.25
 -16   2 -19    3.30    1.15
  16   2  19    3.35    1.12
 -16  -2 -20    8.12    1.67
 -16   2 -20    9.42    1.74
  16   2  20    8.26    1.59
 -16  -2 -21    6.16    1.56
 -16   2 -21    7.50    1.65
  16   2  21    3.82    1.25
 -16   4  32    1.02    0.93
  16  -4 -32    0.92    0.92
 -16   4  31   18.96    2.40
  16  -4 -31   21.15    2.51
 -16   4  30    0.38    0.81
  16  -4 -30   -0.12    0.75
 -16   4  29   17.85    2.25
  16  -4 -29   14.24    2.03
 -16   4  28   -0.57    0.50
  16  -4 -28   -0.29    0.68
 -16   4  27    1.29    0.87
  16  -4 -27    0.70    0.78
 -16   4  26    0.29    0.69
  16  -4 -26    0.11    0.70
 -16   4  25    7.53    1.41
  16  -4 -25    8.04    1.49
 -16   4  24   -0.45    0.57
  16  -4 -24    0.26    0.65
 -16   4  23   14.66    1.82
  16  -4 -23   16.64    1.97
 -16   4  22    0.51    0.66
  16  -4 -22    1.33    0.81
 -16   4  21   23.55    2.19
  16  -4 -21   25.74    2.35
 -16   4  20    5.45    1.14
  16  -4 -20    6.59    1.28
 -16   4  19   -0.28    0.49
  16  -4 -19    0.20    0.59
 -16   4  18    1.20    0.68
  16  -4 -18    1.73    0.79
 -16   4  17   -0.40    0.48
  16  -4 -17    0.41    0.62
 -16   4  16   23.55    1.99
  16  -4 -16   20.78    1.99
 -16   4  15   20.70    1.85
  16  -4 -15   23.01    2.06
 -16   4  14   11.67    1.41
  16  -4 -14   12.38    1.54
 -16   4  13   43.67    2.56
  16  -4 -13   44.07    2.76
 -16   4  12    3.02    0.81
  16  -4 -12    4.87    1.04
 -16   4  11    0.50    0.53
  16  -4 -11    1.21    0.71
 -16   4  10    4.42    0.90
  16  -4 -10    3.87    0.93
 -16   4   9   40.44    2.38
  16  -4  -9   38.81    2.53
 -16   4   8    2.30    0.71
  16  -4  -8    1.95    0.74
 -16  -4   7    6.03    0.74
 -16   4   7    4.23    0.88
  16  -4  -7    5.15    1.03
 -16  -4   6    0.01    0.30
 -16   4   6    0.22    0.50
  16  -4  -6    0.02    0.50
 -16  -4   5    6.57    0.83
 -16   4   5    6.49    1.04
  16  -4  -5    5.67    1.07
 -16  -4   4   17.49    1.35
 -16   4   4   18.73    1.67
  16  -4  -4   17.84    1.75
 -16  -4   3   32.80    1.89
 -16   4   3   32.75    2.18
  16  -4  -3   33.15    2.35
 -16  -4   2    0.29    0.40
 -16   4   2   -0.29    0.46
  16  -4  -2    0.01    0.56
 -16  -4   1   32.66    2.02
 -16   4   1   29.86    2.12
  16  -4  -1   31.24    2.31
 -16  -4   0    0.91    0.53
 -16   4   0    1.54    0.68
  16  -4   0    1.56    0.74
 -16  -4  -1   25.03    1.90
 -16   4  -1   24.84    2.00
  16  -4   1   24.01    2.07
 -16  -4  -2   10.46    1.32
 -16   4  -2   10.96    1.39
  16  -4   2   10.43    1.44
 -16  -4  -3    0.17    0.53
 -16   4  -3   -0.05    0.50
  16  -4   3   -0.04    0.53
 -16  -4  -4    7.29    1.19
 -16   4  -4    6.45    1.15
  16  -4   4    8.16    1.31
 -16  -4  -5    4.37    1.01
 -16   4  -5    3.66    0.94
  16  -4   5    4.24    1.04
 -16  -4  -6   30.42    2.41
 -16   4  -6   28.07    2.29
  16  -4   6   27.44    2.34
 -16  -4  -7    1.29    0.72
 -16   4  -7    0.35    0.57
  16  -4   7    1.52    0.78
 -16  -4  -8    2.70    0.94
 -16   4  -8    1.29    0.76
  16  -4   8    1.12    0.71
 -16  -4  -9    1.10    0.76
 -16   4  -9    0.50    0.63
  16  -4   9    0.88    0.72
 -16  -4 -10    0.74    0.71
 -16   4 -10   -0.15    0.56
 -16   4 -10   -0.14    0.56
  16  -4  10    0.28    0.63
 -16  -4 -11    2.37    0.95
 -16   4 -11    3.56    1.02
 -16   4 -11    2.89    1.00
  16  -4  11    2.52    0.94
 -16  -4 -12    0.29    0.68
 -16   4 -12    0.74    0.68
 -16   4 -12    1.04    0.79
  16  -4  12    0.26    0.70
 -16  -4 -13    0.69    0.76
 -16   4 -13    0.04    0.60
 -16   4 -13    0.53    0.73
  16  -4  13    0.93    0.78
 -16  -4 -14    0.28    0.70
 -16   4 -14    1.95    0.92
 -16   4 -14    1.84    0.92
 -16  -4 -15   -0.29    0.66
 -16   4 -15   -0.20    0.59
 -16   4 -15   -0.57    0.63
 -16  -4 -16    1.63    0.96
 -16   4 -16    1.52    0.88
 -16   4 -16    1.54    0.96
 -16  -4 -17    6.63    1.56
 -16   4 -17    4.64    1.30
 -16   4 -17    5.48    1.40
 -16  -4 -18    2.07    1.11
 -16   4 -18    3.62    1.27
  16  -6 -24    0.43    0.84
  16  -6 -23   -0.59    0.73
  16  -6 -22   -0.64    0.63
  16  -6 -21    4.56    1.37
  16  -6 -20   -0.25    0.73
  16  -6 -19    2.11    1.04
  16  -6 -18    8.11    1.64
  16  -6 -17    7.28    1.54
  16  -6 -16    3.27    1.12
  16  -6 -15   24.36    2.54
  16  -6 -14    0.94    0.84
  16  -6 -13    0.43    0.75
  16  -6 -12    5.59    1.34
  16  -6 -11   32.51    2.83
  16  -6 -10   11.21    1.73
  16  -6  -9   11.06    1.70
  16  -6  -8    1.63    0.88
  16  -6  -7    0.71    0.73
  16  -6  -6    6.16    1.33
  16  -6  -5    4.10    1.13
  16  -6  -4    3.29    1.05
  16  -6  -3    5.48    1.28
  16  -6  -2    4.83    1.20
  16  -6  -1    1.79    0.90
  16  -6   0    2.49    1.00
  16  -6   1   -0.03    0.60
 -16  -6  -2    0.08    0.58
  16  -6   2    0.31    0.71
  16   6   2    0.53    0.67
 -16  -6  -3    5.86    1.25
  16  -6   3    8.43    1.54
 -16  -6  -4    2.57    0.95
  16  -6   4    2.43    0.99
 -16  -6  -5   20.30    2.21
  16  -6   5   19.49    2.29
 -16  -6  -6    2.40    1.01
  16  -6   6    1.20    0.85
 -16  -6  -7    0.86    0.82
  16  -6   7    1.25    0.87
 -16  -6  -8    0.58    0.81
  16  -6   8    0.51    0.77
 -16  -6  -9    0.34    0.77
  16  -6   9   -0.01    0.67
 -16  -6 -10    0.70    0.87
  16  -6  10    0.86    0.83
 -17  -1  36    2.15    1.09
 -17   1  36    1.91    1.05
 -17  -1  35    2.63    1.10
 -17   1  35    1.68    0.98
 -17  -1  34    1.20    0.86
 -17   1  34    2.08    1.02
 -17  -1  33    1.56    0.91
 -17   1  33    2.66    1.07
 -17  -1  32    1.30    0.83
 -17   1  32    0.52    0.72
 -17  -1  31    5.45    1.26
 -17   1  31    4.57    1.23
 -17  -1  30    6.44    1.34
 -17   1  30    6.29    1.34
 -17  -1  29    0.58    0.66
 -17   1  29    1.03    0.73
  17  -1 -29    0.65    0.61
 -17  -1  28   10.67    1.54
 -17   1  28   12.07    1.69
  17  -1 -28   12.57    1.45
 -17  -1  27   13.31    1.65
 -17   1  27   14.46    1.80
  17  -1 -27   14.79    1.52
 -17  -1  26    0.35    0.56
 -17   1  26    0.07    0.57
  17  -1 -26    0.43    0.57
 -17  -1  25   77.86    3.66
 -17   1  25   76.35    3.78
  17  -1 -25   85.32    3.36
 -17  -1  24    0.21    0.53
 -17   1  24    0.30    0.58
  17  -1 -24    0.47    0.52
 -17  -1  23    4.87    0.98
 -17   1  23    2.96    0.87
  17  -1 -23    2.62    0.70
 -17  -1  22    0.85    0.56
 -17   1  22    1.62    0.68
  17  -1 -22    1.28    0.57
 -17  -1  21   18.40    1.63
 -17   1  21   21.58    1.87
  17  -1 -21   22.68    1.60
 -17  -1  20    8.97    1.16
 -17   1  20    9.14    1.24
  17  -1 -20   11.39    1.14
 -17  -1  19   16.15    1.45
 -17   1  19   16.37    1.56
  17  -1 -19   18.43    1.38
  17   1 -19   18.46    0.84
 -17  -1  18    4.84    0.84
 -17   1  18    4.24    0.87
  17  -1 -18    4.71    0.76
  17   1 -18    5.00    0.44
 -17  -1  17   82.40    3.01
 -17   1  17   78.40    3.16
  17  -1 -17   81.73    2.74
 -17  -1  16   74.47    2.77
 -17   1  16   75.10    3.03
  17  -1 -16   76.52    2.61
 -17  -1  15   -0.18    0.34
 -17   1  15    0.17    0.44
  17  -1 -15    0.28    0.40
 -17  -1  14    2.86    0.62
 -17   1  14    1.70    0.62
  17  -1 -14    2.21    0.58
 -17  -1  13   51.57    2.11
 -17   1  13   49.50    2.33
  17  -1 -13   53.84    2.11
  17   1 -13   53.86    1.19
 -17  -1  12    4.94    0.73
 -17   1  12    5.16    0.85
  17  -1 -12    5.02    0.72
  17   1 -12    6.42    0.47
 -17  -1  11  115.58    3.03
 -17  -1  11  126.31    2.15
 -17   1  11  115.47    3.46
  17  -1 -11  119.48    3.13
  17   1 -11  115.10    2.02
 -17  -1  10   22.97    1.34
 -17  -1  10   23.30    0.96
 -17   1  10   21.10    1.50
  17  -1 -10   22.63    1.39
  17   1 -10   21.53    0.92
 -17  -1   9   42.99    1.79
 -17  -1   9   46.18    1.43
 -17   1   9   43.95    2.10
  17  -1  -9   43.73    1.91
 -17  -1   8   94.10    2.62
 -17  -1   8   98.10    2.24
 -17   1   8   94.55    3.05
  17  -1  -8   99.01    2.89
 -17  -1   7   24.53    1.35
 -17  -1   7   26.39    1.22
 -17   1   7   26.50    1.64
  17  -1  -7   27.63    1.56
 -17  -1   6    7.15    0.78
 -17  -1   6    6.51    0.68
 -17   1   6    7.12    0.92
  17  -1  -6    8.01    0.91
 -17  -1   5   50.43    1.94
 -17  -1   5   51.81    1.88
 -17   1   5   46.96    2.17
  17  -1  -5   50.35    2.15
 -17  -1   4  156.43    3.49
 -17  -1   4  155.43    3.46
 -17   1   4  149.72    3.92
  17  -1  -4  155.01    3.86
 -17  -1   3   28.79    1.52
 -17  -1   3   28.61    1.54
 -17   1   3   28.05    1.73
  17  -1  -3   27.18    1.66
 -17  -1   2    0.38    0.37
 -17  -1   2    0.38    0.39
 -17   1   2    0.84    0.50
  17  -1  -2    1.13    0.53
 -17  -1   1   18.70    1.30
 -17  -1   1   18.99    1.37
 -17   1   1   17.11    1.41
  17  -1  -1   18.29    1.45
 -17  -1   0   55.74    2.27
 -17  -1   0   52.60    2.32
 -17   1   0   55.06    2.52
  17  -1   0   52.63    2.44
 -17  -1  -1    7.58    0.93
 -17  -1  -1    7.13    0.95
 -17   1  -1    8.39    1.08
  17  -1   1    6.52    0.96
 -17  -1  -2    3.20    0.67
 -17  -1  -2    3.17    0.70
 -17   1  -2    2.73    0.72
 -17   1  -2    2.74    0.72
  17  -1   2    2.58    0.71
 -17  -1  -3  168.41    4.31
 -17  -1  -3  166.78    4.57
 -17   1  -3  172.32    4.75
 -17   1  -3  158.12    4.56
  17  -1   3  158.55    4.56
 -17  -1  -4    5.62    0.95
 -17   1  -4    6.72    1.06
 -17   1  -4    6.41    1.02
  17  -1   4    6.35    1.01
 -17  -1  -5   54.54    2.77
 -17   1  -5   57.96    2.87
 -17   1  -5   52.39    2.75
  17  -1   5   42.89    2.49
 -17  -1  -6    0.48    0.50
 -17   1  -6    0.96    0.60
 -17   1  -6    1.31    0.64
 -17  -1  -7   10.55    1.34
 -17   1  -7    9.14    1.29
 -17  -1  -8    4.81    0.98
 -17   1  -8    3.77    0.92
 -17  -1  -9    0.70    0.62
 -17   1  -9    0.54    0.60
 -17  -1 -10   17.37    1.84
 -17   1 -10   14.84    1.71
 -17  -1 -11    4.04    1.02
 -17   1 -11    4.88    1.09
 -17  -1 -12    4.23    1.08
 -17   1 -12    4.04    1.05
 -17  -1 -13    3.09    0.99
 -17   1 -13    4.24    1.09
 -17  -1 -14   -0.36    0.55
 -17   1 -14   -0.19    0.56
 -17  -1 -15    0.26    0.68
 -17   1 -15    1.14    0.78
 -17  -1 -16   15.58    2.02
 -17   1 -16   14.31    1.92
 -17  -1 -17    4.32    1.21
 -17   1 -17    2.84    1.04
 -17  -1 -18    0.05    0.67
 -17   1 -18    0.11    0.66
 -17  -1 -19    2.95    1.12
 -17   1 -19    1.51    0.96
 -17  -1 -20   -0.07    0.66
 -17   1 -20    1.16    0.89
 -17  -1 -21   -0.35    0.65
 -17   1 -21    0.13    0.79
 -17  -3  34    2.23    1.04
 -17   3  34    2.42    1.10
  17  -3 -34    5.17    1.39
 -17  -3  33    0.57    0.73
 -17   3  33    1.22    0.94
  17  -3 -33    0.96    0.89
 -17  -3  32    1.42    0.87
 -17   3  32    1.73    0.98
  17  -3 -32    1.96    0.99
 -17  -3  31    1.90    0.93
 -17   3  31    2.03    1.00
  17  -3 -31    1.99    0.96
 -17  -3  30    1.78    0.82
 -17   3  30    2.79    1.08
  17  -3 -30    1.40    0.87
 -17  -3  29    1.22    0.75
 -17   3  29    1.77    0.92
  17  -3 -29    1.25    0.81
 -17  -3  28   12.81    1.64
 -17   3  28   11.89    1.77
  17  -3 -28   12.81    1.77
 -17  -3  27    0.90    0.66
 -17   3  27   -0.01    0.66
  17  -3 -27   -0.29    0.57
 -17  -3  26    5.38    1.08
 -17   3  26    4.56    1.16
  17  -3 -26    3.39    1.02
 -17  -3  25    0.21    0.54
 -17   3  25   -0.43    0.51
  17  -3 -25    0.14    0.62
 -17  -3  24    0.02    0.50
 -17   3  24   -0.03    0.57
  17  -3 -24   -0.34    0.53
 -17  -3  23    0.98    0.60
 -17   3  23    0.41    0.64
  17  -3 -23    0.27    0.58
 -17  -3  22    3.74    0.81
 -17   3  22    2.69    0.91
  17  -3 -22    5.12    1.07
 -17  -3  21    0.08    0.28
 -17   3  21    3.21    0.95
  17  -3 -21    4.28    1.02
 -17  -3  20   54.94    2.54
 -17   3  20   54.04    3.06
  17  -3 -20   54.67    3.03
 -17  -3  19    2.25    0.63
 -17   3  19    3.67    0.95
  17  -3 -19    2.85    0.89
 -17  -3  18  124.79    3.55
 -17   3  18  116.18    4.32
  17  -3 -18  118.58    4.31
 -17  -3  17    4.89    0.74
 -17   3  17    5.08    1.02
  17  -3 -17    4.70    0.99
 -17  -3  16   70.98    2.45
 -17   3  16   62.12    3.05
  17  -3 -16   71.28    3.26
 -17  -3  15    3.68    0.61
 -17   3  15    3.54    0.87
  17  -3 -15    3.52    0.87
 -17  -3  14   41.72    1.71
 -17   3  14   36.32    2.29
  17  -3 -14   37.35    2.33
 -17  -3  13   13.42    0.95
 -17   3  13   13.12    1.40
  17  -3 -13   14.11    1.46
 -17  -3  12    0.27    0.29
 -17   3  12    0.26    0.51
  17  -3 -12    0.61    0.55
 -17  -3  11   19.49    1.01
 -17   3  11   17.10    1.55
  17  -3 -11   19.09    1.66
 -17  -3  10    8.80    0.67
 -17  -3  10    8.95    0.59
 -17   3  10    7.18    1.05
  17  -3 -10    7.61    1.10
 -17  -3   9   23.46    1.00
 -17  -3   9   23.57    1.05
 -17   3   9   22.75    1.74
  17  -3  -9   24.20    1.84
 -17  -3   8   20.01    0.89
 -17  -3   8   19.65    1.05
 -17   3   8   19.35    1.61
  17  -3  -8   18.02    1.61
 -17  -3   7   -0.07    0.21
 -17  -3   7    0.17    0.27
 -17   3   7    0.15    0.48
  17  -3  -7    0.21    0.51
 -17  -3   6   44.89    1.32
 -17  -3   6   41.89    1.73
 -17   3   6   38.11    2.22
  17  -3  -6   39.23    2.33
 -17  -3   5   13.71    0.76
 -17  -3   5   14.16    1.08
 -17   3   5   13.11    1.36
  17  -3  -5   11.35    1.31
 -17  -3   4   14.25    0.81
 -17  -3   4   14.57    1.16
 -17   3   4   12.71    1.34
  17  -3  -4   13.29    1.41
 -17  -3   3    0.39    0.27
 -17  -3   3    0.58    0.37
 -17   3   3   -0.15    0.47
  17  -3  -3    0.46    0.52
 -17  -3   2   10.02    0.77
 -17  -3   2   10.43    1.07
 -17   3   2    9.86    1.23
  17  -3  -2    8.58    1.19
 -17  -3   1   21.92    1.16
 -17  -3   1   21.19    1.57
 -17   3   1   20.37    1.73
  17  -3  -1   21.48    1.81
 -17  -3   0   12.02    0.93
 -17  -3   0   13.03    1.31
 -17   3   0   11.98    1.36
  17  -3   0   11.78    1.39
 -17  -3  -1    9.98    0.90
 -17  -3  -1    9.46    1.17
 -17   3  -1    9.46    1.26
  17  -3   1    9.01    1.26
 -17  -3  -2   85.01    2.63
 -17  -3  -2   81.69    3.37
 -17   3  -2   75.17    3.38
  17  -3   2   77.00    3.49
 -17  -3  -3   29.69    1.64
 -17  -3  -3   28.20    2.06
 -17   3  -3   28.19    2.13
  17  -3   3   25.12    2.06
 -17  -3  -4   10.93    1.37
 -17   3  -4   12.08    1.46
  17  -3   4   13.21    1.56
 -17  -3  -5    0.24    0.53
 -17   3  -5   -0.07    0.50
  17  -3   5   -0.25    0.46
 -17  -3  -6   11.99    1.50
 -17   3  -6   11.00    1.46
  17  -3   6   10.86    1.47
 -17  -3  -7    1.27    0.70
 -17   3  -7    1.28    0.69
  17  -3   7    1.64    0.75
 -17  -3  -8    5.99    1.17
 -17   3  -8    4.46    1.06
 -17   3  -8    3.81    1.03
  17  -3   8    4.34    1.03
 -17  -3  -9   11.90    1.61
 -17   3  -9   13.30    1.69
 -17   3  -9   11.67    1.60
  17  -3   9   10.24    1.50
 -17  -3 -10   29.12    2.49
 -17   3 -10   28.03    2.43
 -17   3 -10   29.37    2.49
  17  -3  10   27.15    2.39
 -17  -3 -11    1.82    0.83
 -17   3 -11    2.20    0.91
 -17   3 -11    1.83    0.85
  17  -3  11    2.61    0.94
 -17  -3 -12    0.47    0.68
 -17   3 -12    1.19    0.74
 -17   3 -12    1.74    0.86
 -17  -3 -13    0.91    0.75
 -17   3 -13    0.55    0.72
 -17   3 -13    0.76    0.74
 -17  -3 -14    5.77    1.34
 -17   3 -14    5.90    1.32
 -17   3 -14    6.19    1.36
 -17  -3 -15    0.73    0.79
 -17   3 -15    2.01    0.89
 -17   3 -15    1.80    0.91
 -17  -3 -16   -0.19    0.65
 -17   3 -16    0.43    0.72
 -17   3 -16   -0.50    0.57
 -17  -3 -17    2.17    1.03
 -17   3 -17    3.33    1.13
 -17   3 -17    3.30    1.15
 -17  -3 -18    0.21    0.78
 -17   3 -18    0.16    0.64
 -17   3 -18   -0.41    0.68
 -17  -3 -19    1.83    1.08
 -17   3 -19    1.77    0.97
 -17   3 -19    1.09    0.90
 -17   5  29    5.79    1.45
  17  -5 -29    6.76    1.63
 -17   5  28   -0.24    0.71
  17  -5 -28    0.22    0.79
 -17   5  27    3.97    1.21
  17  -5 -27    3.63    1.26
 -17   5  26    1.36    0.89
  17  -5 -26    0.64    0.88
 -17   5  25    1.08    0.84
  17  -5 -25    1.34    0.93
 -17   5  24    1.41    0.87
  17  -5 -24    0.98    0.85
 -17   5  23    0.35    0.70
  17  -5 -23    0.51    0.77
 -17   5  22    0.66    0.76
  17  -5 -22    1.74    0.94
 -17   5  21   -0.17    0.60
  17  -5 -21    0.49    0.73
 -17   5  20   18.29    2.00
  17  -5 -20   20.97    2.30
 -17   5  19   -0.64    0.52
  17  -5 -19   -0.04    0.66
 -17   5  18    4.37    1.09
  17  -5 -18    5.48    1.27
 -17   5  17    2.77    0.94
  17  -5 -17    3.06    1.02
 -17   5  16   10.14    1.46
  17  -5 -16   12.29    1.73
 -17   5  15    3.22    0.96
  17  -5 -15    2.74    0.97
 -17   5  14    1.44    0.74
  17  -5 -14    1.29    0.80
 -17   5  13    4.75    1.04
  17  -5 -13    4.83    1.17
 -17   5  12    2.28    0.81
  17  -5 -12    2.06    0.84
 -17   5  11    4.14    0.97
  17  -5 -11    4.72    1.13
 -17   5  10    6.18    1.12
  17  -5 -10    6.12    1.25
 -17   5   9    0.03    0.53
  17  -5  -9    0.79    0.68
 -17   5   8    6.51    1.13
  17  -5  -8    6.03    1.23
 -17   5   7    4.29    0.97
  17  -5  -7    4.95    1.11
 -17   5   6    1.54    0.71
  17  -5  -6    1.18    0.72
 -17   5   5   19.90    1.84
  17  -5  -5   18.49    1.98
 -17   5   4   38.46    2.54
  17  -5  -4   44.52    3.01
 -17  -5   3    1.95    0.65
 -17   5   3    0.84    0.66
  17  -5  -3    1.56    0.78
 -17  -5   2    1.03    0.56
 -17   5   2    0.84    0.64
  17  -5  -2    0.56    0.66
 -17  -5   1    0.21    0.48
 -17   5   1    0.38    0.58
  17  -5  -1   -0.51    0.50
 -17  -5   0    0.64    0.56
 -17   5   0    0.87    0.63
  17  -5   0    0.24    0.61
 -17  -5  -1    1.80    0.72
 -17   5  -1    1.33    0.68
  17  -5   1    1.28    0.77
 -17  -5  -2    0.38    0.59
 -17   5  -2    0.24    0.58
  17  -5   2   -0.09    0.59
 -17  -5  -3   -0.02    0.55
 -17   5  -3    0.20    0.57
  17  -5   3    0.19    0.61
 -17  -5  -4    7.43    1.31
 -17   5  -4    7.02    1.28
  17  -5   4    7.48    1.39
 -17  -5  -5    1.25    0.75
 -17   5  -5    0.68    0.67
  17  -5   5    0.07    0.61
 -17  -5  -6    0.40    0.70
 -17   5  -6    0.01    0.56
  17  -5   6    0.70    0.67
 -17  -5  -7   -0.01    0.62
 -17   5  -7   -0.24    0.56
  17  -5   7    0.08    0.65
 -17  -5  -8    9.14    1.58
 -17   5  -8    8.22    1.44
  17  -5   8    7.91    1.49
 -17  -5  -9    1.87    0.95
 -17   5  -9    2.76    0.97
  17  -5   9    2.02    0.97
 -17  -5 -10   11.07    1.80
 -17   5 -10    8.67    1.54
  17  -5  10    8.15    1.55
 -17  -5 -11   -0.35    0.64
 -17   5 -11   -0.15    0.60
 -17   5 -11    1.23    0.86
  17  -5  11    0.41    0.76
 -17  -5 -12   16.94    2.27
 -17   5 -12   15.08    2.02
 -17   5 -12   13.67    2.00
  17  -5  12   12.34    1.90
 -17  -5 -13   -0.25    0.71
 -17   5 -13    0.66    0.80
 -17   5 -13    0.26    0.78
  17  -5  13    0.27    0.76
 -17  -5 -14    0.66    0.93
 -17   5 -14    0.66    0.78
 -17   5 -14    0.91    0.89
  17  -5  14    1.96    1.06
  17  -7 -16    0.48    0.92
  17  -7 -15    0.74    0.92
  17  -7 -14   -0.54    0.71
  17  -7 -13    0.52    0.83
  17  -7 -12   -0.56    0.69
  17  -7 -11    4.83    1.39
  17  -7 -10    3.03    1.15
  17  -7  -9    0.68    0.82
  17  -7  -8    0.45    0.78
  17  -7  -7    0.23    0.74
  17  -7  -6    4.58    1.31
  17  -7  -5    3.25    1.17
  17  -7  -4   26.55    2.78
  17  -7  -3    0.51    0.80
  17  -7  -2    5.76    1.42
  17  -7  -1   -0.13    0.72
  17  -7   0    0.58    0.83
  17  -7   1    7.24    1.59
  17  -7   2    0.27    0.79
 -18   0  36   12.70    2.04
 -18   0  35    0.17    0.71
 -18   0  34    9.70    1.73
 -18   0  33    0.03    0.67
 -18   0  32    8.70    1.59
 -18   0  31   -0.06    0.60
 -18   0  30    6.39    1.32
 -18   0  29    0.12    0.56
 -18   0  28    0.57    0.62
 -18   0  27    0.19    0.57
 -18   0  26   10.54    1.47
 -18   0  25    0.11    0.54
 -18   0  24   16.16    1.73
  18   0 -24   18.47    1.36
 -18   0  23   -0.15    0.45
  18   0 -23   -0.13    0.37
 -18   0  22   22.17    1.88
  18   0 -22   21.58    1.37
 -18   0  21   -0.51    0.43
  18   0 -21   -0.03    0.35
 -18   0  20    0.22    0.49
  18   0 -20    0.28    0.37
 -18   0  19   -0.13    0.45
  18   0 -19    0.20    0.35
 -18   0  18    4.60    0.86
  18   0 -18    4.60    0.63
 -18   0  17    0.07    0.42
  18   0 -17   -0.09    0.31
 -18   0  16  131.20    3.88
  18   0 -16  145.94    3.02
 -18   0  15    0.39    0.45
  18   0 -15    0.23    0.32
 -18   0  14   68.20    2.67
  18   0 -14   76.44    2.12
 -18   0  13   -0.11    0.35
  18   0 -13   -0.11    0.28
 -18   0  12   13.50    1.20
  18   0 -12   14.18    0.94
 -18   0  11   -0.11    0.39
  18   0 -11   -0.47    0.28
 -18   0  10   39.67    1.93
  18   0 -10   41.46    1.62
 -18   0   9   -0.27    0.37
  18   0  -9    0.04    0.32
 -18   0   8   18.66    1.33
  18   0  -8   19.58    1.19
 -18   0   7   -0.14    0.39
  18   0  -7   -0.06    0.35
 -18   0   6  158.65    3.84
  18   0  -6  159.35    3.56
 -18   0   5   -0.13    0.38
  18   0  -5    0.00    0.35
 -18   0   4    2.96    0.66
  18   0  -4    2.92    0.61
 -18   0   3   -0.21    0.36
 -18   0   3   -0.14    0.35
  18   0  -3   -0.02    0.36
 -18   0   2   64.67    2.55
 -18   0   2   68.17    2.59
  18   0  -2   62.98    2.49
 -18   0   1   -0.05    0.38
 -18   0   1   -0.14    0.36
  18   0  -1    0.30    0.43
 -18   0   0   21.29    1.56
 -18   0   0   20.22    1.52
 -18   0  -1    0.38    0.44
 -18   0  -1   -0.03    0.39
 -18   0  -2   35.26    2.06
 -18   0  -2   35.52    2.11
 -18   0  -3    0.20    0.49
 -18   0  -3    0.14    0.45
 -18   0  -4   11.45    1.29
 -18   0  -4   10.64    1.27
 -18   0  -5    0.23    0.45
 -18   0  -5    0.04    0.44
 -18   0  -6    0.02    0.48
 -18   0  -7    0.16    0.49
 -18   0  -8   33.20    2.39
 -18   0  -9    0.06    0.53
 -18   0 -10   43.77    2.87
 -18   0 -11    0.18    0.56
 -18   0 -12   -0.12    0.55
 -18   0 -13    0.00    0.60
 -18   0 -14    7.68    1.42
 -18   0 -15    0.26    0.66
 -18   0 -16    0.43    0.70
 -18   0 -17   -0.57    0.60
 -18   0 -18   35.09    3.13
 -18   0 -19   -0.03    0.71
 -18   0 -20    9.81    1.82
 -18   0 -21    0.21    0.80
 -18  -2  35    0.33    0.80
 -18   2  35    0.20    0.79
 -18  -2  34   25.01    2.62
 -18   2  34   22.97    2.65
 -18  -2  33    2.22    0.99
 -18   2  33    1.40    0.93
 -18  -2  32    0.68    0.75
 -18   2  32   -0.15    0.66
 -18  -2  31    5.60    1.25
 -18   2  31    4.47    1.26
  18  -2 -31    5.53    1.21
 -18  -2  30    0.15    0.64
 -18   2  30    0.97    0.82
  18  -2 -30    0.79    0.69
 -18  -2  29    1.58    0.81
 -18   2  29    0.41    0.69
  18  -2 -29    0.89    0.73
 -18  -2  28    1.77    0.81
 -18   2  28    0.46    0.67
  18  -2 -28    0.18    0.59
 -18  -2  27   19.95    1.96
 -18   2  27   16.32    1.95
  18  -2 -27   18.57    1.85
 -18  -2  26    2.24    0.83
 -18   2  26    1.42    0.81
  18  -2 -26    1.59    0.74
 -18  -2  25    1.69    0.76
 -18   2  25    1.16    0.75
  18  -2 -25    3.26    0.91
 -18  -2  24   35.20    2.37
 -18   2  24   28.21    2.36
  18  -2 -24   33.94    2.33
 -18  -2  23   16.56    1.61
 -18   2  23   15.08    1.73
  18  -2 -23   15.46    1.59
 -18  -2  22   24.00    1.86
 -18   2  22   23.82    2.10
  18  -2 -22   22.86    1.86
 -18  -2  21    0.83    0.53
 -18   2  21    1.09    0.69
  18  -2 -21    0.82    0.59
 -18  -2  20   -0.26    0.40
 -18   2  20   -0.10    0.52
  18  -2 -20   -0.44    0.40
 -18  -2  19   17.54    1.46
 -18   2  19   16.45    1.64
  18  -2 -19   16.45    1.51
 -18  -2  18    2.29    0.62
 -18   2  18    1.79    0.70
  18  -2 -18    1.17    0.60
 -18  -2  17   26.27    1.65
 -18   2  17   24.26    1.89
  18  -2 -17   25.27    1.79
 -18  -2  16    0.41    0.35
 -18   2  16    0.65    0.56
  18  -2 -16    0.80    0.52
 -18  -2  15    1.53    0.41
 -18   2  15   34.55    2.17
  18  -2 -15   31.28    1.93
 -18  -2  14   11.27    0.99
 -18   2  14    9.18    1.17
  18  -2 -14    8.82    1.08
 -18  -2  13    1.62    0.46
 -18   2  13    2.02    0.66
  18  -2 -13    1.97    0.62
 -18  -2  12    1.07    0.39
 -18   2  12    1.77    0.65
  18  -2 -12    1.11    0.54
 -18  -2  11    7.32    0.76
 -18   2  11    5.97    0.94
  18  -2 -11    5.63    0.88
 -18  -2  10    4.12    0.58
 -18  -2  10    3.19    0.37
 -18   2  10    3.50    0.78
  18  -2 -10    3.25    0.72
 -18  -2   9    1.75    0.42
 -18  -2   9    1.72    0.34
 -18   2   9    0.95    0.56
  18  -2  -9    1.63    0.59
 -18  -2   8   16.04    1.03
 -18  -2   8   17.06    0.96
 -18   2   8   13.68    1.32
  18  -2  -8   15.88    1.38
 -18  -2   7    1.66    0.43
 -18  -2   7    1.41    0.38
 -18   2   7    1.03    0.56
  18  -2  -7    1.19    0.56
 -18  -2   6  108.77    2.66
 -18  -2   6  113.26    2.82
 -18   2   6  105.51    3.54
  18  -2  -6  105.16    3.49
 -18  -2   5   10.44    0.87
 -18  -2   5   10.49    0.93
 -18   2   5    9.86    1.16
  18  -2  -5   10.68    1.18
 -18  -2   4   80.50    2.36
 -18  -2   4   83.32    2.66
 -18   2   4   80.13    3.13
  18  -2  -4   77.92    3.07
 -18  -2   3   40.04    1.70
 -18  -2   3   40.21    1.93
 -18   2   3   37.17    2.16
  18  -2  -3   36.92    2.15
 -18  -2   2   -0.05    0.30
 -18  -2   2    0.22    0.37
 -18   2   2   -0.01    0.47
  18  -2  -2    0.14    0.42
 -18  -2   1   10.14    0.94
 -18  -2   1    8.60    1.01
 -18   2   1    8.74    1.13
  18  -2  -1    9.08    1.16
 -18  -2   0   14.06    1.12
 -18  -2   0   19.30    1.51
 -18   2   0   17.67    1.58
  18  -2   0   17.94    1.60
 -18  -2  -1    0.08    0.20
 -18  -2  -1   53.09    2.56
 -18   2  -1   55.11    2.78
  18  -2   1   50.40    2.67
 -18  -2  -2    7.56    0.92
 -18  -2  -2    6.07    0.98
 -18   2  -2    6.73    1.05
  18  -2   2    7.33    1.11
 -18  -2  -3    1.57    0.56
 -18  -2  -3    1.75    0.65
 -18   2  -3    1.21    0.64
  18  -2   3    1.85    0.70
 -18  -2  -4    0.03    0.47
 -18   2  -4    0.84    0.61
  18  -2   4    0.21    0.50
 -18  -2  -5    0.38    0.51
 -18   2  -5   -0.20    0.48
 -18   2  -5    0.87    0.61
  18  -2   5    0.58    0.57
 -18  -2  -6    4.55    0.99
 -18   2  -6    3.20    0.88
 -18   2  -6    4.37    0.99
  18  -2   6    4.44    0.97
 -18  -2  -7    0.49    0.55
 -18   2  -7    0.90    0.65
 -18   2  -7    0.48    0.60
  18  -2   7    0.72    0.63
 -18  -2  -8   41.99    2.78
 -18   2  -8   44.39    2.87
 -18   2  -8   41.56    2.78
  18  -2   8   39.02    2.68
 -18  -2  -9    1.95    0.81
 -18   2  -9    1.77    0.81
 -18   2  -9    2.32    0.86
 -18  -2 -10    6.12    1.23
 -18   2 -10    4.83    1.11
 -18   2 -10    5.91    1.23
 -18  -2 -11    0.91    0.72
 -18   2 -11    0.67    0.69
 -18   2 -11    0.91    0.69
 -18  -2 -12    0.82    0.73
 -18   2 -12    1.00    0.71
 -18   2 -12    0.07    0.59
 -18  -2 -13    1.66    0.87
 -18   2 -13    1.70    0.84
 -18  -2 -14    4.38    1.19
 -18   2 -14    3.35    1.07
 -18  -2 -15    3.26    1.07
 -18   2 -15    1.70    0.89
 -18  -2 -16    3.15    1.14
 -18   2 -16    1.12    0.87
 -18  -2 -17    7.89    1.59
 -18   2 -17    7.91    1.58
 -18  -2 -18    0.89    0.89
 -18   2 -18   -0.09    0.65
 -18  -2 -19    0.67    0.88
 -18   2 -19    0.26    0.79
 -18  -2 -20   -0.20    0.76
 -18   2 -20    0.51    0.85
 -18   4  32    2.31    1.11
  18  -4 -32    3.27    1.25
 -18   4  31    3.97    1.31
  18  -4 -31    3.37    1.23
 -18   4  30    0.86    0.85
  18  -4 -30    1.08    0.94
 -18   4  29    0.99    0.85
  18  -4 -29    1.42    0.94
 -18   4  28    0.75    0.78
  18  -4 -28    0.83    0.82
 -18   4  27   16.09    2.07
  18  -4 -27   15.20    2.01
 -18   4  26    0.29    0.72
  18  -4 -26    0.06    0.63
 -18   4  25    4.70    1.18
  18  -4 -25    3.42    1.10
 -18   4  24   -0.22    0.59
  18  -4 -24   -0.04    0.66
 -18   4  23    0.88    0.77
  18  -4 -23    1.25    0.83
 -18   4  22   -0.28    0.59
  18  -4 -22    0.08    0.64
 -18   4  21   11.13    1.57
  18  -4 -21   10.47    1.58
 -18   4  20    0.31    0.64
  18  -4 -20   -0.21    0.59
 -18   4  19   36.81    2.63
  18  -4 -19   35.12    2.66
 -18   4  18   18.57    1.88
  18  -4 -18   21.88    2.11
 -18   4  17    0.53    0.63
  18  -4 -17    0.10    0.59
 -18   4  16   17.51    1.77
  18  -4 -16   17.17    1.85
 -18   4  15    3.37    0.91
  18  -4 -15    2.55    0.87
 -18   4  14    6.52    1.16
  18  -4 -14    6.92    1.24
 -18   4  13   71.16    3.36
  18  -4 -13   73.10    3.59
 -18   4  12    2.98    0.84
  18  -4 -12    3.44    0.94
 -18   4  11    3.86    0.93
  18  -4 -11    3.41    0.93
 -18   4  10    4.15    0.94
  18  -4 -10    4.70    1.03
 -18   4   9   -0.25    0.46
  18  -4  -9   -0.15    0.46
 -18   4   8   -0.03    0.50
  18  -4  -8   -0.32    0.45
 -18   4   7    1.64    0.71
  18  -4  -7    0.52    0.59
 -18  -4   6   23.20    1.48
 -18   4   6   20.29    1.80
  18  -4  -6   20.34    1.92
 -18  -4   5    0.08    0.35
 -18   4   5    0.42    0.57
  18  -4  -5    0.26    0.56
 -18  -4   4    0.72    0.45
 -18   4   4    0.48    0.55
  18  -4  -4    0.90    0.65
 -18  -4   3   11.45    1.19
 -18   4   3   12.71    1.47
  18  -4  -3   10.38    1.43
 -18  -4   2    0.34    0.44
 -18   4   2   -0.19    0.50
  18  -4  -2    0.01    0.52
 -18  -4   1    4.74    0.87
 -18   4   1    5.22    1.04
  18  -4  -1    4.66    1.05
 -18  -4   0    0.47    0.49
 -18   4   0    0.50    0.60
  18  -4   0    0.09    0.55
 -18  -4  -1    7.57    1.15
 -18   4  -1    7.16    1.21
  18  -4   1    6.33    1.18
 -18  -4  -2   39.72    2.54
 -18   4  -2   41.42    2.72
  18  -4   2   42.00    2.84
 -18  -4  -3   10.54    1.40
 -18   4  -3   10.04    1.42
  18  -4   3   11.02    1.55
 -18  -4  -4    8.96    1.36
 -18   4  -4    8.75    1.36
  18  -4   4    8.61    1.40
 -18  -4  -5    1.27    0.73
 -18   4  -5    1.75    0.78
  18  -4   5    0.81    0.69
 -18  -4  -6    1.25    0.73
 -18   4  -6    1.31    0.73
  18  -4   6    1.38    0.78
 -18  -4  -7   -0.39    0.50
 -18   4  -7   -0.05    0.55
  18  -4   7    0.12    0.55
 -18  -4  -8    1.26    0.78
 -18   4  -8    1.15    0.74
  18  -4   8    1.01    0.70
 -18  -4  -9    6.97    1.37
 -18   4  -9    8.38    1.46
  18  -4   9    7.20    1.36
 -18  -4 -10   -0.35    0.58
 -18   4 -10    0.31    0.64
 -18   4 -10   -0.03    0.65
  18  -4  10    0.39    0.68
 -18  -4 -11    3.07    1.07
 -18   4 -11    5.26    1.25
 -18   4 -11    6.71    1.42
  18  -4  11    6.24    1.34
 -18  -4 -12    1.31    0.87
 -18   4 -12    1.35    0.86
 -18   4 -12    1.77    0.93
  18  -4  12    1.00    0.83
 -18  -4 -13   -0.14    0.68
 -18   4 -13    0.35    0.70
 -18   4 -13    0.37    0.73
 -18  -4 -14    8.09    1.63
 -18   4 -14    8.14    1.58
 -18   4 -14    9.72    1.73
 -18  -4 -15    4.40    1.29
 -18   4 -15    1.81    0.98
 -18   4 -15    3.68    1.21
 -18  -4 -16    0.34    0.81
 -18   4 -16    1.66    0.98
 -18   4 -16    1.85    1.03
  18  -6 -24    8.99    1.83
  18  -6 -23    1.04    0.93
  18  -6 -22    3.56    1.28
  18  -6 -21    1.90    1.06
  18  -6 -20    2.98    1.20
  18  -6 -19   -0.20    0.69
  18  -6 -18    0.44    0.79
  18  -6 -17    0.16    0.74
  18  -6 -16   -0.47    0.67
 -18   6  15   23.54    2.23
  18  -6 -15   22.25    2.47
 -18   6  14    8.76    1.47
  18  -6 -14   12.12    1.87
 -18   6  13   27.55    2.36
  18  -6 -13   28.28    2.73
 -18   6  12    0.28    0.66
  18  -6 -12    0.10    0.71
 -18   6  11   20.02    2.00
  18  -6 -11   21.52    2.37
 -18   6  10    2.20    0.85
  18  -6 -10    3.49    1.07
 -18   6   9    0.49    0.62
  18  -6  -9    0.37    0.70
 -18   6   8    3.52    0.95
  18  -6  -8    2.75    1.00
 -18   6   7    0.57    0.62
  18  -6  -7    0.88    0.80
 -18   6   6    5.56    1.13
  18  -6  -6    5.97    1.35
 -18   6   5    3.46    0.95
  18  -6  -5    2.75    1.02
 -18   6   4    7.10    1.27
  18  -6  -4    5.84    1.34
 -18   6   3    3.20    0.94
  18  -6  -3    2.23    0.94
 -18   6   2    2.52    0.85
  18  -6  -2    3.63    1.11
 -18   6   1    2.18    0.84
  18  -6  -1    1.94    0.93
 -18   6   0    0.73    0.64
  18  -6   0   -0.07    0.60
 -18   6  -1    6.09    1.24
  18  -6   1    5.42    1.31
 -18   6  -2    0.20    0.62
  18  -6   2    0.03    0.66
 -18   6  -3    0.37    0.66
  18  -6   3    1.10    0.84
 -18  -6  -4    1.08    0.84
 -18   6  -4    1.07    0.73
  18  -6   4    1.35    0.86
 -18  -6  -5    5.39    1.32
 -18   6  -5    4.19    1.15
  18  -6   5    5.95    1.40
 -18  -6  -6    5.87    1.36
 -18   6  -6    7.50    1.43
  18  -6   6    7.33    1.55
 -18  -6  -7   12.72    1.92
  18  -6   7   14.16    2.08
 -18  -6  -8   -0.13    0.73
  18  -6   8    0.12    0.74
 -18  -6  -9    3.75    1.28
  18  -6   9    1.95    1.04
 -19  -1  36    0.20    0.80
 -19   1  36    1.08    0.98
 -19  -1  35    0.32    0.78
 -19   1  35    0.23    0.77
 -19  -1  34    0.67    0.80
 -19   1  34    0.55    0.77
 -19  -1  33    2.51    0.99
 -19   1  33    0.56    0.76
 -19  -1  32    0.06    0.63
 -19   1  32   -0.16    0.57
 -19  -1  31   -0.16    0.57
 -19   1  31    0.66    0.71
 -19  -1  30    1.53    0.79
 -19   1  30    0.57    0.72
 -19  -1  29   23.17    2.25
 -19   1  29   25.38    2.42
 -19  -1  28    0.23    0.61
 -19   1  28   -0.19    0.54
  19  -1 -28   -0.30    0.46
 -19  -1  27   10.91    1.50
 -19   1  27    8.35    1.41
  19  -1 -27   10.55    1.29
 -19  -1  26   12.04    1.54
 -19   1  26   12.22    1.63
  19  -1 -26   13.50    1.40
 -19  -1  25   11.81    1.50
 -19   1  25   10.13    1.48
  19  -1 -25   13.83    1.39
 -19  -1  24    5.74    1.07
 -19   1  24    5.46    1.11
  19  -1 -24    5.57    0.95
 -19  -1  23   28.78    2.14
 -19   1  23   29.55    2.29
  19  -1 -23   29.87    1.90
 -19  -1  22    9.92    1.28
 -19   1  22   10.70    1.40
  19  -1 -22    8.48    1.05
 -19  -1  21    1.28    0.63
 -19   1  21    0.28    0.56
  19  -1 -21    0.76    0.50
 -19  -1  20    3.26    0.77
 -19   1  20    2.03    0.73
  19  -1 -20    2.11    0.60
 -19  -1  19   16.17    1.47
 -19   1  19   14.29    1.49
  19  -1 -19   16.88    1.34
 -19  -1  18   35.60    2.07
 -19   1  18   33.10    2.16
  19  -1 -18   38.95    1.96
 -19  -1  17    2.87    0.70
 -19   1  17    1.86    0.66
  19  -1 -17    2.46    0.59
 -19  -1  16   -0.09    0.37
 -19   1  16   -0.51    0.38
  19  -1 -16   -0.21    0.36
 -19  -1  15   69.59    2.65
 -19   1  15   65.38    2.85
  19  -1 -15   74.47    2.59
 -19  -1  14   16.03    1.27
 -19   1  14   15.11    1.40
  19  -1 -14   15.45    1.21
  19   1 -14   16.13    0.73
 -19  -1  13   38.10    1.88
 -19   1  13   38.17    2.13
  19  -1 -13   38.77    1.86
  19   1 -13   36.51    1.15
 -19  -1  12   36.71    1.82
 -19  -1  12   36.81    1.22
 -19   1  12   34.97    2.01
  19  -1 -12   34.11    1.75
  19   1 -12   33.07    1.16
 -19  -1  11   25.12    1.50
 -19  -1  11   23.36    1.03
 -19   1  11   22.76    1.63
  19  -1 -11   27.05    1.57
  19   1 -11   24.35    1.06
 -19  -1  10   20.80    1.35
 -19  -1  10   22.54    1.07
 -19   1  10   21.54    1.58
  19  -1 -10   19.59    1.36
 -19  -1   9   45.83    1.96
 -19  -1   9   46.38    1.62
 -19   1   9   43.21    2.19
  19  -1  -9   43.03    1.99
 -19  -1   8    5.70    0.76
 -19  -1   8    6.21    0.66
 -19   1   8    5.32    0.87
  19  -1  -8    5.65    0.82
 -19  -1   7  160.41    3.69
 -19  -1   7  162.92    3.40
 -19   1   7  157.45    4.17
  19  -1  -7  158.59    3.95
 -19  -1   6   68.35    2.40
 -19  -1   6   67.41    2.25
 -19   1   6   61.57    2.62
  19  -1  -6   66.45    2.58
 -19  -1   5   28.04    1.57
 -19  -1   5   26.91    1.49
 -19   1   5   29.44    1.84
  19  -1  -5   29.61    1.77
 -19  -1   4   18.40    1.31
 -19  -1   4   17.20    1.25
 -19   1   4   18.59    1.50
  19  -1  -4   19.50    1.48
 -19  -1   3   77.15    2.66
 -19  -1   3   77.43    2.71
 -19   1   3   72.68    2.92
  19  -1  -3   74.73    2.89
 -19  -1   2   11.16    1.09
 -19  -1   2   11.26    1.12
 -19   1   2   13.63    1.34
  19  -1  -2   12.78    1.27
 -19  -1   1   57.86    2.41
 -19  -1   1   54.14    2.42
 -19   1   1   55.48    2.63
  19  -1  -1   54.51    2.58
 -19  -1   0    3.34    0.69
 -19  -1   0    2.43    0.66
 -19   1   0    2.47    0.72
  19  -1   0    3.60    0.79
 -19  -1  -1   13.39    1.26
 -19  -1  -1   13.52    1.33
 -19   1  -1   12.67    1.35
 -19   1  -1   13.80    1.40
  19  -1   1   10.59    1.24
 -19  -1  -2   61.79    2.69
 -19  -1  -2   67.20    2.96
 -19   1  -2   59.00    2.86
 -19   1  -2   56.34    2.80
  19  -1   2   54.41    2.75
 -19  -1  -3    9.96    1.17
 -19  -1  -3    8.18    1.13
 -19   1  -3    8.71    1.21
 -19   1  -3    8.36    1.18
  19  -1   3    7.30    1.12
 -19  -1  -4    3.45    0.80
 -19  -1  -4    4.42    0.91
 -19   1  -4    3.43    0.86
 -19   1  -4    4.14    0.89
  19  -1   4    3.02    0.83
 -19  -1  -5   10.46    1.28
 -19  -1  -5   12.31    1.43
 -19   1  -5   10.22    1.33
 -19   1  -5   10.49    1.34
 -19  -1  -6    1.07    0.65
 -19   1  -6    1.60    0.69
 -19   1  -6    1.55    0.70
 -19  -1  -7   10.70    1.43
 -19   1  -7    9.83    1.37
 -19   1  -7    9.47    1.36
 -19  -1  -8    4.86    1.06
 -19   1  -8    5.15    1.08
 -19   1  -8    4.46    1.04
 -19  -1  -9    0.45    0.60
 -19   1  -9    0.04    0.55
 -19   1  -9    0.29    0.56
 -19  -1 -10    1.36    0.75
 -19   1 -10    0.36    0.60
 -19  -1 -11    6.25    1.26
 -19   1 -11    3.72    1.04
 -19  -1 -12    6.35    1.29
 -19   1 -12    7.63    1.40
 -19  -1 -13   -0.09    0.56
 -19   1 -13    0.83    0.75
 -19  -1 -14   -0.51    0.49
 -19   1 -14   -0.63    0.52
 -19  -1 -15    1.77    0.91
 -19   1 -15    1.55    0.87
 -19  -1 -16    2.19    1.01
 -19   1 -16    2.41    1.02
 -19  -1 -17    4.72    1.32
 -19   1 -17    5.30    1.36
 -19  -1 -18    1.27    0.90
 -19   1 -18    0.98    0.84
 -19  -1 -19    6.21    1.56
 -19   1 -19    6.77    1.56
 -19  -1 -20   -0.13    0.78
 -19   1 -20    0.21    0.83
 -19  -3  34    9.05    1.65
 -19   3  34    9.41    1.83
  19  -3 -34    8.78    1.69
 -19  -3  33    0.34    0.76
 -19   3  33    0.07    0.73
  19  -3 -33    0.32    0.78
 -19  -3  32    3.88    1.16
 -19   3  32    4.75    1.36
  19  -3 -32    4.16    1.24
 -19  -3  31    0.47    0.69
 -19   3  31    0.45    0.73
  19  -3 -31    0.26    0.71
 -19  -3  30   -0.10    0.62
 -19   3  30    0.61    0.74
  19  -3 -30   -0.31    0.62
 -19  -3  29    1.07    0.72
 -19   3  29    1.31    0.84
  19  -3 -29    1.25    0.80
 -19  -3  28    2.53    0.89
 -19   3  28    1.74    0.91
  19  -3 -28    1.92    0.89
 -19  -3  27    0.01    0.54
 -19   3  27   -0.61    0.47
  19  -3 -27   -0.14    0.58
 -19  -3  26    2.24    0.79
 -19   3  26    2.03    0.91
  19  -3 -26    2.58    0.94
 -19  -3  25   -0.12    0.48
 -19   3  25   -0.10    0.53
  19  -3 -25    0.67    0.70
 -19  -3  24   18.94    1.72
 -19   3  24   14.94    1.83
  19  -3 -24   17.81    1.89
 -19  -3  23   37.59    2.31
 -19   3  23   38.53    2.79
  19  -3 -23   37.61    2.64
 -19  -3  22   -0.03    0.27
 -19   3  22    0.24    0.61
  19  -3 -22    0.38    0.64
 -19  -3  21    4.83    0.85
 -19   3  21    5.06    1.11
  19  -3 -21    6.06    1.15
 -19  -3  20   72.43    2.89
 -19   3  20   68.79    3.50
  19  -3 -20   70.33    3.44
 -19  -3  19   18.32    1.42
 -19   3  19   18.57    1.84
  19  -3 -19   16.90    1.73
 -19  -3  18    2.79    0.63
 -19   3  18    2.64    0.86
  19  -3 -18    2.41    0.83
 -19  -3  17    0.65    0.43
 -19   3  17    0.12    0.54
  19  -3 -17    0.81    0.64
 -19  -3  16   10.31    0.98
 -19   3  16    9.78    1.32
  19  -3 -16    9.43    1.29
 -19  -3  15    6.83    0.78
 -19   3  15    6.98    1.13
  19  -3 -15    6.23    1.09
 -19  -3  14   10.36    0.91
 -19   3  14    9.05    1.24
  19  -3 -14    9.90    1.29
 -19  -3  13    9.77    0.84
 -19   3  13    9.41    1.25
  19  -3 -13    8.31    1.20
 -19  -3  12    6.90    0.69
 -19   3  12    6.33    1.06
  19  -3 -12    6.43    1.07
 -19  -3  11   17.40    1.00
 -19   3  11   16.20    1.55
  19  -3 -11   16.03    1.57
 -19  -3  10    7.39    0.66
 -19   3  10    7.72    1.13
  19  -3 -10    6.08    1.03
 -19  -3   9   -0.10    0.25
 -19  -3   9    0.02    0.25
 -19   3   9    0.25    0.51
  19  -3  -9    0.30    0.51
 -19  -3   8  107.48    2.33
 -19  -3   8  105.24    2.61
 -19   3   8   98.62    3.71
  19  -3  -8   99.01    3.78
 -19  -3   7    0.66    0.29
 -19  -3   7    0.43    0.33
 -19   3   7    0.99    0.59
  19  -3  -7    0.86    0.61
 -19  -3   6    7.28    0.64
 -19  -3   6    7.32    0.81
 -19   3   6    5.41    0.97
  19  -3  -6    6.10    1.04
 -19  -3   5    1.59    0.38
 -19  -3   5    1.38    0.46
 -19   3   5    1.05    0.60
  19  -3  -5    1.46    0.66
 -19  -3   4    1.31    0.37
 -19  -3   4    1.41    0.48
 -19   3   4    1.69    0.69
  19  -3  -4    0.54    0.54
 -19  -3   3    0.54    0.34
 -19  -3   3    0.26    0.38
 -19   3   3    0.06    0.49
  19  -3  -3    0.77    0.60
 -19  -3   2   18.99    1.16
 -19  -3   2   17.75    1.46
 -19   3   2   18.53    1.71
  19  -3  -2   17.79    1.72
 -19  -3   1   55.67    2.02
 -19  -3   1   53.39    2.59
 -19   3   1   51.61    2.83
  19  -3  -1   53.01    2.92
 -19  -3   0   77.36    2.49
 -19  -3   0   79.55    3.27
 -19   3   0   74.49    3.43
  19  -3   0   71.11    3.42
 -19  -3  -1   16.78    1.24
 -19  -3  -1   16.50    1.58
 -19   3  -1   14.17    1.58
  19  -3   1   16.34    1.72
 -19  -3  -2   13.67    1.17
 -19  -3  -2   14.15    1.53
 -19   3  -2   13.23    1.56
  19  -3   2   12.87    1.56
 -19  -3  -3    0.30    0.43
 -19  -3  -3    0.19    0.51
 -19   3  -3    0.74    0.63
  19  -3   3    0.43    0.60
 -19  -3  -4    4.74    0.81
 -19  -3  -4    3.62    0.91
 -19   3  -4    4.20    0.99
  19  -3   4    4.19    1.00
 -19  -3  -5    1.58    0.58
 -19  -3  -5    2.93    0.88
 -19   3  -5    2.93    0.90
  19  -3   5    1.92    0.80
 -19  -3  -6    7.98    1.32
 -19   3  -6   11.02    1.52
  19  -3   6   10.57    1.50
 -19  -3  -7    2.65    0.90
 -19   3  -7    3.66    1.02
 -19   3  -7    3.18    0.99
  19  -3   7    3.10    0.96
 -19  -3  -8   17.68    1.96
 -19   3  -8   17.55    1.97
 -19   3  -8   18.03    2.00
  19  -3   8   14.51    1.79
 -19  -3  -9    4.89    1.15
 -19   3  -9    3.47    1.05
 -19   3  -9    3.28    0.99
  19  -3   9    4.22    1.10
 -19  -3 -10    0.53    0.67
 -19   3 -10    0.33    0.62
 -19   3 -10   -0.01    0.61
  19  -3  10   -0.06    0.55
 -19  -3 -11    0.29    0.63
 -19   3 -11    0.48    0.69
 -19   3 -11    0.65    0.71
 -19  -3 -12   39.30    3.12
 -19   3 -12   34.63    2.92
 -19  -3 -13    1.78    0.93
 -19   3 -13    1.86    0.93
 -19   3 -13    2.02    0.94
 -19  -3 -14   17.60    2.23
 -19   3 -14   16.21    2.12
 -19   3 -14   18.67    2.26
 -19  -3 -15    0.16    0.71
 -19   3 -15   -0.60    0.51
 -19   3 -15    0.41    0.72
 -19  -3 -16    2.02    1.05
 -19   3 -16    0.35    0.70
 -19   3 -16    0.71    0.86
 -19  -3 -17   -0.69    0.66
 -19   3 -17   -0.49    0.58
 -19   3 -17   -0.15    0.74
 -19   3 -18    2.02    0.99
 -19   3 -18    0.78    0.92
 -19   5  29    1.44    0.97
  19  -5 -29    1.64    1.02
 -19   5  28    1.60    1.01
  19  -5 -28    3.34    1.22
 -19   5  27    4.89    1.31
  19  -5 -27    5.43    1.45
 -19   5  26    1.29    0.88
  19  -5 -26    1.34    0.94
 -19   5  25    0.43    0.74
  19  -5 -25    0.42    0.75
 -19   5  24    4.68    1.25
  19  -5 -24    5.49    1.41
 -19   5  23    6.87    1.42
  19  -5 -23    5.52    1.39
 -19   5  22   26.30    2.48
  19  -5 -22   25.46    2.60
 -19   5  21   -0.45    0.56
  19  -5 -21    0.30    0.73
 -19   5  20    6.16    1.28
  19  -5 -20    5.92    1.36
 -19   5  19    0.61    0.70
  19  -5 -19    0.74    0.73
 -19   5  18    4.36    1.12
  19  -5 -18    4.23    1.16
 -19   5  17    0.27    0.64
  19  -5 -17   -0.08    0.61
 -19   5  16   12.84    1.66
  19  -5 -16   12.74    1.77
 -19   5  15    4.20    1.06
  19  -5 -15    5.86    1.29
 -19   5  14   32.00    2.45
  19  -5 -14   30.05    2.61
 -19   5  13    3.59    0.99
  19  -5 -13    3.46    1.02
 -19   5  12    9.32    1.40
  19  -5 -12   10.11    1.56
 -19   5  11    6.08    1.17
  19  -5 -11    7.21    1.36
 -19   5  10    0.20    0.57
  19  -5 -10    1.00    0.72
 -19   5   9    0.62    0.63
  19  -5  -9   -0.07    0.59
 -19   5   8    4.76    1.05
  19  -5  -8    4.54    1.11
 -19   5   7    8.83    1.34
  19  -5  -7    6.68    1.29
 -19   5   6    7.48    1.25
  19  -5  -6    6.94    1.32
 -19   5   5    0.94    0.68
  19  -5  -5    0.05    0.60
 -19   5   4    1.17    0.71
  19  -5  -4    1.12    0.75
 -19   5   3    2.53    0.87
  19  -5  -3    1.31    0.77
 -19   5   2   35.56    2.59
  19  -5  -2   39.09    2.92
 -19  -5   1    0.52    0.55
 -19   5   1    0.99    0.69
  19  -5  -1    0.16    0.60
 -19  -5   0   11.54    1.46
 -19   5   0   10.74    1.52
  19  -5   0    9.36    1.54
 -19  -5  -1    5.77    1.12
 -19   5  -1    5.96    1.21
  19  -5   1    4.22    1.13
 -19  -5  -2    3.83    1.00
 -19   5  -2    3.65    1.01
  19  -5   2    2.18    0.91
 -19  -5  -3    7.26    1.31
 -19   5  -3    6.76    1.30
  19  -5   3    7.48    1.44
 -19  -5  -4    3.08    0.99
 -19   5  -4    2.09    0.87
  19  -5   4    2.83    1.01
 -19  -5  -5   -0.09    0.58
 -19   5  -5   -0.25    0.58
  19  -5   5   -0.10    0.56
 -19  -5  -6    0.56    0.75
 -19   5  -6    0.19    0.62
  19  -5   6    0.04    0.65
 -19  -5  -7    0.58    0.75
 -19   5  -7    0.44    0.74
  19  -5   7    1.29    0.86
 -19  -5  -8   21.90    2.40
 -19   5  -8   22.02    2.35
  19  -5   8   21.19    2.39
 -19  -5  -9    0.32    0.74
 -19   5  -9    0.74    0.79
  19  -5   9    1.10    0.79
 -19  -5 -10    0.30    0.75
 -19   5 -10    0.43    0.74
 -19   5 -10    0.24    0.77
  19  -5  10    0.50    0.74
 -19  -5 -11   -0.50    0.67
 -19   5 -11    0.10    0.69
 -19   5 -11    0.14    0.71
  19  -5  11    0.40    0.75
 -19  -5 -12    6.59    1.57
 -19   5 -12    5.22    1.35
 -19   5 -12    4.58    1.36
  19  -5  12    5.19    1.39
  19  -7 -14    1.22    0.96
  19  -7 -13    2.32    1.12
  19  -7 -12   -0.51    0.70
  19  -7 -11    1.68    1.04
  19  -7 -10   -0.18    0.76
  19  -7  -9    3.21    1.20
  19  -7  -8    5.02    1.39
  19  -7  -7    3.92    1.28
  19  -7  -6    2.69    1.14
  19  -7  -5    2.82    1.14
  19  -7  -4    0.63    0.82
  19  -7  -3    2.07    1.05
  19  -7  -2    3.47    1.26
  19  -7  -1    0.22    0.79
 -20   0  37    0.07    0.82
 -20   0  36    7.25    1.60
 -20   0  35    0.06    0.72
 -20   0  34    0.51    0.79
 -20   0  33    0.26    0.69
 -20   0  32   16.80    2.10
 -20   0  31   -0.33    0.53
 -20   0  30   -0.23    0.57
 -20   0  29   -0.09    0.57
 -20   0  28   21.29    2.15
 -20   0  27    0.20    0.58
 -20   0  26   10.29    1.48
 -20   0  25   -0.15    0.52
 -20   0  24   37.49    2.56
 -20   0  23    0.24    0.56
  20   0 -23   -0.25    0.35
 -20   0  22   41.79    2.58
  20   0 -22   46.71    1.95
 -20   0  21    0.21    0.48
  20   0 -21   -0.05    0.37
 -20   0  20   33.75    2.21
  20   0 -20   38.57    1.69
 -20   0  19    0.01    0.45
  20   0 -19    0.06    0.35
 -20   0  18   63.69    2.88
  20   0 -18   67.78    2.15
 -20   0  17   -0.13    0.42
  20   0 -17    0.00    0.32
 -20   0  16   51.72    2.49
  20   0 -16   50.47    1.82
 -20   0  15   -0.39    0.38
  20   0 -15   -0.30    0.29
 -20   0  14  101.97    3.37
  20   0 -14  106.54    2.66
 -20   0  13   -0.17    0.40
  20   0 -13   -0.09    0.31
 -20   0  12   95.38    3.18
  20   0 -12  102.09    2.65
 -20   0  11    0.47    0.48
  20   0 -11   -0.12    0.31
 -20   0  10   70.79    2.69
  20   0 -10   72.60    2.31
 -20   0   9   -0.04    0.40
  20   0  -9    0.29    0.38
 -20   0   8   11.65    1.14
  20   0  -8   11.43    1.01
 -20   0   7    0.10    0.43
  20   0  -7   -0.22    0.34
 -20   0   6   14.73    1.28
  20   0  -6   13.66    1.15
 -20   0   5   -0.34    0.36
  20   0  -5    0.13    0.37
 -20   0   4   45.82    2.23
 -20   0   4   42.32    2.07
  20   0  -4   43.40    2.09
 -20   0   3   -0.13    0.42
 -20   0   3   -0.33    0.35
  20   0  -3    0.33    0.44
 -20   0   2   28.28    1.81
 -20   0   2   28.88    1.81
  20   0  -2   29.28    1.83
 -20   0   1   -0.55    0.34
 -20   0   1   -0.02    0.40
 -20   0   0   28.55    1.90
 -20   0   0   28.16    1.89
 -20   0  -1    0.11    0.43
 -20   0  -1    0.16    0.45
 -20   0  -2    8.90    1.16
 -20   0  -2   10.28    1.26
 -20   0  -3   -0.16    0.39
 -20   0  -3   -0.18    0.40
 -20   0  -4   17.37    1.64
 -20   0  -4   18.10    1.70
 -20   0  -5   -0.14    0.44
 -20   0  -5    0.18    0.48
 -20   0  -6    0.96    0.64
 -20   0  -6    0.61    0.60
 -20   0  -7    0.01    0.52
 -20   0  -7   -0.16    0.47
 -20   0  -8   -0.20    0.49
 -20   0  -9   -0.28    0.49
 -20   0 -10    4.05    1.05
 -20   0 -11    0.19    0.57
 -20   0 -12   55.77    3.54
 -20   0 -13   -0.16    0.56
 -20   0 -14   13.44    1.90
 -20   0 -15   -0.24    0.66
 -20   0 -16   -0.06    0.67
 -20   0 -17   -0.40    0.63
 -20   0 -18    1.10    0.91
 -20   0 -19    0.02    0.78
 -20  -2  35    5.68    1.39
 -20   2  35    5.66    1.48
 -20  -2  34   -0.25    0.65
 -20   2  34   -0.28    0.66
 -20  -2  33    1.70    0.93
 -20   2  33    1.68    0.92
 -20  -2  32    2.25    0.98
 -20   2  32    1.17    0.91
 -20  -2  31    2.43    0.95
 -20   2  31    3.53    1.14
 -20  -2  30    7.15    1.37
 -20   2  30    6.85    1.44
  20  -2 -30    8.65    1.39
 -20  -2  29    1.37    0.79
 -20   2  29    0.04    0.63
  20  -2 -29    0.55    0.66
 -20  -2  28    0.14    0.57
 -20   2  28    0.12    0.62
  20  -2 -28   -0.35    0.56
 -20  -2  27    3.18    0.94
 -20   2  27    1.70    0.89
  20  -2 -27    1.40    0.77
 -20  -2  26   10.72    1.43
 -20   2  26   11.38    1.64
  20  -2 -26   12.30    1.51
 -20  -2  25   35.44    2.44
 -20   2  25   32.00    2.57
  20  -2 -25   34.68    2.38
 -20  -2  24    0.24    0.53
 -20   2  24    0.09    0.62
  20  -2 -24    0.44    0.60
 -20  -2  23    7.36    1.13
 -20   2  23    8.76    1.38
  20  -2 -23    8.25    1.21
 -20  -2  22    0.40    0.51
 -20   2  22    0.55    0.67
  20  -2 -22   -0.09    0.51
 -20  -2  21   39.24    2.29
 -20   2  21   38.87    2.61
  20  -2 -21   35.60    2.26
 -20  -2  20   -0.04    0.41
 -20   2  20   -0.20    0.52
  20  -2 -20    0.89    0.58
 -20  -2  19   30.35    1.91
 -20   2  19   29.23    2.19
  20  -2 -19   29.83    2.01
 -20  -2  18   65.15    2.69
 -20   2  18   60.87    3.07
  20  -2 -18   63.52    2.86
 -20  -2  17   16.99    1.36
 -20   2  17   16.16    1.61
  20  -2 -17   16.38    1.49
 -20   2  16   61.99    3.00
  20  -2 -16   63.09    2.80
 -20  -2  15    4.32    0.67
 -20   2  15   12.07    1.38
  20  -2 -15   12.77    1.30
 -20  -2  14    6.11    0.78
 -20   2  14    5.09    0.97
  20  -2 -14    5.17    0.88
 -20  -2  13   32.44    1.65
 -20   2  13   31.91    2.10
  20  -2 -13   31.44    1.95
 -20  -2  12   39.92    1.78
 -20   2  12   39.26    2.30
  20  -2 -12   43.86    2.29
 -20  -2  11    2.68    0.53
 -20  -2  11    2.65    0.37
 -20   2  11    2.17    0.70
  20  -2 -11    2.30    0.67
 -20  -2  10   -0.06    0.28
 -20  -2  10   -0.14    0.22
 -20   2  10    0.35    0.50
  20  -2 -10    0.20    0.45
 -20  -2   9   10.30    0.91
 -20  -2   9   10.71    0.81
 -20   2   9    9.43    1.19
  20  -2  -9    8.61    1.09
 -20  -2   8   28.90    1.47
 -20  -2   8   31.53    1.44
 -20   2   8   27.20    1.91
  20  -2  -8   27.62    1.87
 -20  -2   7   11.23    0.94
 -20  -2   7   10.71    0.92
 -20   2   7   12.30    1.32
  20  -2  -7   10.13    1.18
 -20  -2   6    0.86    0.37
 -20  -2   6    0.70    0.37
 -20   2   6    0.29    0.49
  20  -2  -6    1.60    0.62
 -20  -2   5   23.29    1.36
 -20  -2   5   25.17    1.51
 -20   2   5   24.28    1.84
  20  -2  -5   21.02    1.68
 -20  -2   4    0.24    0.35
 -20  -2   4    0.23    0.37
 -20   2   4    0.20    0.53
  20  -2  -4    0.57    0.54
 -20  -2   3   16.58    1.22
 -20  -2   3   16.16    1.32
 -20   2   3   14.89    1.49
  20  -2  -3   14.56    1.46
 -20  -2   2   39.32    1.88
 -20  -2   2   36.49    2.03
 -20   2   2   35.39    2.26
  20  -2  -2   35.29    2.24
 -20  -2   1   20.23    1.38
 -20  -2   1   58.34    2.65
 -20   2   1   56.39    2.87
  20  -2  -1   55.41    2.84
 -20  -2   0   49.42    2.52
 -20   2   0   48.88    2.71
  20  -2   0   43.32    2.56
 -20  -2  -1    0.16    0.35
 -20  -2  -1    0.17    0.44
 -20   2  -1    0.42    0.55
  20  -2   1    0.31    0.53
 -20  -2  -2    1.40    0.55
 -20  -2  -2    2.50    0.76
 -20   2  -2    2.31    0.77
  20  -2   2    2.06    0.74
 -20  -2  -3   36.77    2.10
 -20  -2  -3   32.49    2.24
 -20   2  -3   33.97    2.38
  20  -2   3   29.86    2.25
 -20  -2  -4   11.13    1.24
 -20  -2  -4   10.25    1.37
 -20   2  -4    9.00    1.33
 -20   2  -4    8.91    1.34
  20  -2   4    9.54    1.36
 -20  -2  -5   18.69    1.62
 -20  -2  -5   17.49    1.77
 -20   2  -5   17.05    1.79
 -20   2  -5   15.34    1.71
  20  -2   5   14.51    1.67
 -20  -2  -6    1.10    0.67
 -20   2  -6    1.46    0.76
 -20   2  -6    2.14    0.81
  20  -2   6    1.60    0.73
 -20  -2  -7   -0.06    0.52
 -20   2  -7    0.04    0.55
 -20   2  -7    0.55    0.61
  20  -2   7    0.48    0.59
 -20  -2  -8    5.46    1.17
 -20   2  -8    4.75    1.13
 -20   2  -8    5.13    1.14
 -20  -2  -9    0.32    0.63
 -20   2  -9   -0.16    0.55
 -20   2  -9    0.54    0.68
 -20  -2 -10   11.92    1.70
 -20   2 -10   13.00    1.76
 -20   2 -10   11.60    1.67
 -20  -2 -11    0.46    0.67
 -20   2 -11    0.99    0.71
 -20   2 -11    0.87    0.76
 -20  -2 -12    1.53    0.85
 -20   2 -12    1.61    0.84
 -20   2 -12    1.87    0.87
 -20  -2 -13    0.29    0.72
 -20   2 -13    0.00    0.55
 -20   2 -13    0.05    0.63
 -20  -2 -14    0.35    0.73
 -20   2 -14    0.10    0.63
 -20   2 -14    0.03    0.70
 -20  -2 -15    0.19    0.68
 -20   2 -15   -0.39    0.54
 -20   2 -15    0.04    0.69
 -20  -2 -16    2.46    1.04
 -20   2 -16    3.84    1.20
 -20   2 -16    1.37    0.92
 -20  -2 -17    9.50    1.81
 -20   2 -17    9.50    1.76
 -20   2 -17    9.41    1.75
 -20  -2 -18    6.05    1.58
 -20   2 -18    4.80    1.38
 -20   4  32    1.00    0.89
  20  -4 -32    3.02    1.19
 -20   4  31   11.49    1.93
  20  -4 -31   10.31    1.83
 -20   4  30    2.43    1.07
  20  -4 -30    2.59    1.11
 -20   4  29   17.71    2.26
  20  -4 -29   17.74    2.24
 -20   4  28    0.16    0.74
  20  -4 -28    0.28    0.78
 -20   4  27    4.04    1.18
  20  -4 -27    3.96    1.19
 -20   4  26   10.46    1.70
  20  -4 -26   10.89    1.72
 -20   4  25   19.92    2.21
  20  -4 -25   23.37    2.38
 -20   4  24    0.36    0.68
  20  -4 -24    2.55    0.98
 -20   4  23   11.57    1.67
  20  -4 -23   13.76    1.83
 -20   4  22    0.87    0.73
  20  -4 -22    0.78    0.74
 -20   4  21    0.91    0.74
  20  -4 -21    0.60    0.73
 -20   4  20    5.02    1.14
  20  -4 -20    6.97    1.31
 -20   4  19    7.09    1.28
  20  -4 -19    5.00    1.16
 -20   4  18    1.13    0.70
  20  -4 -18    0.84    0.69
 -20   4  17   18.90    1.90
  20  -4 -17   19.80    2.01
 -20   4  16    3.05    0.92
  20  -4 -16    2.31    0.89
 -20   4  15   16.20    1.74
  20  -4 -15   15.30    1.75
 -20   4  14   33.28    2.41
  20  -4 -14   36.72    2.63
 -20   4  13    1.25    0.75
  20  -4 -13    1.57    0.77
 -20   4  12   23.01    2.01
  20  -4 -12   23.81    2.13
 -20   4  11   50.71    2.90
  20  -4 -11   55.39    3.17
 -20   4  10    7.26    1.20
  20  -4 -10    7.82    1.29
 -20   4   9   52.49    2.94
  20  -4  -9   52.64    3.08
 -20   4   8    0.46    0.57
  20  -4  -8    1.15    0.71
 -20   4   7    0.74    0.60
  20  -4  -7    0.40    0.59
 -20   4   6   15.06    1.63
  20  -4  -6   14.30    1.67
 -20  -4   5   -0.04    0.35
 -20   4   5    0.52    0.60
  20  -4  -5   -0.11    0.49
 -20  -4   4    0.45    0.40
 -20   4   4    0.44    0.59
  20  -4  -4    0.18    0.60
 -20  -4   3    1.27    0.55
 -20   4   3    1.00    0.65
  20  -4  -3    1.61    0.76
 -20  -4   2    3.86    0.81
 -20   4   2    3.30    0.92
  20  -4  -2    1.87    0.82
 -20  -4   1    7.26    1.09
 -20   4   1    9.12    1.36
  20  -4  -1    7.85    1.33
 -20  -4   0   11.05    1.36
 -20   4   0   13.17    1.63
  20  -4   0   12.01    1.62
 -20  -4  -1   54.51    2.98
 -20   4  -1   50.63    3.09
  20  -4   1   45.79    3.04
 -20  -4  -2    1.23    0.70
 -20   4  -2    0.69    0.65
  20  -4   2    0.62    0.69
 -20  -4  -3   41.28    2.76
 -20   4  -3   38.87    2.79
  20  -4   3   37.80    2.84
 -20  -4  -4    9.48    1.44
 -20   4  -4    8.32    1.41
  20  -4   4    9.40    1.52
 -20  -4  -5   10.23    1.53
 -20   4  -5   11.81    1.65
  20  -4   5   10.55    1.62
 -20  -4  -6    1.02    0.73
 -20   4  -6    1.16    0.76
  20  -4   6    1.64    0.82
 -20  -4  -7   -0.13    0.58
 -20   4  -7    0.43    0.62
  20  -4   7    0.35    0.65
 -20  -4  -8    0.62    0.73
 -20   4  -8    0.27    0.61
  20  -4   8    0.47    0.68
 -20  -4  -9    1.38    0.82
 -20   4  -9    1.67    0.87
 -20   4  -9    2.49    1.00
  20  -4   9    1.37    0.86
 -20  -4 -10    0.56    0.77
 -20   4 -10    0.78    0.73
 -20   4 -10    1.04    0.88
  20  -4  10    0.25    0.66
 -20  -4 -11    0.79    0.82
 -20   4 -11    0.62    0.70
 -20   4 -11   -0.67    0.54
  20  -4  11   -0.34    0.62
 -20  -4 -12    2.10    0.98
 -20   4 -12    2.05    0.94
 -20   4 -12    1.69    0.95
  20  -4  12    2.15    1.00
 -20  -4 -13    0.18    0.74
 -20   4 -13    0.04    0.61
 -20   4 -13    0.40    0.71
 -20  -4 -14    2.81    1.17
 -20   4 -14    2.70    1.12
 -20   4 -14    1.71    0.97
 -20  -4 -15    0.57    0.86
 -20   4 -15    0.71    0.83
 -20   4 -15    0.56    0.85
  20  -6 -24    0.48    0.94
  20  -6 -23    8.98    1.81
  20  -6 -22    2.52    1.15
 -20   6  21    1.06    0.87
  20  -6 -21    0.56    0.83
 -20   6  20   -0.41    0.67
  20  -6 -20    0.27    0.79
 -20   6  19    2.26    0.99
  20  -6 -19    4.47    1.36
 -20   6  18    4.95    1.21
  20  -6 -18    3.99    1.27
 -20   6  17    3.99    1.13
  20  -6 -17    3.15    1.21
 -20   6  16    2.54    1.00
  20  -6 -16    2.22    1.02
 -20   6  15    6.76    1.34
  20  -6 -15    7.11    1.54
 -20   6  14   13.41    1.76
  20  -6 -14   15.22    2.09
 -20   6  13    8.33    1.42
  20  -6 -13    6.73    1.49
 -20   6  12    2.97    0.97
  20  -6 -12    2.73    1.10
 -20   6  11   18.26    2.00
  20  -6 -11   17.72    2.21
 -20   6  10    3.61    1.06
  20  -6 -10    2.56    1.04
 -20   6   9   20.54    2.10
  20  -6  -9   19.42    2.28
 -20   6   8    1.21    0.80
  20  -6  -8    0.79    0.79
 -20   6   7    0.77    0.71
  20  -6  -7    0.26    0.69
 -20   6   6   -0.17    0.52
  20  -6  -6    0.13    0.64
 -20   6   5    6.17    1.22
  20  -6  -5    4.08    1.19
 -20   6   4    0.69    0.70
  20  -6  -4    0.52    0.76
 -20   6   3    3.30    0.99
  20  -6  -3    1.87    0.93
 -20   6   2    4.26    1.12
  20  -6  -2    4.53    1.24
 -20   6   1    0.03    0.59
  20  -6  -1    0.46    0.71
 -20   6   0    0.03    0.56
  20  -6   0   -0.34    0.59
 -20   6  -1    8.11    1.46
  20  -6   1    8.53    1.64
 -20   6  -2   -0.55    0.57
  20  -6   2   -0.26    0.66
 -20   6  -3   25.91    2.50
  20  -6   3   24.82    2.67
 -20   6  -4   -0.11    0.62
  20  -6   4    0.10    0.71
 -20   6  -5    5.07    1.29
  20  -6   5    5.03    1.35
 -20   6  -6    9.77    1.70
  20  -6   6   13.25    2.06
 -21  -1  36    0.79    0.89
 -21   1  36    0.45    0.88
 -21  -1  35    3.94    1.22
 -21   1  35    3.47    1.19
 -21  -1  34    0.72    0.74
 -21   1  34    0.16    0.68
 -21  -1  33    0.34    0.71
 -21   1  33    1.07    0.79
 -21  -1  32    0.34    0.67
 -21   1  32    0.79    0.78
 -21  -1  31   11.52    1.70
 -21   1  31   10.84    1.72
 -21  -1  30    0.73    0.68
 -21   1  30   -0.30    0.54
 -21  -1  29    2.94    0.93
 -21   1  29    2.85    0.96
 -21  -1  28    2.10    0.83
 -21   1  28    0.75    0.70
 -21  -1  27   18.24    1.91
 -21   1  27   18.71    2.03
 -21  -1  26   13.10    1.59
 -21   1  26   14.57    1.79
  21  -1 -26   12.60    1.35
 -21  -1  25   26.02    2.15
 -21   1  25   26.64    2.30
  21  -1 -25   30.74    2.00
 -21  -1  24   58.15    3.10
 -21   1  24   56.05    3.22
  21  -1 -24   57.05    2.65
 -21  -1  23    6.59    1.12
 -21   1  23    5.75    1.12
  21  -1 -23    5.26    0.88
 -21  -1  22    5.50    1.02
 -21   1  22    4.60    1.01
  21  -1 -22    5.90    0.92
 -21  -1  21    1.43    0.63
 -21   1  21    2.01    0.74
  21  -1 -21    2.54    0.67
 -21  -1  20    9.10    1.18
 -21   1  20    9.71    1.30
  21  -1 -20   10.00    1.10
 -21  -1  19    0.23    0.47
 -21   1  19    0.25    0.50
  21  -1 -19    0.20    0.43
 -21  -1  18    0.36    0.46
 -21   1  18    0.09    0.49
  21  -1 -18   -0.01    0.40
 -21  -1  17    5.03    0.85
 -21   1  17    7.15    1.08
  21  -1 -17    6.07    0.85
 -21  -1  16    2.59    0.65
 -21   1  16    2.16    0.70
  21  -1 -16    1.85    0.55
  21   1 -16    2.45    0.36
 -21  -1  15    0.07    0.38
 -21   1  15    0.04    0.44
  21  -1 -15   -0.14    0.33
  21   1 -15    0.22    0.25
 -21  -1  14    0.07    0.39
 -21   1  14   -0.10    0.41
  21  -1 -14    0.16    0.42
  21   1 -14    0.55    0.28
 -21  -1  13    8.86    1.01
 -21  -1  13   10.09    0.71
 -21   1  13    9.12    1.15
  21  -1 -13    9.89    1.03
  21   1 -13    8.65    0.67
 -21  -1  12   15.13    1.26
 -21  -1  12   14.65    0.90
 -21   1  12   13.58    1.36
  21  -1 -12   14.99    1.25
  21   1 -12   13.87    0.88
 -21  -1  11  376.52    6.21
 -21  -1  11  390.13    5.10
 -21   1  11  373.89    6.91
  21  -1 -11  390.99    6.42
 -21  -1  10    7.09    0.91
 -21  -1  10    8.53    0.77
 -21   1  10    6.48    0.97
  21  -1 -10    7.18    0.93
 -21  -1   9   24.00    1.53
 -21  -1   9   24.74    1.32
 -21   1   9   23.47    1.71
  21  -1  -9   24.54    1.60
 -21  -1   8   11.41    1.08
 -21  -1   8   12.72    1.00
 -21   1   8   10.65    1.19
  21  -1  -8   12.36    1.19
 -21  -1   7   30.16    1.71
 -21  -1   7   32.35    1.63
 -21   1   7   29.53    1.92
  21  -1  -7   30.24    1.82
 -21  -1   6   25.68    1.59
 -21  -1   6   24.43    1.48
 -21   1   6   23.33    1.73
  21  -1  -6   25.30    1.71
 -21  -1   5   47.14    2.17
 -21  -1   5   44.78    2.05
 -21   1   5   42.97    2.33
  21  -1  -5   47.32    2.35
 -21  -1   4    4.94    0.80
 -21  -1   4    4.95    0.78
 -21   1   4    5.01    0.91
  21  -1  -4    5.00    0.88
 -21  -1   3   23.52    1.59
 -21  -1   3   22.24    1.57
 -21   1   3   22.95    1.76
  21  -1  -3   22.30    1.70
 -21  -1   2   28.17    1.77
 -21  -1   2   24.06    1.69
 -21   1   2   24.79    1.86
  21  -1  -2   24.15    1.80
 -21  -1   1   12.84    1.25
 -21  -1   1   14.29    1.36
 -21   1   1   14.21    1.46
  21  -1  -1   14.79    1.47
 -21  -1   0   17.65    1.48
 -21  -1   0   16.00    1.47
 -21   1   0   16.16    1.57
 -21   1   0   17.76    1.63
  21  -1   0   16.18    1.57
 -21  -1  -1   20.49    1.63
 -21  -1  -1   19.28    1.65
 -21   1  -1   19.58    1.73
 -21   1  -1   20.29    1.76
  21  -1   1   19.14    1.72
 -21  -1  -2    7.06    1.03
 -21  -1  -2    8.62    1.18
 -21   1  -2    7.57    1.17
 -21   1  -2    6.64    1.10
  21  -1   2    6.83    1.12
 -21  -1  -3   49.95    2.62
 -21  -1  -3   51.40    2.81
 -21   1  -3   53.78    2.93
 -21   1  -3   51.30    2.88
  21  -1   3   47.48    2.77
 -21  -1  -4    3.67    0.86
 -21  -1  -4    3.29    0.86
 -21   1  -4    3.55    0.91
 -21   1  -4    2.32    0.78
 -21  -1  -5    5.02    1.00
 -21  -1  -5    5.38    1.07
 -21   1  -5    3.98    0.99
 -21   1  -5    5.07    1.06
 -21  -1  -6   22.07    1.91
 -21  -1  -6   21.46    2.00
 -21   1  -6   22.41    2.05
 -21   1  -6   24.64    2.16
 -21  -1  -7   54.10    3.01
 -21  -1  -7   50.17    3.08
 -21   1  -7   49.35    3.06
 -21   1  -7   47.25    3.01
 -21  -1  -8   29.54    2.46
 -21   1  -8   28.56    2.40
 -21   1  -8   30.41    2.48
 -21  -1  -9   11.63    1.64
 -21   1  -9    8.93    1.46
 -21   1  -9   13.02    1.72
 -21  -1 -10    2.42    0.93
 -21   1 -10    2.46    0.93
 -21   1 -10    2.35    0.90
 -21  -1 -11    1.77    0.87
 -21   1 -11    1.87    0.87
 -21   1 -11    2.62    0.95
 -21  -1 -12    0.78    0.71
 -21   1 -12    0.96    0.73
 -21   1 -12    1.00    0.76
 -21  -1 -13    3.16    1.08
 -21   1 -13    3.09    1.08
 -21  -1 -14    3.53    1.15
 -21   1 -14    3.39    1.12
 -21  -1 -15    0.88    0.84
 -21   1 -15    0.90    0.77
 -21  -1 -16    1.70    0.98
 -21   1 -16    1.57    0.94
 -21  -1 -17    8.04    1.69
 -21   1 -17    7.83    1.63
 -21  -1 -18    4.48    1.37
 -21   1 -18    4.93    1.43
 -21   3  34    0.27    0.80
 -21   3  33    0.77    0.84
  21  -3 -33    0.07    0.78
 -21   3  32    1.35    0.93
  21  -3 -32    1.84    0.96
 -21   3  31    1.14    0.88
  21  -3 -31    0.62    0.80
 -21  -3  30    1.56    0.82
 -21   3  30    1.26    0.84
  21  -3 -30    0.54    0.75
 -21  -3  29    0.89    0.72
 -21   3  29    0.21    0.71
  21  -3 -29    0.58    0.74
 -21  -3  28    3.76    1.02
 -21   3  28    3.69    1.14
  21  -3 -28    3.74    1.09
 -21  -3  27   13.78    1.64
 -21   3  27   15.26    1.97
  21  -3 -27   15.42    1.87
 -21  -3  26    4.24    0.99
 -21   3  26    2.94    1.02
  21  -3 -26    4.81    1.15
 -21  -3  25   17.49    1.70
 -21   3  25   15.50    1.91
  21  -3 -25   18.49    1.97
 -21  -3  24   10.40    1.32
 -21   3  24    7.67    1.37
  21  -3 -24    8.92    1.39
 -21  -3  23   -0.01    0.26
 -21   3  23    0.29    0.63
  21  -3 -23    0.17    0.61
 -21  -3  22    5.39    0.91
 -21   3  22    6.74    1.27
  21  -3 -22    5.73    1.14
 -21  -3  21   43.74    2.33
 -21   3  21   39.20    2.75
  21  -3 -21   42.06    2.73
 -21  -3  20    9.28    1.09
 -21   3  20    7.69    1.30
  21  -3 -20    6.98    1.21
 -21  -3  19   51.40    2.35
 -21   3  19   49.20    2.98
  21  -3 -19   47.07    2.82
 -21  -3  18    0.69    0.41
 -21   3  18    0.38    0.63
  21  -3 -18    0.32    0.60
 -21  -3  17    1.91    0.55
 -21   3  17    0.19    0.57
  21  -3 -17    1.50    0.71
 -21  -3  16   58.44    2.26
 -21   3  16   52.55    2.96
  21  -3 -16   53.32    2.91
 -21   3  15   21.80    1.92
  21  -3 -15   23.30    1.95
 -21   3  14    0.27    0.58
  21  -3 -14    0.44    0.57
 -21   3  13    0.18    0.54
  21  -3 -13   -0.13    0.45
 -21   3  12    6.31    1.10
  21  -3 -12    6.72    1.11
 -21   3  11   27.54    2.08
  21  -3 -11   26.46    2.04
 -21   3  10   10.32    1.34
  21  -3 -10   11.05    1.37
 -21  -3   9    7.89    0.75
 -21   3   9    4.86    1.00
  21  -3  -9    5.82    1.05
 -21  -3   8    0.50    0.34
 -21   3   8   -0.63    0.42
  21  -3  -8    0.53    0.56
 -21  -3   7   10.36    0.96
 -21   3   7   10.35    1.33
  21  -3  -7    9.80    1.31
 -21  -3   6   30.41    1.69
 -21   3   6   28.90    2.14
  21  -3  -6   29.59    2.19
 -21  -3   5   27.21    1.67
 -21   3   5   25.59    2.03
  21  -3  -5   26.77    2.10
 -21  -3   4    2.68    0.64
 -21   3   4    3.26    0.88
  21  -3  -4    3.19    0.86
 -21  -3   3    7.16    0.99
 -21   3   3    5.78    1.10
  21  -3  -3    6.01    1.10
 -21  -3   2   42.66    2.35
 -21   3   2   41.88    2.64
  21  -3  -2   38.04    2.57
 -21  -3   1   13.43    1.41
 -21   3   1   10.72    1.43
  21  -3  -1   10.34    1.43
 -21  -3   0   13.00    1.44
 -21   3   0   13.34    1.59
  21  -3   0   11.44    1.50
 -21  -3  -1    0.02    0.50
 -21   3  -1   -0.19    0.52
  21  -3   1    0.05    0.55
 -21  -3  -2    6.57    1.14
 -21   3  -2    7.49    1.28
  21  -3   2    5.69    1.13
 -21  -3  -3    1.19    0.69
 -21   3  -3    1.42    0.73
  21  -3   3    0.58    0.63
 -21  -3  -4    4.17    1.02
 -21   3  -4    3.60    0.98
  21  -3   4    6.53    1.24
 -21  -3  -5   22.05    2.11
 -21   3  -5   15.71    1.84
  21  -3   5   17.85    1.97
 -21  -3  -6   18.63    1.99
 -21   3  -6   15.05    1.82
 -21   3  -6   20.50    2.14
  21  -3   6   18.12    2.01
 -21  -3  -7    0.85    0.74
 -21   3  -7    1.03    0.72
 -21   3  -7    0.11    0.64
  21  -3   7    0.21    0.60
 -21  -3  -8    5.72    1.27
 -21   3  -8    5.50    1.26
 -21   3  -8    5.27    1.25
  21  -3   8    5.81    1.27
 -21  -3  -9    4.08    1.12
 -21   3  -9    3.36    1.01
 -21   3  -9    4.49    1.18
  21  -3   9    3.50    1.07
 -21  -3 -10   11.71    1.77
 -21   3 -10   12.08    1.78
 -21   3 -10   12.92    1.84
 -21  -3 -11    2.15    0.95
 -21   3 -11    1.36    0.85
 -21   3 -11    1.15    0.82
 -21  -3 -12   -0.04    0.68
 -21   3 -12    0.21    0.64
 -21   3 -12    0.65    0.73
 -21  -3 -13    0.11    0.68
 -21   3 -13   -0.92    0.42
 -21   3 -13    1.00    0.80
 -21  -3 -14   -0.19    0.68
 -21   3 -14    1.26    0.85
 -21   3 -14   -0.02    0.71
 -21  -3 -15    0.04    0.72
 -21   3 -15    0.59    0.76
 -21   3 -15   -0.19    0.67
 -21  -3 -16    1.44    0.99
 -21   3 -16    1.84    0.95
 -21   3 -16    0.67    0.84
 -21   5  28    0.13    0.76
  21  -5 -28    1.23    0.96
 -21   5  27   -0.20    0.72
  21  -5 -27    0.64    0.87
 -21   5  26    0.36    0.79
  21  -5 -26    0.16    0.80
 -21   5  25   -0.19    0.65
  21  -5 -25   -0.19    0.71
 -21   5  24   -0.43    0.62
  21  -5 -24   -0.09    0.72
 -21   5  23   -0.07    0.68
  21  -5 -23    1.03    0.86
 -21   5  22    0.63    0.72
  21  -5 -22    0.39    0.78
 -21   5  21    2.61    0.97
  21  -5 -21    1.63    0.95
 -21   5  20    1.21    0.83
  21  -5 -20    0.69    0.79
 -21   5  19    0.00    0.64
  21  -5 -19   -0.31    0.62
 -21   5  18   12.08    1.67
  21  -5 -18   12.75    1.83
 -21   5  17    4.49    1.11
  21  -5 -17    4.65    1.21
 -21   5  16    0.05    0.61
  21  -5 -16   -0.44    0.55
 -21   5  15    1.79    0.82
  21  -5 -15    1.73    0.85
 -21   5  14   11.33    1.56
  21  -5 -14    6.51    1.35
 -21   5  13    3.45    1.00
  21  -5 -13    2.56    0.95
 -21   5  12    2.25    0.86
  21  -5 -12    2.98    1.00
 -21   5  11    1.40    0.76
  21  -5 -11    0.88    0.75
 -21   5  10    3.01    0.92
  21  -5 -10    4.81    1.16
 -21   5   9    7.70    1.30
  21  -5  -9    6.13    1.28
 -21   5   8    5.22    1.12
  21  -5  -8    3.89    1.09
 -21   5   7    7.80    1.31
  21  -5  -7    6.82    1.35
 -21   5   6   -0.03    0.55
  21  -5  -6    0.47    0.66
 -21   5   5    1.25    0.73
  21  -5  -5    0.70    0.71
 -21   5   4    3.85    1.03
  21  -5  -4    5.62    1.27
 -21   5   3    1.96    0.81
  21  -5  -3    1.55    0.83
 -21   5   2    3.17    0.96
  21  -5  -2    3.23    1.05
 -21   5   1    0.65    0.67
  21  -5  -1    0.56    0.69
 -21   5   0    0.25    0.60
  21  -5   0   -0.11    0.59
 -21  -5  -1    3.69    0.98
 -21   5  -1    3.07    1.00
  21  -5   1    4.48    1.19
 -21  -5  -2    9.42    1.46
 -21   5  -2    9.29    1.55
  21  -5   2    8.50    1.54
 -21  -5  -3    1.57    0.82
 -21   5  -3    1.31    0.83
  21  -5   3    1.16    0.85
 -21  -5  -4    4.85    1.17
 -21   5  -4    5.99    1.31
  21  -5   4    7.19    1.47
 -21  -5  -5    0.68    0.80
 -21   5  -5    2.75    1.01
  21  -5   5    0.73    0.75
 -21  -5  -6    6.37    1.40
 -21   5  -6    7.05    1.45
  21  -5   6    8.52    1.60
 -21  -5  -7    4.26    1.23
 -21   5  -7    3.58    1.12
  21  -5   7    3.84    1.19
 -21  -5  -8    1.29    0.92
 -21   5  -8    0.69    0.80
  21  -5   8    1.25    0.90
 -21  -5  -9    4.76    1.36
 -21   5  -9    2.69    1.06
 -21   5  -9    3.19    1.19
  21  -5   9    3.01    1.15
 -21  -5 -10    2.75    1.18
 -21   5 -10    2.30    1.04
 -21   5 -10    3.19    1.21
  21  -5  10    1.28    0.96
  21  -7 -10    1.50    1.02
  21  -7  -9    1.33    0.98
  21  -7  -8    8.17    1.72
  21  -7  -7    0.45    0.84
  21  -7  -6    1.10    0.93
 -22   0  37    0.20    0.74
 -22   0  36   -0.11    0.69
 -22   0  35   -0.08    0.69
 -22   0  34   11.23    1.82
 -22   0  33   -0.03    0.68
 -22   0  32   -0.02    0.62
 -22   0  31   -0.26    0.55
 -22   0  30    6.19    1.31
 -22   0  29   -0.61    0.47
 -22   0  28   17.25    1.94
 -22   0  27   -0.02    0.55
 -22   0  26    0.20    0.57
 -22   0  25   -0.19    0.54
 -22   0  24    8.18    1.30
 -22   0  23   -0.06    0.50
 -22   0  22   -0.07    0.49
 -22   0  21    0.01    0.48
  22   0 -21   -0.35    0.34
 -22   0  20  106.75    3.96
  22   0 -20  118.92    3.00
 -22   0  19    0.06    0.46
  22   0 -19   -0.40    0.29
 -22   0  18    0.21    0.48
  22   0 -18    0.18    0.34
 -22   0  17    0.07    0.45
  22   0 -17    0.34    0.37
 -22   0  16   10.61    1.21
  22   0 -16   11.34    0.94
 -22   0  15   -0.37    0.38
  22   0 -15    0.02    0.32
 -22   0  14   30.78    1.94
  22   0 -14   34.53    1.60
 -22   0  13    0.16    0.48
  22   0 -13   -0.29    0.29
 -22   0  12    0.97    0.54
  22   0 -12    1.00    0.43
 -22   0  11    0.11    0.44
  22   0 -11   -0.40    0.33
 -22   0  10   23.01    1.64
  22   0 -10   22.13    1.39
 -22   0   9    0.30    0.44
  22   0  -9   -0.28    0.33
 -22   0   8  101.63    3.39
  22   0  -8  102.59    3.10
 -22   0   7   -0.34    0.38
  22   0  -7   -0.22    0.36
 -22   0   6   45.08    2.30
  22   0  -6   49.63    2.26
 -22   0   5    0.29    0.49
 -22   0   5    0.02    0.39
  22   0  -5    0.25    0.41
 -22   0   4  118.89    3.80
 -22   0   4  121.83    3.74
  22   0  -4  110.78    3.56
 -22   0   3   -0.25    0.44
 -22   0   3    0.55    0.47
  22   0  -3    0.01    0.43
 -22   0   2   32.53    2.06
 -22   0   2   33.66    2.08
 -22   0   1    0.34    0.48
 -22   0   1   -0.28    0.41
 -22   0   0    8.02    1.13
 -22   0   0    5.82    0.99
 -22   0  -1   -0.25    0.40
 -22   0  -1    0.61    0.53
 -22   0  -2    0.01    0.48
 -22   0  -2   -0.10    0.45
 -22   0  -3   -0.04    0.49
 -22   0  -3   -0.01    0.48
 -22   0  -4   18.06    1.75
 -22   0  -4   16.45    1.72
 -22   0  -5   -0.33    0.43
 -22   0  -5   -0.47    0.41
 -22   0  -6    8.27    1.30
 -22   0  -6    7.07    1.24
 -22   0  -7    0.19    0.57
 -22   0  -7   -0.30    0.49
 -22   0  -8   28.87    2.39
 -22   0  -8   29.83    2.49
 -22   0  -9    0.09    0.58
 -22   0  -9    0.21    0.63
 -22   0 -10    2.69    0.94
 -22   0 -10    4.35    1.13
 -22   0 -11   -0.08    0.57
 -22   0 -12    0.18    0.67
 -22   0 -13   -0.30    0.56
 -22   0 -14    0.12    0.68
 -22   0 -15   -0.04    0.69
 -22   0 -16   12.65    2.02
 -22   0 -17    0.47    0.87
 -22   0 -18    0.39    0.88
 -22  -2  36    9.24    1.74
 -22   2  36    7.13    1.69
 -22  -2  35    3.07    1.15
 -22   2  35    2.09    1.10
 -22  -2  34   20.75    2.37
 -22   2  34   18.36    2.38
 -22  -2  33    5.18    1.30
 -22   2  33    5.48    1.42
 -22  -2  32   -0.10    0.67
 -22   2  32    0.15    0.69
 -22  -2  31    0.18    0.66
 -22   2  31   -0.44    0.55
 -22  -2  30    0.59    0.71
 -22   2  30   -0.47    0.62
 -22  -2  29    1.62    0.81
 -22   2  29    2.16    0.97
  22  -2 -29    0.98    0.70
 -22  -2  28    4.26    1.05
 -22   2  28    3.22    1.04
  22  -2 -28    4.41    1.04
 -22  -2  27    9.99    1.43
 -22   2  27   10.93    1.64
  22  -2 -27   11.44    1.49
 -22  -2  26    6.65    1.19
 -22   2  26    7.07    1.37
  22  -2 -26    6.42    1.17
 -22  -2  25   39.54    2.57
 -22   2  25   37.06    2.79
  22  -2 -25   41.06    2.58
 -22  -2  24    1.03    0.61
 -22   2  24    1.65    0.83
  22  -2 -24    1.58    0.75
 -22  -2  23    1.41    0.67
 -22   2  23    0.65    0.69
  22  -2 -23    0.81    0.65
 -22  -2  22  134.60    4.37
 -22   2  22  119.93    4.69
  22  -2 -22  142.93    4.58
 -22  -2  21   32.65    2.11
 -22   2  21   29.48    2.33
  22  -2 -21   31.29    2.14
 -22  -2  20   58.45    2.73
 -22   2  20   51.95    3.00
  22  -2 -20   55.44    2.78
 -22  -2  19    2.65    0.68
 -22   2  19    2.14    0.79
  22  -2 -19    2.33    0.71
 -22  -2  18    9.03    1.08
 -22   2  18    8.83    1.28
  22  -2 -18    9.06    1.17
 -22  -2  17    5.90    0.87
 -22   2  17    5.00    1.00
  22  -2 -17    5.42    0.95
 -22  -2  16    0.47    0.28
 -22   2  16   82.53    3.56
  22  -2 -16   86.15    3.34
 -22  -2  15    0.91    0.40
 -22   2  15    3.26    0.86
  22  -2 -15    2.86    0.75
 -22  -2  14   37.55    1.88
 -22   2  14   35.52    2.31
  22  -2 -14   38.07    2.22
 -22  -2  13    0.08    0.33
 -22   2  13   -0.25    0.49
  22  -2 -13   -0.10    0.41
 -22  -2  12    2.98    0.60
 -22  -2  12    4.04    0.46
 -22   2  12    2.27    0.74
  22  -2 -12    3.33    0.77
 -22  -2  11    0.43    0.38
 -22  -2  11    0.31    0.26
 -22   2  11   -0.20    0.46
  22  -2 -11    0.45    0.49
 -22  -2  10   16.35    1.20
 -22  -2  10   18.14    1.07
 -22   2  10   17.80    1.63
  22  -2 -10   16.04    1.48
 -22  -2   9    3.79    0.65
 -22  -2   9    3.02    0.53
 -22   2   9    3.33    0.83
  22  -2  -9    3.48    0.81
 -22  -2   8   11.71    1.04
 -22  -2   8   13.03    1.04
 -22   2   8   11.50    1.34
  22  -2  -8   13.48    1.40
 -22  -2   7   42.99    1.93
 -22  -2   7   45.39    1.98
 -22   2   7   39.63    2.41
  22  -2  -7   38.82    2.31
 -22  -2   6   51.07    2.13
 -22  -2   6   50.34    2.19
 -22   2   6   44.05    2.54
  22  -2  -6   45.43    2.52
 -22  -2   5    9.65    0.98
 -22  -2   5   10.12    1.06
 -22   2   5    9.73    1.29
  22  -2  -5    9.84    1.26
 -22  -2   4    2.07    0.55
 -22  -2   4    2.37    0.63
 -22   2   4    2.58    0.79
  22  -2  -4    2.16    0.73
 -22  -2   3   10.21    1.03
 -22  -2   3   16.70    1.43
 -22   2   3   17.06    1.67
  22  -2  -3   14.97    1.55
 -22  -2   2    0.05    0.21
 -22  -2   2   35.18    2.12
 -22   2   2   31.99    2.26
  22  -2  -2   32.01    2.24
 -22  -2   1    6.03    0.84
 -22  -2   1   11.27    1.29
 -22   2   1   10.52    1.38
  22  -2  -1    9.98    1.33
 -22  -2   0   53.71    2.47
 -22  -2   0   54.31    2.78
 -22   2   0   53.98    2.99
  22  -2   0   53.09    2.96
 -22  -2  -1   28.76    1.87
 -22  -2  -1   26.63    2.02
 -22   2  -1   25.72    2.13
  22  -2   1   23.71    2.04
 -22  -2  -2   15.48    1.44
 -22  -2  -2   17.91    1.74
 -22   2  -2   14.84    1.67
  22  -2   2   16.24    1.74
 -22  -2  -3   -0.11    0.40
 -22  -2  -3    0.58    0.57
 -22   2  -3    0.22    0.55
 -22   2  -3   -0.36    0.46
  22  -2   3    0.27    0.56
 -22  -2  -4    0.50    0.53
 -22  -2  -4    1.23    0.70
 -22   2  -4    0.21    0.59
 -22   2  -4    0.29    0.61
  22  -2   4    1.01    0.63
 -22  -2  -5   -0.30    0.43
 -22  -2  -5    0.17    0.53
[truncated: 2,224,625 more chars]
