# Supplementary material for: Stoichiometric and polymorphic salts of hexa­methyl­ene­tetra­minium and 2-chloro-4-nitro­benzoate
Source: Acta Crystallogr E Crystallogr Commun. 2017 Oct 13;73(Pt 11):1630–5. doi: 10.1107/S2056989017014359 (PMC5683479; doi:10.1107/S2056989017014359)
Supplement: Supplementary file 2 [file e-73-01630-Isup2.hkl]

data_I                                                                          
_shelx_title ' 12a_X6L_a in C2/c'                                               
_shelx_refln_list_code          4                                               
_shelx_F_calc_maximum      569.36                                               
_exptl_crystal_F_000      2320.00                                               
_reflns_d_resolution_high  0.7570                                               
                                                                                
loop_                                                                           
 _space_group_symop_operation_xyz                                               
 'x, y, z'                                                                      
 '-x, y, -z+1/2'                                                                
 'x+1/2, y+1/2, z'                                                              
 '-x+1/2, y+1/2, -z+1/2'                                                        
 '-x, -y, -z'                                                                   
 'x, -y, z-1/2'                                                                 
 '-x+1/2, -y+1/2, -z'                                                           
 'x+1/2, -y+1/2, z-1/2'                                                         
                                                                                
_cell_length_a    33.6032                                                       
_cell_length_b     6.0235                                                       
_cell_length_c    28.0229                                                       
_cell_angle_alpha  90.000                                                       
_cell_angle_beta  121.007                                                       
_cell_angle_gamma  90.000                                                       
                                                                                
_shelx_F_squared_multiplier     1.000                                           
                                                                                
loop_                                                                           
 _refln_index_h                                                                 
 _refln_index_k                                                                 
 _refln_index_l                                                                 
 _refln_F_squared_calc                                                          
 _refln_F_squared_meas                                                          
 _refln_F_squared_sigma                                                         
 _refln_observed_status                                                         
   2   0   0       1937.81       1308.00       915.74 o                         
   4   0   0      12576.19      12395.95       144.29 o                         
   6   0   0     112271.03     111149.43      2561.55 o                         
   8   0   0       1369.81       1323.00        66.93 o                         
  10   0   0     102748.65     101184.68      2890.68 o                         
  12   0   0       5032.04       4727.36       123.41 o                         
  14   0   0       8166.78       7922.35       193.43 o                         
  16   0   0       1463.17       1522.80        81.91 o                         
  18   0   0       2178.63       2598.23       136.29 o                         
  20   0   0       4005.68       3549.70       167.74 o                         
  22   0   0       1047.73        870.15       137.70 o                         
  24   0   0       3193.64       3104.72       175.16 o                         
  26   0   0       4346.96       4352.88       217.32 o                         
  28   0   0        116.14         93.60        57.73 o                         
  30   0   0       5246.00       5161.24       258.46 o                         
  32   0   0        182.68        209.75        74.33 o                         
  34   0   0        142.28        116.33        76.99 o                         
  36   0   0         82.31         56.91        66.84 o                         
  38   0   0          2.51          7.59        69.17 o                         
   1   1   0       2212.02       2147.58        29.81 o                         
   3   1   0       6809.55       7302.73       128.02 o                         
   5   1   0      21112.92      19857.71       213.93 o                         
   7   1   0       7449.69       7354.73       124.65 o                         
   9   1   0        168.78        114.62        65.21 o                         
  11   1   0       1196.51       1307.39        54.97 o                         
  13   1   0       2553.90       2517.00        80.57 o                         
  15   1   0        980.59       1000.06        57.23 o                         
  17   1   0       6576.78       6767.35       149.06 o                         
  19   1   0        376.46        376.32        44.46 o                         
  21   1   0       2160.46       2099.85        86.24 o                         
  23   1   0        443.70        433.20        47.05 o                         
  25   1   0         78.87         43.80        30.94 o                         
  27   1   0         57.01         32.17        30.56 o                         
  29   1   0        804.03        885.60        79.95 o                         
  31   1   0          1.28        -30.85        33.86 o                         
  33   1   0          5.88         -9.58        38.57 o                         
  35   1   0          0.00         -5.88        41.84 o                         
  37   1   0        321.38        269.77        64.98 o                         
   0   2   0       7357.71       7667.59       308.58 o                         
   2   2   0       6858.45       7009.42       106.68 o                         
   4   2   0      16193.74      14930.87       437.84 o                         
   6   2   0       2600.56       2706.05        65.02 o                         
   8   2   0        525.36        538.22        47.52 o                         
  10   2   0       7859.44       8293.54       128.68 o                         
  12   2   0        295.03        401.31        35.93 o                         
  14   2   0       4271.06       4377.00       130.64 o                         
  16   2   0        116.19        140.89        30.22 o                         
  18   2   0       2226.11       2120.18       126.08 o                         
  20   2   0       6165.03       5925.51       225.62 o                         
  22   2   0       6599.46       6733.12       173.72 o                         
  24   2   0       2743.47       2727.90       117.95 o                         
  26   2   0       2671.84       2800.33       125.37 o                         
  28   2   0        119.37        115.32        38.18 o                         
  30   2   0        962.41       1076.70        79.74 o                         
  32   2   0        619.64        709.53        81.30 o                         
  34   2   0         38.82         -7.88        60.58 o                         
  36   2   0         54.88         55.07        56.83 o                         
   1   3   0        852.98       1066.73        42.53 o                         
   3   3   0       5113.82       4694.60       134.84 o                         
   5   3   0       5277.39       5305.39       120.52 o                         
   7   3   0      22835.18      22765.73       276.64 o                         
   9   3   0        749.94        661.17        43.19 o                         
  11   3   0       3519.04       3602.49       137.22 o                         
  13   3   0         13.47         37.52        21.59 o                         
  15   3   0       3544.25       3492.89       133.23 o                         
  17   3   0       1572.14       1526.59        74.85 o                         
  19   3   0       9385.91       9529.99       204.36 o                         
  21   3   0       1466.05       1581.22       108.87 o                         
  23   3   0         29.79        -24.82        35.43 o                         
  25   3   0        388.98        306.12        62.99 o                         
  27   3   0         67.37          1.65        41.43 o                         
  29   3   0       2540.87       2539.21       159.13 o                         
  31   3   0        772.36        775.73        87.40 o                         
  33   3   0         73.17        140.31        64.59 o                         
  35   3   0          0.29          3.74        53.83 o                         
   0   4   0       8183.87       8643.06       491.98 o                         
   2   4   0        144.40        148.81        21.85 o                         
   4   4   0        101.87        170.67        29.60 o                         
   6   4   0        387.55        405.88        39.08 o                         
   8   4   0         11.86          0.89        21.23 o                         
  10   4   0       4133.92       4179.64       169.13 o                         
  12   4   0        260.80        260.79        47.37 o                         
  14   4   0         71.57         91.07        39.61 o                         
  16   4   0        229.07        161.90        45.56 o                         
  18   4   0         27.86         44.32        39.10 o                         
  20   4   0       1479.49       1503.61       109.88 o                         
  22   4   0          5.34        -17.52        37.38 o                         
  24   4   0          0.08        -16.18        41.40 o                         
  26   4   0        366.13        312.99        67.78 o                         
  28   4   0        226.40        229.22        82.73 o                         
  30   4   0       1319.78       1432.79       165.47 o                         
  32   4   0         89.90        125.19        79.67 o                         
   1   5   0       4189.37       3839.73       205.45 o                         
   3   5   0       3258.68       3088.71       127.77 o                         
   5   5   0       3484.42       3451.58       129.79 o                         
   7   5   0       2303.53       2107.59        89.60 o                         
   9   5   0        208.17        166.67        34.92 o                         
  11   5   0          5.44         36.66        28.33 o                         
  13   5   0        237.08        260.86        52.84 o                         
  15   5   0        592.13        702.26        77.52 o                         
  17   5   0         47.90         72.86        43.20 o                         
  19   5   0       1240.23       1334.53       108.81 o                         
  21   5   0          2.79          8.57        52.66 o                         
  23   5   0       1915.84       1872.77       173.05 o                         
  25   5   0       2207.55       2576.16       208.43 o                         
  27   5   0        462.40        634.06       119.04 o                         
  29   5   0        534.92        711.94       128.35 o                         
   0   6   0       2310.72       2302.04       152.87 o                         
   2   6   0          0.39          1.79        29.37 o                         
   4   6   0       2741.94       2461.14       111.60 o                         
   6   6   0        831.77        868.19        72.28 o                         
   8   6   0        185.15        193.62        49.12 o                         
  10   6   0       2554.99       2361.44       127.41 o                         
  12   6   0          0.64        -17.50        35.31 o                         
  14   6   0         24.79         28.79        82.62 o                         
  16   6   0        230.53        311.71       125.19 o                         
  18   6   0         91.82         39.70        54.80 o                         
  20   6   0         14.44        -18.80        50.85 o                         
  22   6   0        501.27        663.81       117.64 o                         
  24   6   0          1.06        -53.09        53.09 o                         
   1   7   0       1435.60       1541.97       100.09 o                         
   3   7   0       1449.07       1368.53        95.61 o                         
   5   7   0          4.95          7.26        34.41 o                         
   7   7   0        115.68         78.10        46.88 o                         
   9   7   0        152.06        155.92        51.86 o                         
  11   7   0          0.63         -2.27        56.14 o                         
  13   7   0        527.59        467.26       107.66 o                         
  15   7   0        132.79        131.97        77.42 o                         
  17   7   0         48.33         72.61       103.90 o                         
 -37   1   1        782.15       1049.11       101.51 o                         
 -35   1   1       2371.46       2470.89       141.96 o                         
 -33   1   1       2061.56       2268.03       130.98 o                         
 -31   1   1        393.43        374.19        60.39 o                         
 -29   1   1        130.85        143.70        39.10 o                         
 -27   1   1        265.29        230.60        41.83 o                         
 -25   1   1       2496.76       2498.16       101.85 o                         
 -23   1   1       3988.17       3844.22       118.52 o                         
 -21   1   1       1630.07       1750.55        86.13 o                         
 -19   1   1       6809.83       6957.27       156.76 o                         
 -17   1   1       2148.56       2294.42        86.32 o                         
 -15   1   1       7470.39       6611.72       133.86 o                         
 -13   1   1        318.53        380.19        36.21 o                         
 -11   1   1        117.26        201.66        30.87 o                         
  -9   1   1      44404.15      44164.80      1492.77 o                         
  -7   1   1      14760.39      14865.96       303.90 o                         
  -5   1   1       9302.51       8502.67        67.42 o                         
  -3   1   1       1916.96       1812.09        30.58 o                         
  -1   1   1         82.11        118.56         9.35 o                         
   1   1   1       3183.79       2859.40        38.31 o                         
   3   1   1       5655.61       5786.65        73.09 o                         
   5   1   1        219.89        230.32        24.17 o                         
   7   1   1      37712.66      37735.74       310.48 o                         
   9   1   1          0.70         -6.43        24.49 o                         
  11   1   1      20781.48      20076.11       257.83 o                         
  13   1   1       4427.12       4917.14       141.66 o                         
  15   1   1       9276.78       8937.67       164.63 o                         
  17   1   1       1068.67        927.75        61.04 o                         
  19   1   1       1740.84       1607.11        73.46 o                         
  21   1   1       2544.83       2475.55        94.94 o                         
  23   1   1        448.55        476.72        50.16 o                         
  25   1   1        555.39        493.90        52.58 o                         
  27   1   1        197.81        140.17        44.02 o                         
  29   1   1       1058.30       1140.92        90.91 o                         
  31   1   1        633.93        615.37        74.65 o                         
  33   1   1        493.94        327.35        63.18 o                         
  35   1   1         56.76         92.00        51.57 o                         
  37   1   1       1006.89        964.07       102.09 o                         
 -36   2   1         62.82         12.55        51.59 o                         
 -34   2   1        505.38        593.06        77.41 o                         
 -32   2   1        121.09         77.04        44.45 o                         
 -30   2   1        266.21        291.66        49.38 o                         
 -28   2   1        887.49        799.01        67.59 o                         
 -26   2   1       3087.41       3064.57       200.57 o                         
 -24   2   1        463.61        516.11        56.45 o                         
 -22   2   1       1401.82       1145.19       134.51 o                         
 -20   2   1       7266.84       5622.60      1085.63 o                         
 -18   2   1       1195.30       1158.33        65.63 o                         
 -16   2   1       6655.93       6555.40       228.57 o                         
 -14   2   1       3075.49       3108.98        90.49 o                         
 -12   2   1      12185.12      12719.02       292.18 o                         
 -10   2   1       2414.53       2487.22        67.48 o                         
  -8   2   1      16342.48      16306.17       264.36 o                         
  -6   2   1        315.86        432.49        31.09 o                         
  -4   2   1        274.64        258.20        25.25 o                         
  -2   2   1       6789.47       6866.57       143.10 o                         
   0   2   1        511.77        466.33        26.00 o                         
   2   2   1         20.96         33.50        16.44 o                         
   4   2   1        107.30         96.90        15.14 o                         
   6   2   1         26.32          7.28        13.74 o                         
   8   2   1       1936.10       2018.86        81.83 o                         
  10   2   1       3986.79       3902.26       118.71 o                         
  12   2   1       3190.98       3092.99       112.84 o                         
  14   2   1       2018.34       1898.24        76.47 o                         
  16   2   1         32.33         41.68        24.78 o                         
  18   2   1       6181.96       3962.08      1720.56 o                         
  20   2   1         16.17         31.06        27.86 o                         
  22   2   1       3252.89       3313.21       125.71 o                         
  24   2   1         94.07        108.11        38.80 o                         
  26   2   1          2.10        -13.34        27.09 o                         
  28   2   1         12.79          8.18        32.06 o                         
  30   2   1         31.40         36.23        35.21 o                         
  32   2   1         41.81         26.57        48.88 o                         
  34   2   1          1.60        -44.87        44.87 o                         
  36   2   1        810.30       1043.05       122.51 o                         
 -35   3   1         27.11         45.91        57.67 o                         
 -33   3   1        185.85        188.30        67.14 o                         
 -31   3   1         69.95         46.13        48.44 o                         
 -29   3   1        330.52        369.87        71.37 o                         
 -27   3   1       3448.97       3366.70       171.74 o                         
 -25   3   1         57.92         98.29        48.73 o                         
 -23   3   1       1835.79       1779.05       130.46 o                         
 -21   3   1       1675.77       1462.27       119.53 o                         
 -19   3   1       6346.21       6746.81       156.94 o                         
 -17   3   1       2446.06       2679.57        93.62 o                         
 -15   3   1       2497.16       2491.55        83.28 o                         
 -13   3   1        244.92        267.86        29.40 o                         
 -11   3   1       3990.83       3662.94       123.15 o                         
  -9   3   1       8207.16       7699.06       136.20 o                         
  -7   3   1      12237.61      12319.91       170.67 o                         
  -5   3   1       7369.62       7184.06       212.78 o                         
  -3   3   1       7043.73       7312.68       214.14 o                         
  -1   3   1      24838.60      26250.56       435.72 o                         
   1   3   1        960.38       1059.88        43.36 o                         
   3   3   1        160.94        140.73        22.09 o                         
   5   3   1       7876.33       8089.18       219.28 o                         
   7   3   1        731.31        792.23        33.06 o                         
   9   3   1       1530.98       1462.11        60.40 o                         
  11   3   1       4993.43       4724.34       145.66 o                         
  13   3   1       1752.32       1604.50        68.50 o                         
  15   3   1        221.00        209.47        34.26 o                         
  17   3   1       1127.85       1199.89        69.71 o                         
  19   3   1       2157.37       2017.40        93.58 o                         
  21   3   1         29.26         -5.11        37.74 o                         
  23   3   1        308.56        338.08        62.64 o                         
  25   3   1        127.21        112.92        50.34 o                         
  27   3   1        692.72        555.54        81.03 o                         
  29   3   1        107.87        124.68        49.70 o                         
  31   3   1         28.84         72.88        47.18 o                         
  33   3   1         79.77         93.38        51.32 o                         
 -32   4   1        114.91        138.89        79.65 o                         
 -30   4   1       1809.85       1955.41       267.90 o                         
 -28   4   1          0.23          1.55        57.46 o                         
 -26   4   1        130.13        136.46        54.44 o                         
 -24   4   1          1.99         -7.29        39.41 o                         
 -22   4   1        663.82        556.20        79.87 o                         
 -20   4   1        893.19       1004.20        89.70 o                         
 -18   4   1        596.39        609.55        70.50 o                         
 -16   4   1       3970.62       3924.24       154.68 o                         
 -14   4   1       2297.97       2386.85       117.54 o                         
 -12   4   1       5405.04       5569.65       176.42 o                         
 -10   4   1        407.24        416.59        41.93 o                         
  -8   4   1       5553.11       5087.05       123.65 o                         
  -6   4   1        197.18        168.56        30.42 o                         
  -4   4   1      18644.72      18769.63       363.68 o                         
  -2   4   1         12.68          6.55        15.81 o                         
   0   4   1       1740.56       1917.37        62.39 o                         
   2   4   1       4815.99       5211.55       157.94 o                         
   4   4   1          5.93         -7.08        19.78 o                         
   6   4   1        126.74        111.98        26.48 o                         
   8   4   1         57.08         63.74        25.33 o                         
  10   4   1      19172.23      18517.27       241.72 o                         
  12   4   1        426.25        426.62        57.11 o                         
  14   4   1       3981.09       3915.75       154.81 o                         
  16   4   1       3110.00       3087.37       143.56 o                         
  18   4   1        792.70        884.56        85.23 o                         
  20   4   1       6524.45       6336.92       257.59 o                         
  22   4   1       1300.08       1369.48       111.49 o                         
  24   4   1       1701.18       1733.81       128.14 o                         
  26   4   1       2527.70       2497.96       158.71 o                         
  28   4   1        284.03        354.56        74.88 o                         
  30   4   1        584.41        542.18       113.14 o                         
  32   4   1       1521.61       1478.20       144.36 o                         
 -29   5   1        193.94        226.08        88.70 o                         
 -27   5   1          0.01        -25.34        55.95 o                         
 -25   5   1         90.13         70.96        67.68 o                         
 -23   5   1        682.41        546.43       133.95 o                         
 -21   5   1         58.16         75.82        60.17 o                         
 -19   5   1         38.69         67.16        43.76 o                         
 -17   5   1         40.42          1.57        37.22 o                         
 -15   5   1        494.65        459.46        63.53 o                         
 -13   5   1        575.77        607.29        68.72 o                         
 -11   5   1        882.19        954.55        65.76 o                         
  -9   5   1         51.99         15.55        27.27 o                         
  -7   5   1        812.27        728.31        56.68 o                         
  -5   5   1        373.34        303.69        41.92 o                         
  -3   5   1         62.19         52.05        34.53 o                         
  -1   5   1         41.14         31.51        34.30 o                         
   1   5   1          0.01          4.37        26.01 o                         
   3   5   1         29.94          3.27        25.91 o                         
   5   5   1        488.80        444.08        46.00 o                         
   7   5   1        109.19         81.78        30.12 o                         
   9   5   1         10.01          6.80        25.35 o                         
  11   5   1        227.78        283.86        42.15 o                         
  13   5   1          0.15          8.20        34.32 o                         
  15   5   1        538.73        521.31        69.21 o                         
  17   5   1        148.95        184.20        52.08 o                         
  19   5   1        700.62        676.86        83.21 o                         
  21   5   1        456.35        469.34        75.53 o                         
  23   5   1         36.33         69.48        66.39 o                         
  25   5   1        330.28        410.17        99.13 o                         
  27   5   1         98.91        143.73        79.04 o                         
 -24   6   1         73.81         15.56        61.49 o                         
 -22   6   1        386.80        349.01        92.04 o                         
 -20   6   1         22.57         28.19        56.81 o                         
 -18   6   1        235.22        258.65        78.04 o                         
 -16   6   1        163.19        224.08       112.67 o                         
 -14   6   1       2869.50       2403.58       267.90 o                         
 -12   6   1       7573.26       7924.03       241.60 o                         
 -10   6   1        781.13        751.20        77.50 o                         
  -8   6   1       1611.97       1705.21       109.24 o                         
  -6   6   1        166.65        163.49        48.21 o                         
  -4   6   1       6396.76       5587.49       193.34 o                         
  -2   6   1        102.38         95.80        36.34 o                         
   0   6   1        147.36        112.53        37.67 o                         
   2   6   1         19.28         14.76        31.66 o                         
   4   6   1         80.94         68.18        35.00 o                         
   6   6   1         49.15         39.04        33.34 o                         
   8   6   1       1615.44       1584.04        93.00 o                         
  10   6   1       3205.08       3242.91       133.54 o                         
  12   6   1       1482.62       1582.47       112.45 o                         
  14   6   1        465.71        623.79       101.23 o                         
  16   6   1          2.37         -3.76        75.11 o                         
  18   6   1        853.79        725.17       112.74 o                         
  20   6   1       1133.63       1039.16       136.51 o                         
  22   6   1        107.23        115.71        72.11 o                         
  24   6   1          6.11        -15.52        62.68 o                         
 -17   7   1         40.67        -16.27        90.13 o                         
 -15   7   1       2577.70       2369.78       202.77 o                         
 -13   7   1        493.40        475.76       103.05 o                         
 -11   7   1        285.04        213.73        77.88 o                         
  -9   7   1        540.19        524.07        75.61 o                         
  -7   7   1         90.84         69.81        43.96 o                         
  -5   7   1         41.83         36.04        41.55 o                         
  -3   7   1         51.27         22.69        36.37 o                         
  -1   7   1          2.12         -9.52        33.21 o                         
   1   7   1          0.33         -4.11        33.22 o                         
   3   7   1        273.11        212.26        49.69 o                         
   5   7   1         81.73         52.35        39.65 o                         
   7   7   1        245.23        223.50        50.87 o                         
   9   7   1        243.21        146.69        51.11 o                         
  11   7   1        524.86        486.62       101.35 o                         
  13   7   1       1331.34       1354.03       156.24 o                         
  15   7   1       1654.21       1692.97       176.56 o                         
  17   7   1        667.25        906.35       199.05 o                         
 -38   0   2         68.35        -13.50        62.36 o                         
 -36   0   2       1323.67       1119.44       142.31 o                         
 -34   0   2          3.77         10.26        58.40 o                         
 -32   0   2       1266.10       1330.07       223.46 o                         
 -30   0   2        279.27        323.88        77.88 o                         
 -28   0   2       5438.18       5901.20       429.39 o                         
 -26   0   2      25245.93      25407.26       693.53 o                         
 -24   0   2      10484.38       9906.39       307.33 o                         
 -22   0   2       4131.92       4143.56       183.23 o                         
 -20   0   2       3774.54       3607.34       131.30 o                         
 -18   0   2       7827.27       8171.91       183.75 o                         
 -16   0   2      21465.97      20260.22       559.43 o                         
 -14   0   2          2.55        996.92       551.29 o                         
 -12   0   2       1193.06       1274.95        75.18 o                         
 -10   0   2       3442.96       3110.63       100.87 o                         
  -8   0   2     324168.38     307640.88      2203.63 o                         
  -6   0   2      49312.21      49651.37       505.75 o                         
  -4   0   2       3432.56       2491.11      1248.15 o                         
  -2   0   2         96.10        116.60        51.32 o                         
   0   0   2      12774.75       9955.38      1866.19 o                         
   2   0   2      54859.57      52080.34      1090.29 o                         
   4   0   2       6942.33       6626.95       143.96 o                         
   6   0   2     115162.91     107117.88      2460.54 o                         
   8   0   2       8848.52       8089.54       246.62 o                         
  10   0   2       1083.03        912.61       100.15 o                         
  12   0   2       3896.14       3690.49       199.05 o                         
  14   0   2      10232.25      11083.57       256.69 o                         
  16   0   2       1616.06       1746.51       113.26 o                         
  18   0   2       4110.95       4430.01       184.52 o                         
  20   0   2       1174.75       1199.62       106.84 o                         
  22   0   2          5.30         -5.86        41.10 o                         
  24   0   2       8423.70       8548.94       298.73 o                         
  26   0   2       1697.45       2028.27       157.57 o                         
  28   0   2       4645.57       5340.11       261.09 o                         
  30   0   2          3.56        135.40        68.14 o                         
  32   0   2       1095.37       1284.54       147.05 o                         
  34   0   2        699.59        852.75       197.79 o                         
  36   0   2         43.09         71.94        71.87 o                         
 -37   1   2         76.97         65.41        49.20 o                         
 -35   1   2        121.66        105.41        47.50 o                         
 -33   1   2        677.64        800.85        82.54 o                         
 -31   1   2        283.36        363.25        58.03 o                         
 -29   1   2        165.50        149.10        39.26 o                         
 -27   1   2        692.72        744.17        61.76 o                         
 -25   1   2       2931.66       2798.00       105.06 o                         
 -23   1   2         93.60         68.50        32.43 o                         
 -21   1   2       3124.76       3179.46       111.22 o                         
 -19   1   2       1463.36       1517.09        74.60 o                         
 -17   1   2         70.97         79.51        27.04 o                         
 -15   1   2       4853.90       5130.20       114.72 o                         
 -13   1   2       3822.51       3694.64       101.82 o                         
 -11   1   2      10073.31      11066.53       204.08 o                         
  -9   1   2      43906.58      45332.25       456.06 o                         
  -7   1   2      54860.84      56513.74       540.35 o                         
  -5   1   2      26088.42      26411.98       272.27 o                         
  -3   1   2      11793.08      11803.55       109.17 o                         
  -1   1   2      17515.62      17062.08       146.56 o                         
   1   1   2     115223.38     109702.28      3548.70 o                         
   3   1   2          1.89         79.41        22.60 o                         
   5   1   2        209.48        109.40        25.60 o                         
   7   1   2         25.99         16.60        23.76 o                         
   9   1   2       2236.69       1941.07        79.10 o                         
  11   1   2       3186.03       3365.92       109.60 o                         
  13   1   2       5572.30       6122.41       156.56 o                         
  15   1   2        826.74        865.99        57.42 o                         
  17   1   2        315.14        365.21        39.37 o                         
  19   1   2       7344.46       7500.50       239.79 o                         
  21   1   2        931.32        921.92        62.48 o                         
  23   1   2        360.43        338.52        45.62 o                         
  25   1   2        195.33        156.42        42.42 o                         
  27   1   2         11.10         33.65        37.38 o                         
  29   1   2       1013.28       1026.44        88.54 o                         
  31   1   2        429.34        420.96        65.76 o                         
  33   1   2        411.50        472.79        71.74 o                         
  35   1   2          2.81        -17.81        41.56 o                         
 -38   2   2          5.23         -9.66        65.87 o                         
 -36   2   2        201.86        186.27        66.18 o                         
 -34   2   2        777.84        884.47        90.98 o                         
 -32   2   2        186.19        147.73        48.93 o                         
 -30   2   2        185.58        277.12        47.92 o                         
 -28   2   2        975.36        962.50        79.19 o                         
 -26   2   2       2092.96       2197.66       107.80 o                         
 -24   2   2        760.66        889.18        69.04 o                         
 -22   2   2       4406.98       2451.63      1083.46 o                         
 -20   2   2       4437.54       4624.93       130.47 o                         
 -18   2   2          0.31          8.79        23.40 o                         
 -16   2   2       7932.73       8165.22       151.79 o                         
 -14   2   2          0.65        -16.13        19.42 o                         
 -12   2   2       1144.17       1154.75        50.53 o                         
 -10   2   2          3.04         20.69        18.29 o                         
  -8   2   2       8873.82       9368.35       128.90 o                         
  -6   2   2      15522.63      14722.99       340.24 o                         
  -4   2   2       6800.89       6883.55       100.72 o                         
  -2   2   2      45923.70      45001.05       899.05 o                         
   0   2   2      24168.71      25226.23       367.16 o                         
   2   2   2      24053.22      24928.27       525.45 o                         
   4   2   2       4650.78       4976.88        92.36 o                         
   6   2   2      23599.92      24201.55       226.14 o                         
   8   2   2       6417.35       7088.78       143.29 o                         
  10   2   2      11139.28      10921.91       203.05 o                         
  12   2   2       4885.84       5288.33       150.09 o                         
  14   2   2       2592.41       2561.22       112.17 o                         
  16   2   2       1655.12        991.39       466.03 o                         
  18   2   2        809.42        873.73        63.06 o                         
  20   2   2        209.22        252.79        42.81 o                         
  22   2   2       2089.51       2016.15       102.17 o                         
  24   2   2       2020.88       1765.81        91.22 o                         
  26   2   2        852.79        799.43        67.35 o                         
  28   2   2       1339.98       1329.23        97.36 o                         
  30   2   2          0.45        -27.96        31.40 o                         
  32   2   2        169.15        158.43        61.84 o                         
  34   2   2          2.63        -14.65        48.83 o                         
 -35   3   2        144.19        115.58        64.08 o                         
 -33   3   2        496.81        543.69       108.87 o                         
 -31   3   2         90.19        126.71        56.09 o                         
 -29   3   2        213.89        231.32        61.69 o                         
 -27   3   2         84.03         56.03        44.40 o                         
 -25   3   2       2749.20       2751.42       147.14 o                         
 -23   3   2        796.18        791.40        82.15 o                         
 -21   3   2       4918.62       5139.47       181.46 o                         
 -19   3   2       2242.03       2303.68        91.00 o                         
 -17   3   2       1064.78       1234.79        63.17 o                         
 -15   3   2       4107.63       4319.45       121.40 o                         
 -13   3   2        914.06        944.40        44.75 o                         
 -11   3   2        394.93        509.20        49.95 o                         
  -9   3   2       2308.72       2484.53        78.38 o                         
  -7   3   2       4608.48       4937.26       105.91 o                         
  -5   3   2      24560.97      24977.50       595.38 o                         
  -3   3   2       4939.11       4941.64       117.84 o                         
  -1   3   2      19016.31      18542.15       532.75 o                         
   1   3   2       4132.31       4396.16       144.55 o                         
   3   3   2       7208.28       7766.45       190.78 o                         
   5   3   2       1120.77       1205.92        43.53 o                         
   7   3   2      14100.30      14257.13       374.65 o                         
   9   3   2       5037.87       5330.99       100.58 o                         
  11   3   2       3315.87       3201.02       123.38 o                         
  13   3   2       7294.33       7354.95       194.49 o                         
  15   3   2       3027.93       3125.59       104.57 o                         
  17   3   2       9587.58      10103.75       262.54 o                         
  19   3   2       1650.77       1693.88        88.98 o                         
  21   3   2        770.86        825.00        85.12 o                         
  23   3   2         71.44         34.07        42.01 o                         
  25   3   2        223.28        291.58        63.90 o                         
  27   3   2          7.72          7.56        44.86 o                         
  29   3   2        318.81        253.13        67.94 o                         
  31   3   2        140.26         58.91        47.44 o                         
  33   3   2          3.12         24.45        45.55 o                         
 -34   4   2          4.10        -27.70        64.46 o                         
 -32   4   2        381.79        391.18       100.65 o                         
 -30   4   2         17.44         14.34        60.45 o                         
 -28   4   2        248.81        276.27        85.25 o                         
 -26   4   2        899.57        870.76       122.16 o                         
 -24   4   2        559.55        589.12        77.99 o                         
 -22   4   2          0.15        -31.12        31.12 o                         
 -20   4   2        323.79        395.07        62.97 o                         
 -18   4   2         34.73          8.32        34.90 o                         
 -16   4   2          1.61          2.18        33.26 o                         
 -14   4   2       6496.42       6242.57       207.03 o                         
 -12   4   2         19.61         34.58        25.46 o                         
 -10   4   2        843.34        782.42        53.43 o                         
  -8   4   2        879.46        886.57        55.12 o                         
  -6   4   2       6392.74       6578.58       137.85 o                         
  -4   4   2        436.41        412.55        39.68 o                         
  -2   4   2        158.65        158.34        25.60 o                         
   0   4   2       3748.62       4718.04       149.37 o                         
   2   4   2        383.43        399.30        33.88 o                         
   4   4   2        232.36        200.10        23.56 o                         
   6   4   2         19.59         34.58        23.02 o                         
   8   4   2       1124.32       1231.98        68.48 o                         
  10   4   2        191.18        155.81        31.58 o                         
  12   4   2        647.89        589.09        65.14 o                         
  14   4   2       2709.28       2677.60       131.20 o                         
  16   4   2       1206.66       1329.57        99.79 o                         
  18   4   2       5201.71       5130.26       194.53 o                         
  20   4   2         94.88        105.37        49.07 o                         
  22   4   2        331.38        402.58        86.33 o                         
  24   4   2        731.43        744.71        91.27 o                         
  26   4   2        239.26        294.01        68.86 o                         
  28   4   2        615.42        706.17        97.06 o                         
  30   4   2        405.70        325.60       157.73 o                         
 -29   5   2        425.61        644.31       121.69 o                         
 -27   5   2        134.65         74.18        68.85 o                         
 -25   5   2        120.89         78.09        77.62 o                         
 -23   5   2       3317.94       3173.88       217.81 o                         
 -21   5   2        351.98        400.30        88.70 o                         
 -19   5   2       5004.86       4656.56       242.56 o                         
 -17   5   2        130.03        102.97        44.47 o                         
 -15   5   2       1312.11       1273.72        96.50 o                         
 -13   5   2       2815.73       2736.25       131.89 o                         
 -11   5   2        512.91        495.20        50.52 o                         
  -9   5   2         25.44         49.10        28.28 o                         
  -7   5   2          0.45          4.88        24.87 o                         
  -5   5   2       1245.94       1197.01        68.39 o                         
  -3   5   2          0.01         -8.13        31.90 o                         
  -1   5   2       5095.24       5210.04       182.11 o                         
   1   5   2         30.15         26.96        27.25 o                         
   3   5   2      11151.66      10031.80       477.75 o                         
   5   5   2       1607.85       1426.36        66.93 o                         
   7   5   2       1490.63       1413.94        74.19 o                         
   9   5   2        168.16        189.26        36.57 o                         
  11   5   2        681.26        647.06        55.98 o                         
  13   5   2          7.14        -18.48        32.74 o                         
  15   5   2        284.30        309.80        59.68 o                         
  17   5   2          0.07         22.16        42.40 o                         
  19   5   2        419.15        408.32        70.11 o                         
  21   5   2       1136.45       1139.18       109.50 o                         
  23   5   2        147.68        178.38        78.65 o                         
  25   5   2       1299.88       1256.65       155.26 o                         
  27   5   2       1232.19       1311.63       224.08 o                         
 -26   6   2        111.88        163.84        81.42 o                         
 -24   6   2        184.87        176.26        79.65 o                         
 -22   6   2        158.03        180.01        76.88 o                         
 -20   6   2        451.79        548.99       104.05 o                         
 -18   6   2        432.16        378.69        84.48 o                         
 -16   6   2        666.47        604.65       150.22 o                         
 -14   6   2        436.01        538.30       140.21 o                         
 -12   6   2         71.52         50.54        48.42 o                         
 -10   6   2        308.78        347.31        79.80 o                         
  -8   6   2        216.35        116.36        48.41 o                         
  -6   6   2         26.69         62.05        39.70 o                         
  -4   6   2        140.89        137.58        46.85 o                         
  -2   6   2         16.50         -8.96        29.03 o                         
   0   6   2        720.83        712.25        64.66 o                         
   2   6   2        634.37        592.18        63.60 o                         
   4   6   2         73.46        102.27        37.14 o                         
   6   6   2       4290.86       4221.79       145.10 o                         
   8   6   2         69.82         55.94        33.76 o                         
  10   6   2        648.04        605.05        62.53 o                         
  12   6   2         32.17         32.85        33.26 o                         
  14   6   2          8.37          2.70        40.50 o                         
  16   6   2         23.06         36.96        46.71 o                         
  18   6   2          0.35         14.73        56.57 o                         
  20   6   2          4.69        -52.03        54.00 o                         
  22   6   2          6.68         16.33        63.25 o                         
 -19   7   2        307.39        434.40       157.73 o                         
 -17   7   2        669.79        721.07       177.76 o                         
 -15   7   2          1.38          6.26        87.63 o                         
 -13   7   2          0.18        -11.27        83.87 o                         
 -11   7   2        551.25        504.50       147.72 o                         
  -9   7   2          2.94        -15.62        38.64 o                         
  -7   7   2          1.36        -36.11        36.11 o                         
  -5   7   2        423.72        421.11        68.67 o                         
  -3   7   2         28.75         17.47        40.14 o                         
  -1   7   2       1045.21       1132.31        87.90 o                         
   1   7   2        558.96        533.31        64.52 o                         
   3   7   2       1925.90       2130.76       116.57 o                         
   5   7   2        761.40        751.39        75.08 o                         
   7   7   2       1869.74       2132.08       117.58 o                         
   9   7   2        648.34        717.49       209.69 o                         
  11   7   2         16.39         85.20        67.68 o                         
  13   7   2         93.60         81.17        66.99 o                         
  15   7   2        112.22         47.57        98.90 o                         
 -39   1   3          1.47         15.57        48.16 o                         
 -37   1   3         88.01        116.54        52.18 o                         
 -35   1   3       2759.73       3161.98       154.02 o                         
 -33   1   3        790.39        787.07        79.63 o                         
 -31   1   3        573.16        499.49        56.97 o                         
 -29   1   3        140.89         95.68        35.10 o                         
 -27   1   3       2084.25       2019.43        93.64 o                         
 -25   1   3        542.69        501.02        54.39 o                         
 -23   1   3        867.49        994.61        68.84 o                         
 -21   1   3       2786.39       2850.13       103.25 o                         
 -19   1   3       9021.96       9475.40       174.53 o                         
 -17   1   3       3170.80       3532.63       100.50 o                         
 -15   1   3       2650.27       2666.00        81.57 o                         
 -13   1   3      14214.70      12333.77       956.28 o                         
 -11   1   3      14719.93      12046.58      1976.06 o                         
  -9   1   3     142774.11     139900.64      1460.34 o                         
  -7   1   3      10466.35      10148.04       103.79 o                         
  -5   1   3         67.48         70.50        11.41 o                         
  -3   1   3       3854.91       4045.81        37.44 o                         
  -1   1   3      48365.51      46307.89      1242.25 o                         
   1   1   3      14470.58      14075.04       195.38 o                         
   3   1   3       5061.32       4760.37        78.71 o                         
   5   1   3       4645.74       4655.86        98.57 o                         
   7   1   3          0.18         31.45        24.68 o                         
   9   1   3      33052.28      33202.62       322.80 o                         
  11   1   3          0.83         -8.34        26.37 o                         
  13   1   3      10411.23       9922.03       204.53 o                         
  15   1   3        680.38        665.90        54.74 o                         
  17   1   3      20715.95      20654.28       323.63 o                         
  19   1   3       1191.44       1072.04        64.98 o                         
  21   1   3       7167.43       6355.36       156.52 o                         
  23   1   3        124.23        182.78        43.06 o                         
  25   1   3       1397.69       1201.25        88.21 o                         
  27   1   3        457.22        650.56        71.72 o                         
  29   1   3         67.80         71.52        43.42 o                         
  31   1   3        139.49        166.80        51.64 o                         
  33   1   3        482.65        479.02        73.95 o                         
  35   1   3        124.61        169.69        59.26 o                         
 -38   2   3       1090.93       1350.25       169.13 o                         
 -36   2   3        226.65        219.35        68.75 o                         
 -34   2   3        293.36        273.73        58.61 o                         
 -32   2   3        277.32        227.64        53.92 o                         
 -30   2   3        190.83        176.30        46.21 o                         
 -28   2   3       3312.95       3510.51       191.43 o                         
 -26   2   3       1502.99       1682.42        93.95 o                         
 -24   2   3       4355.15       4265.59       166.66 o                         
 -22   2   3       2091.41       1795.55       177.69 o                         
 -20   2   3       1878.68       1968.56        85.07 o                         
 -18   2   3       5063.91       4870.79       122.45 o                         
 -16   2   3       1624.34       1664.79        80.05 o                         
 -14   2   3        442.84        502.04        38.22 o                         
 -12   2   3       9255.75       9172.40       137.69 o                         
 -10   2   3      12385.64      13570.85       236.53 o                         
  -8   2   3       3015.22       3443.85        86.23 o                         
  -6   2   3      20229.88      19553.69       188.94 o                         
  -4   2   3      21225.46      20440.50       556.53 o                         
  -2   2   3      51014.14      50285.49      1054.89 o                         
   0   2   3       6506.37       6076.32        91.70 o                         
   2   2   3        528.57        665.76        34.85 o                         
   4   2   3      21102.92      21880.62       196.80 o                         
   6   2   3       1308.70       1302.58        52.74 o                         
   8   2   3       9382.13       9665.91       194.06 o                         
  10   2   3        763.92        690.15        46.12 o                         
  12   2   3       2177.19       2024.15        97.44 o                         
  14   2   3       2032.62       1994.43       102.10 o                         
  16   2   3        355.61        317.92        50.95 o                         
  18   2   3        215.21        198.81        39.51 o                         
  20   2   3       4125.05       4203.46       151.60 o                         
  22   2   3         20.37         10.51        27.62 o                         
  24   2   3        992.82       1150.92        77.54 o                         
  26   2   3         56.27         61.12        34.97 o                         
  28   2   3        186.97        226.02        46.76 o                         
  30   2   3        928.82        915.39        88.97 o                         
  32   2   3         98.74        129.39        60.89 o                         
  34   2   3        138.86        224.78        72.51 o                         
 -35   3   3         81.36        131.96        63.64 o                         
 -33   3   3          8.22         36.52        61.35 o                         
 -31   3   3        440.84        446.84        98.20 o                         
 -29   3   3       1386.85       1428.21       166.97 o                         
 -27   3   3       4913.69       4964.64       252.34 o                         
 -25   3   3        591.74        609.05        75.23 o                         
 -23   3   3        861.66        836.09        81.43 o                         
 -21   3   3        763.46        805.99        76.57 o                         
 -19   3   3         71.70         49.62        26.38 o                         
 -17   3   3         66.07         42.83        23.15 o                         
 -15   3   3        860.11        882.87        47.19 o                         
 -13   3   3       3108.82       2985.67       112.11 o                         
 -11   3   3       1718.11       1772.40        83.72 o                         
  -9   3   3         16.33         99.81        25.56 o                         
  -7   3   3      14351.94      14606.89       286.94 o                         
  -5   3   3       6813.56       6755.24       152.86 o                         
  -3   3   3      11828.38      12689.52       334.06 o                         
  -1   3   3        327.68        334.40        27.01 o                         
   1   3   3       3559.88       3638.99        84.89 o                         
   3   3   3       2968.39       3111.03        77.25 o                         
   5   3   3         17.56         32.41        20.06 o                         
   7   3   3        190.67        180.64        20.85 o                         
   9   3   3       2598.69       2528.20        64.65 o                         
  11   3   3        112.73        162.78        39.14 o                         
  13   3   3       3194.68       3069.22       130.06 o                         
  15   3   3         77.18         34.58        36.68 o                         
  17   3   3       3440.85       3522.50       121.39 o                         
  19   3   3         53.21         49.17        32.82 o                         
  21   3   3        142.93        130.41        49.12 o                         
  23   3   3        421.53        338.87        65.31 o                         
  25   3   3         11.90         18.01        44.00 o                         
  27   3   3       1178.83       1377.57       106.18 o                         
  29   3   3       1171.30       1299.02       124.53 o                         
  31   3   3        132.24        194.97        58.08 o                         
  33   3   3        228.17        311.68        69.99 o                         
 -34   4   3       2757.52       3084.59       349.27 o                         
 -32   4   3        793.75        978.70       160.86 o                         
 -30   4   3          1.64        -48.98        48.98 o                         
 -28   4   3       1114.69       1103.61       139.16 o                         
 -26   4   3        181.64        166.13        71.64 o                         
 -24   4   3       4335.61       4063.63       233.25 o                         
 -22   4   3        171.75        233.12        53.03 o                         
 -20   4   3        169.68        159.84        46.01 o                         
 -18   4   3       1477.38       1446.40        97.22 o                         
 -16   4   3       4285.81       4116.07       152.77 o                         
 -14   4   3        741.15        721.22        66.60 o                         
 -12   4   3       2081.77       1817.28        80.25 o                         
 -10   4   3       4229.00       4093.93       114.38 o                         
  -8   4   3       3349.09       3310.09       105.88 o                         
  -6   4   3      18195.52      17604.90       400.59 o                         
  -4   4   3        598.45        594.05        45.56 o                         
  -2   4   3      10657.56      10789.92       299.08 o                         
   0   4   3       2032.13       2261.21       107.19 o                         
   2   4   3       5221.33       4983.47       131.26 o                         
   4   4   3       1612.35       1748.10        63.60 o                         
   6   4   3        405.46        344.71        36.33 o                         
   8   4   3       2784.41       2714.95        88.70 o                         
  10   4   3      18347.06      17485.57       239.54 o                         
  12   4   3        861.56       1004.72        82.75 o                         
  14   4   3        264.62        217.19        49.51 o                         
  16   4   3         15.26          3.15        37.54 o                         
  18   4   3       1263.71       1317.05       104.97 o                         
  20   4   3       4743.18       4932.69       202.09 o                         
  22   4   3       1211.63       1296.60       113.17 o                         
  24   4   3        746.96        772.67       101.14 o                         
  26   4   3         57.23         79.56        53.37 o                         
  28   4   3        989.48       1106.23       144.37 o                         
  30   4   3        642.24        502.12        93.11 o                         
 -31   5   3        319.19        350.42       200.30 o                         
 -29   5   3        234.60        204.72        83.65 o                         
 -27   5   3        626.61        710.76       120.38 o                         
 -25   5   3         53.47        136.58        90.13 o                         
 -23   5   3        290.13        387.97        89.08 o                         
 -21   5   3        212.27        220.01        72.57 o                         
 -19   5   3        223.34        235.70        76.36 o                         
 -17   5   3        176.89        181.12        49.85 o                         
 -15   5   3        319.40        166.15        46.60 o                         
 -13   5   3        124.97        138.73        35.59 o                         
 -11   5   3       1554.06       1476.50        80.13 o                         
  -9   5   3        381.52        348.42        48.43 o                         
  -7   5   3        528.41        576.66        51.68 o                         
  -5   5   3        955.71        993.80        63.52 o                         
  -3   5   3        875.82        871.55        73.85 o                         
  -1   5   3        320.47        249.95        48.93 o                         
   1   5   3          7.57         -5.65        32.57 o                         
   3   5   3        629.64        628.66        54.87 o                         
   5   5   3        567.86        456.53        42.28 o                         
   7   5   3        356.78        249.15        35.11 o                         
   9   5   3       3743.11       3448.97       107.90 o                         
  11   5   3        310.86        305.83        42.78 o                         
  13   5   3        204.95        178.53        56.18 o                         
  15   5   3        345.26        378.45        65.08 o                         
  17   5   3          4.25         15.04        41.56 o                         
  19   5   3        920.57        896.09        97.26 o                         
  21   5   3        109.01        168.88        60.21 o                         
  23   5   3        576.68        619.74        90.10 o                         
  25   5   3         45.32         46.37        67.73 o                         
  27   5   3         10.88         16.14        65.43 o                         
 -26   6   3         19.04         18.70        65.59 o                         
 -24   6   3        211.38        107.51        72.93 o                         
 -22   6   3         24.70         30.68        59.75 o                         
 -20   6   3        316.39        325.52        89.51 o                         
 -18   6   3        327.40        343.71        83.21 o                         
 -16   6   3        822.23        686.02       160.24 o                         
 -14   6   3         51.54        133.95        93.89 o                         
 -12   6   3       1424.11       1443.76       129.28 o                         
 -10   6   3       2435.81       2698.50       252.88 o                         
  -8   6   3        131.46        220.90        50.18 o                         
  -6   6   3       1255.84       1416.84       101.54 o                         
  -4   6   3       1699.04       1885.58       116.84 o                         
  -2   6   3       2379.00       2265.49       127.87 o                         
   0   6   3         10.70         -7.32        29.34 o                         
   2   6   3         77.01         93.47        36.49 o                         
   4   6   3        733.86        781.05        66.87 o                         
   6   6   3         12.07         16.83        32.05 o                         
   8   6   3        206.29        237.63        45.44 o                         
  10   6   3       3029.36       3012.41       125.26 o                         
  12   6   3        258.81        165.57        55.27 o                         
  14   6   3       1029.81        992.95       104.11 o                         
  16   6   3        647.48        890.14       160.86 o                         
  18   6   3        123.33         86.53        64.97 o                         
  20   6   3       2790.05       3181.29       228.45 o                         
  22   6   3         97.40         80.39        72.04 o                         
 -19   7   3        187.74        259.14       131.45 o                         
 -17   7   3         43.85         63.84       100.15 o                         
 -15   7   3        111.15        -13.77        86.38 o                         
 -13   7   3       1407.43       1135.44       207.81 o                         
 -11   7   3        247.92        294.19       123.93 o                         
  -9   7   3        945.56       1133.17       128.13 o                         
  -7   7   3         81.32         75.88        45.65 o                         
  -5   7   3        978.70       1068.81        99.14 o                         
  -3   7   3        223.28        192.76        54.15 o                         
  -1   7   3        140.70        111.76        42.34 o                         
   1   7   3         86.74         65.03        39.74 o                         
   3   7   3         59.11         89.49        40.30 o                         
   5   7   3        977.50       1069.91        86.01 o                         
   7   7   3        107.28         61.91        41.11 o                         
   9   7   3        222.28        167.12        62.09 o                         
  11   7   3         27.19         31.69        63.41 o                         
  13   7   3       1240.73       1287.87       156.15 o                         
  15   7   3         66.49         81.37       105.16 o                         
 -40   0   4         67.70         67.42        72.52 o                         
 -38   0   4        157.71        270.33        89.45 o                         
 -36   0   4       1218.28       1119.01       224.71 o                         
 -34   0   4         94.04        116.23        67.26 o                         
 -32   0   4       1561.90       1292.71       134.55 o                         
 -30   0   4         37.44         15.60        49.07 o                         
 -28   0   4        112.81         97.00        56.97 o                         
 -26   0   4       2516.06       2322.42       150.04 o                         
 -24   0   4       4183.43       4200.77       257.41 o                         
 -22   0   4      15290.88      14662.68       378.07 o                         
 -20   0   4       5562.31       5483.25       153.70 o                         
 -18   0   4        515.08        367.87        56.08 o                         
 -16   0   4       4461.15       4360.78       147.44 o                         
 -14   0   4      54829.71      55785.35       515.90 o                         
 -12   0   4         86.27         36.09        30.45 o                         
 -10   0   4        662.41        518.64        45.40 o                         
  -8   0   4     113853.20     117242.27      1753.23 o                         
  -6   0   4      16515.94      14685.34       642.83 o                         
  -4   0   4      15136.94      14863.53       123.43 o                         
  -2   0   4      31134.41      31479.42       260.03 o                         
   0   0   4       5548.78       4831.76        73.73 o                         
   2   0   4      14744.63      15589.39       127.44 o                         
   4   0   4      17135.01      18023.18       238.68 o                         
   6   0   4     114980.98     105846.57      2947.34 o                         
   8   0   4     109595.09     108881.46       814.81 o                         
  10   0   4       7148.77       7904.26       289.18 o                         
  14   0   4       2557.77       1996.72       170.25 o                         
  18   0   4       1114.89       1383.75       113.30 o                         
  20   0   4       2264.91       2219.48       147.76 o                         
  22   0   4       2241.69       2163.05       153.57 o                         
  24   0   4        552.14        624.34        94.70 o                         
  26   0   4       2214.54       2132.99       166.96 o                         
  28   0   4       1050.67       1034.28       126.35 o                         
  30   0   4       6535.94       6214.00       304.06 o                         
  32   0   4         28.94         38.28        63.18 o                         
  34   0   4         55.73         73.86        92.01 o                         
 -39   1   4         41.78         33.76        46.14 o                         
 -37   1   4          3.34         49.81        45.54 o                         
 -35   1   4          1.35         -0.14        39.99 o                         
 -33   1   4        253.11        231.50        46.34 o                         
 -31   1   4        634.43        601.13        60.65 o                         
 -29   1   4          0.00         -6.11        29.57 o                         
 -27   1   4        373.99        447.72        48.89 o                         
 -25   1   4         39.97         31.52        30.97 o                         
 -23   1   4       4182.76       4344.85       131.73 o                         
 -21   1   4        550.39        622.36        52.41 o                         
 -19   1   4       2085.45       2297.48        85.90 o                         
 -17   1   4      18644.22      19329.28       229.39 o                         
 -15   1   4          0.65         -3.51        20.97 o                         
 -13   1   4      21407.53      23320.39       257.46 o                         
 -11   1   4      27248.11      25162.43      1417.52 o                         
  -9   1   4      10580.90      10176.14       114.01 o                         
  -7   1   4     109253.77     109064.42      1007.16 o                         
  -5   1   4      74156.25      74333.44      1203.77 o                         
  -3   1   4      10357.18      11085.61        97.12 o                         
  -1   1   4      74325.97      63274.17      5435.76 o                         
   1   1   4       3886.75       3549.81        55.12 o                         
   3   1   4        476.60        685.57        32.71 o                         
   5   1   4      41706.06      41397.88       638.97 o                         
   7   1   4         58.57         19.33        25.28 o                         
   9   1   4       9015.54       9564.74       175.46 o                         
  11   1   4      20649.51      20677.03       287.48 o                         
  13   1   4      13953.42      13809.46       249.33 o                         
  15   1   4       2200.53       2449.79        98.69 o                         
  17   1   4        837.94        784.94        63.07 o                         
  19   1   4        534.70        466.01        47.88 o                         
  21   1   4        454.68        406.65        53.11 o                         
  23   1   4        286.37        345.23        52.81 o                         
  25   1   4         12.11        -28.32        32.45 o                         
  27   1   4        203.55        189.39        49.69 o                         
  29   1   4        781.63        824.84        84.42 o                         
  31   1   4        166.26        218.33        55.67 o                         
  33   1   4         19.58         22.64        44.97 o                         
  35   1   4         25.53          3.52        48.31 o                         
 -38   2   4        153.78        120.05        62.45 o                         
 -36   2   4       1689.90       1608.10       139.68 o                         
 -34   2   4        397.45        381.80        63.66 o                         
 -32   2   4        110.12        129.60        45.16 o                         
 -30   2   4       6453.97       6741.55       282.86 o                         
 -28   2   4        483.67        548.11        61.50 o                         
 -26   2   4        676.77        595.41        59.17 o                         
 -24   2   4       5384.78       3602.79      1190.05 o                         
 -22   2   4        311.08        284.52        41.04 o                         
 -20   2   4         78.96         36.89        26.42 o                         
 -18   2   4      10199.16      10103.46       172.11 o                         
 -16   2   4      21408.18      21403.12       236.05 o                         
 -14   2   4      11024.85      11508.53       220.98 o                         
 -12   2   4        152.89        157.36        23.89 o                         
 -10   2   4        765.22        810.52        35.73 o                         
  -8   2   4       2829.09       2797.42        69.91 o                         
  -6   2   4      14187.47      14494.96       206.53 o                         
  -4   2   4      10973.60      10931.51       122.33 o                         
  -2   2   4      15196.64      14062.48       265.71 o                         
   0   2   4       2668.57       2990.71        70.81 o                         
   2   2   4       9786.93       9008.39       264.54 o                         
   4   2   4       4213.72       4204.55       102.32 o                         
   6   2   4      17326.11      17197.40       221.42 o                         
   8   2   4       2753.73       2663.89        87.64 o                         
  10   2   4         43.30         86.52        27.53 o                         
  12   2   4      13038.77      13241.78       205.03 o                         
  14   2   4       1117.76       1060.88        79.19 o                         
  16   2   4       4360.27       4385.11       160.45 o                         
  18   2   4         53.50         40.39        37.38 o                         
  20   2   4       1296.32       1236.95        74.21 o                         
  22   2   4         74.59         78.04        33.85 o                         
  24   2   4        305.73        322.63        48.47 o                         
  26   2   4        274.43        314.05        50.40 o                         
  28   2   4        687.47        753.72        80.48 o                         
  30   2   4        633.48        801.87        86.13 o                         
  32   2   4        883.70        961.24       114.83 o                         
  34   2   4        105.04        110.78        65.57 o                         
 -37   3   4         17.91         17.91        53.00 o                         
 -35   3   4        139.56         74.84        70.67 o                         
 -33   3   4        961.29        985.96       136.71 o                         
 -31   3   4        375.24        374.21        92.93 o                         
 -29   3   4        167.08        151.11        53.11 o                         
 -27   3   4       2196.32       2296.49       136.52 o                         
 -25   3   4       1650.57       1708.07       113.11 o                         
 -23   3   4       2029.70       2289.72       143.71 o                         
 -21   3   4        391.51        374.07        55.52 o                         
 -19   3   4        180.39        154.26        30.21 o                         
 -17   3   4       1798.63       1746.46        68.63 o                         
 -15   3   4          9.84        -12.56        17.19 o                         
 -13   3   4      11013.05      11265.11       210.32 o                         
 -11   3   4       3031.18       2988.61       104.34 o                         
  -9   3   4        772.93        834.12        48.20 o                         
  -7   3   4       4617.54       5165.80       115.46 o                         
  -5   3   4         35.21        109.05        25.41 o                         
  -3   3   4       2763.01       2994.49        64.31 o                         
  -1   3   4      16488.76      18324.71       444.28 o                         
   1   3   4       8492.54       8308.21       214.86 o                         
   3   3   4       7266.04       7297.01       193.88 o                         
   5   3   4       4251.42       4387.74        99.70 o                         
   7   3   4       4933.45       5414.45       116.41 o                         
   9   3   4       6136.93       6071.40       130.40 o                         
  11   3   4        807.62        743.51        55.47 o                         
  13   3   4       3365.55       3405.76       139.91 o                         
  15   3   4       2999.66       2893.22       135.56 o                         
  17   3   4       1403.72       1508.08       105.32 o                         
  19   3   4        494.60        534.04        57.43 o                         
  21   3   4        645.56        604.27       105.84 o                         
  23   3   4       3713.15       3873.76       191.61 o                         
  25   3   4       3734.18       3586.39       161.24 o                         
  27   3   4       3445.13       3750.56       197.23 o                         
  29   3   4         54.10         85.28        48.00 o                         
  31   3   4          8.18        -13.34        40.63 o                         
 -34   4   4          1.54        -34.30        58.05 o                         
 -32   4   4        342.33        295.53        90.69 o                         
 -30   4   4        129.37        105.29        68.78 o                         
 -28   4   4          1.46         19.34        57.35 o                         
 -26   4   4        435.72        414.80       125.81 o                         
 -24   4   4        498.80        386.90        86.79 o                         
 -22   4   4       2650.12       2515.72       134.12 o                         
 -20   4   4         59.99         46.36        36.29 o                         
 -18   4   4         69.53         86.56        38.43 o                         
 -16   4   4       2260.83       2248.13       112.70 o                         
 -14   4   4          1.48         -6.27        28.09 o                         
 -12   4   4         59.02        106.68        29.63 o                         
 -10   4   4       2065.23       2184.16        84.95 o                         
  -8   4   4        607.50        593.04        47.01 o                         
  -6   4   4        754.77        841.57        53.72 o                         
  -4   4   4       2034.39       2239.32        81.66 o                         
  -2   4   4       1377.54       1418.22        52.78 o                         
   0   4   4       1861.60       1875.97        62.31 o                         
   2   4   4          4.70         -1.00        18.85 o                         
   4   4   4        156.53        142.00        25.11 o                         
   6   4   4       3336.48       3190.86        85.23 o                         
   8   4   4       9876.84       9619.07       244.18 o                         
  10   4   4       1739.88       1768.15        74.41 o                         
  12   4   4        206.97        311.99        53.45 o                         
  14   4   4       3673.79       3479.02       153.88 o                         
  16   4   4        913.77        912.95        87.54 o                         
  18   4   4       1117.65       1098.99        99.23 o                         
  20   4   4        948.65       1136.20       105.13 o                         
  22   4   4          2.60        -30.97        40.18 o                         
  24   4   4        236.80        267.01        67.62 o                         
  26   4   4       1561.41       1880.47       177.44 o                         
  28   4   4        109.64        127.86        54.13 o                         
  30   4   4         15.69         67.06        59.85 o                         
 -31   5   4         20.80        -29.10        58.53 o                         
 -29   5   4        204.08        203.91        82.34 o                         
 -27   5   4        184.88        252.20        85.54 o                         
 -25   5   4       1513.75       1460.38       156.65 o                         
 -23   5   4        255.67        217.71        75.65 o                         
 -21   5   4        518.67        590.50       110.79 o                         
 -19   5   4        159.28        143.42        64.55 o                         
 -17   5   4       5219.56       5157.44       379.31 o                         
 -15   5   4         19.11         18.44        34.69 o                         
 -13   5   4       8665.97       8570.77       189.63 o                         
 -11   5   4        876.92        837.69        62.64 o                         
  -9   5   4         43.29         66.57        29.04 o                         
  -7   5   4        372.97        390.64        45.46 o                         
  -5   5   4        581.79        557.43        50.89 o                         
  -3   5   4         57.34         47.72        34.86 o                         
  -1   5   4        348.04        233.92        47.63 o                         
   1   5   4      14350.03      13407.09       446.94 o                         
   3   5   4       1857.05       1625.56        89.80 o                         
   5   5   4      10250.86      10387.26       332.81 o                         
   7   5   4          1.29        -21.58        21.58 o                         
   9   5   4       1090.91       1056.09        63.80 o                         
  11   5   4       1880.87       1828.44        80.04 o                         
  13   5   4       7918.05       7627.83       207.10 o                         
  15   5   4        139.37        192.84        46.60 o                         
  17   5   4        813.50        914.46        95.71 o                         
  19   5   4        332.08        331.15        68.69 o                         
  21   5   4        718.00        749.31        93.94 o                         
  23   5   4         13.95         23.64        49.84 o                         
  25   5   4        421.47        307.95        92.93 o                         
 -26   6   4         18.16         -8.72        62.18 o                         
 -24   6   4        172.32        223.81        83.56 o                         
 -22   6   4        455.63        469.30        99.98 o                         
 -20   6   4        117.00         76.17        64.46 o                         
 -18   6   4        799.54        821.80       115.39 o                         
 -16   6   4        382.21        411.86       131.45 o                         
 -14   6   4        212.89        234.10       110.16 o                         
 -12   6   4        690.81        764.38        99.42 o                         
 -10   6   4          7.86          3.39        41.51 o                         
  -8   6   4        267.80        384.46        60.40 o                         
  -6   6   4        454.58        398.33        61.54 o                         
  -4   6   4        108.28        139.76        47.23 o                         
  -2   6   4        616.59        541.96        72.86 o                         
   0   6   4        145.81        119.49        38.23 o                         
   2   6   4        134.44        166.63        41.13 o                         
   4   6   4        146.62         75.01        35.63 o                         
   6   6   4       2768.16       2669.35       115.42 o                         
   8   6   4       1647.06       1554.42        90.56 o                         
  10   6   4          0.13        -13.76        29.04 o                         
  12   6   4        104.86         83.54        49.48 o                         
  14   6   4          0.14        -29.66        48.72 o                         
  16   6   4        284.58        313.15        85.81 o                         
  18   6   4        121.16        145.30        58.08 o                         
  20   6   4         45.02         -1.52        58.46 o                         
  22   6   4        542.09        631.35       118.76 o                         
 -19   7   4         98.63         78.87       102.65 o                         
 -17   7   4       2931.48       3323.70       348.02 o                         
 -15   7   4        238.88        133.95       110.16 o                         
 -13   7   4        864.16        926.38       191.53 o                         
 -11   7   4         57.80         -4.82        51.87 o                         
  -9   7   4        171.67        125.91        65.49 o                         
  -7   7   4         55.16         45.91        55.04 o                         
  -5   7   4        327.08        244.85        57.31 o                         
  -3   7   4        171.32        151.38        51.18 o                         
  -1   7   4        723.76        703.27        82.43 o                         
   1   7   4          0.42          1.85        35.12 o                         
   3   7   4       1031.20       1163.19        88.79 o                         
   5   7   4       3427.08       3313.36       142.57 o                         
   7   7   4         70.25         60.64        52.57 o                         
   9   7   4        145.86        151.69        59.41 o                         
  11   7   4        130.11        203.27        82.31 o                         
  13   7   4        236.52        269.15       132.70 o                         
  15   7   4        215.80        152.73       115.17 o                         
 -39   1   5        325.75        371.97        79.98 o                         
 -37   1   5        869.58        827.25        86.90 o                         
 -35   1   5       2657.67       2931.57       144.57 o                         
 -33   1   5         68.16         34.17        37.52 o                         
 -31   1   5       1241.91       1281.79        81.28 o                         
 -29   1   5       3147.78       2940.38       113.16 o                         
 -27   1   5        694.14        551.77        58.12 o                         
 -25   1   5       2333.54       2227.75        99.11 o                         
 -23   1   5       1776.12       1707.97        83.27 o                         
 -21   1   5       5608.83       5710.52       138.62 o                         
 -19   1   5       3443.89       3550.25       103.23 o                         
 -17   1   5       5853.61       6274.13       126.63 o                         
 -15   1   5       6898.85       6902.32       122.92 o                         
 -13   1   5      28712.35      29270.78       282.15 o                         
 -11   1   5      14749.50      12756.29       854.00 o                         
  -9   1   5     131160.80     128226.03      1665.88 o                         
  -7   1   5      55492.81      54934.34       926.19 o                         
  -5   1   5       3245.43       3598.27        78.96 o                         
  -3   1   5      32755.74      25254.78      3653.00 o                         
  -1   1   5      29463.22      29262.80       283.55 o                         
   1   1   5       2842.33       2697.54        52.01 o                         
   3   1   5         49.89         63.93        19.68 o                         
   5   1   5          2.07          5.46        14.42 o                         
   7   1   5      17844.56      16330.04       201.51 o                         
   9   1   5       6000.66       5792.00       109.42 o                         
  11   1   5         50.61         70.58        27.78 o                         
  13   1   5        554.78        508.52        56.56 o                         
  15   1   5       4390.85       4149.20       129.75 o                         
  17   1   5       6826.66       6508.23       325.66 o                         
  19   1   5       1393.13       1361.17        83.99 o                         
  21   1   5        645.89        612.65        64.36 o                         
  23   1   5        949.22        962.89        79.56 o                         
  25   1   5        119.02         67.38        40.54 o                         
  27   1   5        385.75        461.96        65.78 o                         
  29   1   5         12.63         30.34        41.27 o                         
  31   1   5        179.33        213.48        57.30 o                         
  33   1   5        159.29        130.59        55.29 o                         
 -38   2   5        223.80        141.98        62.46 o                         
 -36   2   5         63.61         91.29        57.42 o                         
 -34   2   5       2944.80       2897.20       173.40 o                         
 -32   2   5        329.13        489.70        62.46 o                         
 -30   2   5        350.86        329.57        52.87 o                         
 -28   2   5       6504.64       6747.12       184.04 o                         
 -26   2   5       2774.77       2725.84       135.91 o                         
 -24   2   5       5430.35       4838.32       555.08 o                         
 -22   2   5       1271.73       1231.71        70.40 o                         
 -20   2   5       2936.60       2951.42        98.09 o                         
 -18   2   5       1158.27       1301.43        63.08 o                         
 -16   2   5       9449.84      10729.70       292.18 o                         
 -14   2   5       1333.68       1346.91        54.31 o                         
 -12   2   5          5.79         10.36        17.27 o                         
 -10   2   5       1679.72       1980.41        52.27 o                         
  -8   2   5      20473.71      21628.00       470.70 o                         
  -6   2   5        116.58        205.65        19.19 o                         
  -4   2   5      20477.74      20908.92       265.74 o                         
  -2   2   5       5889.97       5725.69       114.20 o                         
   0   2   5      36205.77      35580.66       537.56 o                         
   2   2   5        245.39        247.65        29.30 o                         
   4   2   5       5062.07       4777.01       181.23 o                         
   6   2   5          5.93         30.39        22.42 o                         
   8   2   5         41.68         75.19        29.79 o                         
  10   2   5         64.36         46.00        26.20 o                         
  12   2   5        621.46        757.07        55.41 o                         
  14   2   5        277.43        366.69        53.86 o                         
  16   2   5        812.92        713.08        72.49 o                         
  18   2   5          5.06         46.66        33.52 o                         
  20   2   5       2204.44       2099.03        95.65 o                         
  22   2   5          5.61         -1.11        28.57 o                         
  24   2   5          6.83         -0.17        28.40 o                         
  26   2   5        547.61        495.97        64.96 o                         
  28   2   5        114.45        156.93        50.33 o                         
  30   2   5        540.20        527.57        73.57 o                         
  32   2   5        106.09         92.05        59.80 o                         
 -37   3   5         54.44         34.55        55.74 o                         
 -35   3   5         60.79         98.64        70.01 o                         
 -33   3   5        228.46        256.23        83.92 o                         
 -31   3   5        187.99        229.72        76.95 o                         
 -29   3   5        315.42        306.35        83.75 o                         
 -27   3   5        270.92        253.52        57.40 o                         
 -25   3   5       1749.49       1683.00       110.17 o                         
 -23   3   5          0.17          8.24        33.07 o                         
 -21   3   5       3274.15       3334.00       137.58 o                         
 -19   3   5        102.36        177.50        30.61 o                         
 -17   3   5       1520.31       1679.95        64.98 o                         
 -15   3   5        430.22        431.50        33.72 o                         
 -13   3   5         13.00         -6.66        23.82 o                         
 -11   3   5        409.78        518.28        47.40 o                         
  -9   3   5        322.62        272.65        31.69 o                         
  -7   3   5       4417.82       4273.26       101.37 o                         
  -5   3   5       4674.83       4742.71       111.49 o                         
  -3   3   5       2717.82       2983.48        75.27 o                         
  -1   3   5       5237.25       5395.08        97.94 o                         
   1   3   5        452.45        403.11        31.38 o                         
   3   3   5      11609.86      11474.26       351.99 o                         
   5   3   5        245.97        235.99        28.06 o                         
   7   3   5       1584.65       1643.95        62.80 o                         
   9   3   5       4970.06       5063.86       124.63 o                         
  11   3   5        796.72        837.13        57.61 o                         
  13   3   5       3731.45       3503.79       145.18 o                         
  15   3   5       8535.70       8267.25       331.67 o                         
  17   3   5          9.65         -4.76        35.72 o                         
  19   3   5        266.42        284.20        47.11 o                         
  21   3   5       2198.85       2330.47       209.67 o                         
  23   3   5       1464.33       1544.43       106.98 o                         
  25   3   5        385.44        376.85        64.48 o                         
  27   3   5         10.15          7.82        40.78 o                         
  29   3   5        136.42         91.64        50.87 o                         
  31   3   5         22.00         23.01        54.08 o                         
 -34   4   5         17.48         63.55        66.72 o                         
 -32   4   5       2427.42       2608.88       302.95 o                         
 -30   4   5        262.93        280.17        85.74 o                         
 -28   4   5       1608.79       1733.69       220.33 o                         
 -26   4   5        832.52        720.21       168.38 o                         
 -24   4   5        349.27        346.21        82.76 o                         
 -22   4   5       2708.94       2476.92       175.16 o                         
 -20   4   5         11.06         10.07        32.21 o                         
 -18   4   5          7.30         27.98        32.96 o                         
 -16   4   5        771.99        792.31        69.45 o                         
 -14   4   5        799.04        755.54        65.81 o                         
 -12   4   5         55.53         70.84        26.63 o                         
 -10   4   5       2323.39       2251.13        85.97 o                         
  -8   4   5         15.67         14.26        23.36 o                         
  -6   4   5      18576.77      18039.02       233.49 o                         
  -4   4   5       2524.80       2486.64       105.36 o                         
  -2   4   5       2261.05       1984.38        63.42 o                         
   0   4   5      11963.01      11948.12       314.00 o                         
   2   4   5       7236.64       6818.07       206.47 o                         
   4   4   5       8394.30       8215.73       260.91 o                         
   6   4   5        342.78        330.68        28.03 o                         
   8   4   5       2721.89       2632.40        78.22 o                         
  10   4   5        815.42        822.44        48.56 o                         
  12   4   5        618.56        665.55        61.73 o                         
  14   4   5          2.01         -4.17        28.35 o                         
  16   4   5        443.19        512.08        71.84 o                         
  18   4   5        143.21        157.42        52.80 o                         
  20   4   5       1237.64       1360.72       115.46 o                         
  22   4   5        727.22        812.48        96.04 o                         
  24   4   5       4999.92       4822.81       272.15 o                         
  26   4   5        346.38        545.51        77.14 o                         
  28   4   5        205.75        198.58        61.04 o                         
 -31   5   5         85.28         51.71        71.68 o                         
 -29   5   5         48.40         39.89        66.09 o                         
 -27   5   5          7.77        -20.13        52.94 o                         
 -25   5   5         45.73        -35.39        50.23 o                         
 -23   5   5        765.05        706.24       143.96 o                         
 -21   5   5        141.56        121.58        63.72 o                         
 -19   5   5         85.33         58.49        56.32 o                         
 -17   5   5       2530.47       2412.63       168.73 o                         
 -15   5   5        152.91        137.21        79.49 o                         
 -13   5   5         47.48         61.69        31.58 o                         
 -11   5   5        682.16        653.14        56.81 o                         
  -9   5   5        159.35        146.20        34.64 o                         
  -7   5   5        992.49       1049.02        67.08 o                         
  -5   5   5         21.77         25.25        28.16 o                         
  -3   5   5          2.98          9.26        32.16 o                         
  -1   5   5        173.25        189.43        46.56 o                         
   1   5   5       4924.89       4823.36       299.51 o                         
   3   5   5        294.76        241.58        51.81 o                         
   5   5   5        596.24        649.54        48.10 o                         
   7   5   5        778.84        805.88        53.62 o                         
   9   5   5          1.84        -19.64        21.71 o                         
  11   5   5        490.96        490.34        59.14 o                         
  13   5   5       1840.00       1768.58       104.99 o                         
  15   5   5          0.01         37.83        43.21 o                         
  17   5   5         78.96         78.40        48.39 o                         
  19   5   5          5.07        -18.29        41.42 o                         
  21   5   5        193.31        159.26        77.08 o                         
  23   5   5        282.65        302.91        74.85 o                         
  25   5   5        288.77        347.82        80.14 o                         
 -26   6   5        467.64        633.48       119.00 o                         
 -24   6   5        178.08        271.97        89.00 o                         
 -22   6   5        243.65        355.15        91.16 o                         
 -20   6   5        651.63        665.12       130.82 o                         
 -18   6   5        363.32        394.56        87.03 o                         
 -16   6   5        696.37        513.26       141.46 o                         
 -14   6   5       2074.12       1843.99       235.35 o                         
 -12   6   5         60.01         37.67        48.72 o                         
 -10   6   5        923.33        913.64       108.35 o                         
  -8   6   5        195.31        207.41        66.23 o                         
  -6   6   5       5886.11       5665.41       236.23 o                         
  -4   6   5       2640.32       2615.64       198.40 o                         
  -2   6   5       1381.29       1262.55       100.04 o                         
   0   6   5        543.77        393.72        64.46 o                         
   2   6   5       1543.24       1498.82        88.03 o                         
   4   6   5        122.24        192.07        42.49 o                         
   6   6   5          2.23         10.86        30.44 o                         
   8   6   5          8.38        -20.73        27.56 o                         
  10   6   5        279.36        297.47        47.03 o                         
  12   6   5        578.86        598.53        85.27 o                         
  14   6   5        734.22        940.81       127.32 o                         
  16   6   5       2296.72       2493.41       199.08 o                         
  18   6   5        762.88        646.45        92.28 o                         
  20   6   5        593.82        632.31       116.76 o                         
 -19   7   5        465.93        353.03       142.71 o                         
 -17   7   5        315.69        406.86       146.47 o                         
 -15   7   5         38.70         36.30        93.89 o                         
 -13   7   5        526.78        418.12       145.22 o                         
 -11   7   5        348.10        262.20        78.20 o                         
  -9   7   5        959.22        642.01       103.90 o                         
  -7   7   5       1340.08       1656.02       154.15 o                         
  -5   7   5        216.24        137.08        66.39 o                         
  -3   7   5        279.93        402.82        67.53 o                         
  -1   7   5         80.45        106.49        48.23 o                         
   1   7   5        206.99        180.99        52.73 o                         
   3   7   5         42.33         94.56        40.91 o                         
   5   7   5         41.13         25.45        38.39 o                         
   7   7   5         57.63         16.16        49.34 o                         
   9   7   5          0.05          3.28        48.62 o                         
  11   7   5         13.42         37.34        73.86 o                         
  13   7   5        522.80        719.82       174.01 o                         
 -40   0   6        896.66       1086.61       144.73 o                         
 -38   0   6        236.23        232.80        82.76 o                         
 -36   0   6       2215.33       2792.86       200.85 o                         
 -34   0   6       1980.40       1958.47       162.39 o                         
 -32   0   6         23.42        -16.31        48.30 o                         
 -30   0   6        207.55        198.82        65.06 o                         
 -28   0   6       4834.54       4494.13       168.74 o                         
 -26   0   6         87.54         72.51        37.85 o                         
 -24   0   6       2677.95       2623.02       117.02 o                         
 -22   0   6       5876.08       5946.86       284.80 o                         
 -20   0   6       1639.66       1772.38       107.09 o                         
 -18   0   6      20559.14      19908.02       326.82 o                         
 -16   0   6      11891.03      12753.00       241.31 o                         
 -14   0   6      60320.89      61160.32      1930.37 o                         
 -12   0   6       6116.27       6121.66       148.35 o                         
 -10   0   6       2759.71       3352.51        94.38 o                         
  -8   0   6       6826.32       7755.36       130.24 o                         
  -6   0   6      46885.49      45067.57       835.16 o                         
  -4   0   6       3532.86       3376.05        83.29 o                         
  -2   0   6      56445.21      56820.76       424.10 o                         
   0   0   6       3287.03       3086.45        85.73 o                         
   2   0   6      12627.26      12784.09       130.81 o                         
   4   0   6      11631.10      11967.30       187.52 o                         
   6   0   6       1417.36       1117.60        55.47 o                         
   8   0   6          5.25         49.52        25.34 o                         
  10   0   6       6210.02       6758.09       147.91 o                         
  12   0   6      16406.44      14417.21       332.37 o                         
  14   0   6      26435.29      27852.90       671.62 o                         
  16   0   6       3083.14       2855.50       225.34 o                         
  18   0   6          0.45          2.50        60.09 o                         
  20   0   6        163.91         97.56        54.80 o                         
  22   0   6       1016.69        962.52       112.33 o                         
  24   0   6       1872.52       1800.85       182.77 o                         
  26   0   6       1054.37       1041.22       127.80 o                         
  28   0   6        842.72        676.32       111.66 o                         
  30   0   6        992.40        846.53       127.02 o                         
  32   0   6        229.96        149.27        78.25 o                         
 -39   1   6        103.36        137.51        62.11 o                         
 -37   1   6        264.21        271.48        59.01 o                         
 -35   1   6        210.48        175.64        49.24 o                         
 -33   1   6        410.50        310.89        49.36 o                         
 -31   1   6        803.86        695.42        61.82 o                         
 -29   1   6       8379.74       8662.47       208.97 o                         
 -27   1   6        891.51        784.97        65.20 o                         
 -25   1   6        274.76        265.16        41.60 o                         
 -23   1   6        464.52        426.53        46.14 o                         
 -21   1   6       3171.38       3096.93       101.27 o                         
 -19   1   6       7930.74       8294.68       153.28 o                         
 -17   1   6       1008.10        892.39        50.29 o                         
 -15   1   6      11806.31      13273.10       167.10 o                         
 -13   1   6      23738.05      24377.62       263.18 o                         
 -11   1   6        910.86        624.85       107.28 o                         
  -9   1   6      22250.39      22866.05       413.94 o                         
  -7   1   6      23443.92      22670.76       238.23 o                         
  -5   1   6      11569.62       8180.02      2605.10 o                         
  -3   1   6       2009.13       2600.86        37.29 o                         
  -1   1   6        183.91        231.92        18.69 o                         
   1   1   6          5.97        -13.49        13.49 o                         
   3   1   6       3636.99       3716.36        68.44 o                         
   5   1   6         21.32         13.95        14.23 o                         
   7   1   6       2486.38       2425.86        64.39 o                         
   9   1   6       2516.61       2414.15        74.43 o                         
  11   1   6       1866.49       1645.76        66.27 o                         
  13   1   6        421.76        361.93        37.08 o                         
  15   1   6          2.07         -6.42        27.62 o                         
  17   1   6        152.03        110.29        41.23 o                         
  19   1   6        182.32        175.16        49.07 o                         
  21   1   6       3008.42       2831.70       126.69 o                         
  23   1   6          5.27        -16.95        32.23 o                         
  25   1   6        151.18        115.93        44.25 o                         
  27   1   6       1227.80       1302.09       101.08 o                         
  29   1   6        484.82        439.38        69.60 o                         
  31   1   6         58.34         92.42        49.62 o                         
  33   1   6          6.59         -7.55        46.45 o                         
 -40   2   6        838.04        840.57       138.90 o                         
 -38   2   6        776.02        852.95       115.47 o                         
 -36   2   6        426.59        469.81        83.11 o                         
 -34   2   6         10.14         42.31        70.10 o                         
 -32   2   6          8.63         10.36        34.91 o                         
 -30   2   6        278.96        229.82        47.05 o                         
 -28   2   6        247.74        256.59        44.78 o                         
 -26   2   6       1488.25        944.11       380.47 o                         
 -24   2   6       1858.45       1976.13        90.49 o                         
 -22   2   6       5937.86       6057.16       215.56 o                         
 -20   2   6         90.08        102.10        27.08 o                         
 -18   2   6      13484.84      13630.81       209.39 o                         
 -16   2   6       2051.33       2127.01        71.14 o                         
 -14   2   6       8242.12       8528.86       212.13 o                         
 -12   2   6       4822.30       5222.60        90.82 o                         
 -10   2   6      31960.91      32893.59       556.43 o                         
  -8   2   6       1291.04       1328.82        38.79 o                         
  -6   2   6         34.90          2.21        14.66 o                         
  -4   2   6       4604.98       4139.68        87.65 o                         
  -2   2   6       4108.87       4176.22        75.18 o                         
   0   2   6        334.36        274.96        26.20 o                         
   2   2   6        468.12        546.67        34.88 o                         
   4   2   6       4096.93       3731.89        93.65 o                         
   6   2   6       7759.79       7795.05       141.84 o                         
   8   2   6      21914.32      22926.44       393.54 o                         
  10   2   6        107.91         75.34        27.08 o                         
  12   2   6       5873.42       5329.10       192.67 o                         
  14   2   6         25.86         57.20        29.20 o                         
  16   2   6        582.77        643.54        62.37 o                         
  18   2   6        529.95        521.48        59.72 o                         
  20   2   6        303.27        194.20        46.15 o                         
  22   2   6          0.33         35.16        31.14 o                         
  24   2   6          2.03         16.45        35.51 o                         
  26   2   6         36.16         56.80        41.11 o                         
  28   2   6          7.74         43.94        42.00 o                         
  30   2   6        864.15        890.93       109.89 o                         
  32   2   6         20.06         37.01        55.74 o                         
 -37   3   6        186.37        194.29        82.52 o                         
 -35   3   6        262.69        162.57       110.16 o                         
 -33   3   6        966.52        985.26       134.55 o                         
 -31   3   6         14.57         44.28        58.40 o                         
 -29   3   6        482.34        536.26        97.96 o                         
 -27   3   6       1566.86       1436.99       139.83 o                         
 -25   3   6       2610.22       2544.68       130.66 o                         
 -23   3   6          0.42         -0.45        31.01 o                         
 -21   3   6       3946.98       3727.95       142.02 o                         
 -19   3   6        851.29        858.70        55.83 o                         
 -17   3   6       5216.87       5310.03       189.62 o                         
 -15   3   6       6715.47       6806.57       253.39 o                         
 -13   3   6        770.57        815.46        57.42 o                         
 -11   3   6       1677.14       1927.11        81.07 o                         
  -9   3   6         11.73         -2.47        19.16 o                         
  -7   3   6         14.74         24.97        21.83 o                         
  -5   3   6       3763.39       3702.42       133.35 o                         
  -3   3   6       2212.21       2186.18        73.17 o                         
  -1   3   6        112.90        134.14        26.59 o                         
   1   3   6      14593.41      14169.29       410.17 o                         
   3   3   6       4682.39       4233.20       105.97 o                         
   5   3   6       3427.46       3301.97        86.73 o                         
   7   3   6       2415.76       2118.35        73.57 o                         
   9   3   6      10105.24      10029.07       187.16 o                         
  11   3   6       9672.99       9465.94       320.17 o                         
  13   3   6       4543.30       4465.05       146.68 o                         
  15   3   6      14054.29      13876.65       305.00 o                         
  17   3   6       1461.26       1413.94       106.71 o                         
  19   3   6       1117.85       1236.64       110.11 o                         
  21   3   6       2270.37       2262.22       123.94 o                         
  23   3   6       1075.25       1041.76       106.48 o                         
  25   3   6        162.07        194.86        52.91 o                         
  27   3   6          0.23         32.41        43.26 o                         
  29   3   6        863.09        894.83       111.44 o                         
 -36   4   6        556.69        688.03       148.35 o                         
 -34   4   6         36.41         56.49        66.09 o                         
 -32   4   6        110.50        183.69        81.08 o                         
 -30   4   6        432.16        402.71       111.42 o                         
 -28   4   6        619.18        466.93        96.02 o                         
 -26   4   6         16.76         29.83        55.91 o                         
 -24   4   6        222.23        189.14        68.56 o                         
 -22   4   6        228.89        175.36        66.23 o                         
 -20   4   6       1922.23       1840.12       146.03 o                         
 -18   4   6       2661.96       2714.04       125.40 o                         
 -16   4   6          0.49          8.76        28.64 o                         
 -14   4   6       1326.91       1234.63        79.31 o                         
 -12   4   6       1465.88       1532.59        73.33 o                         
 -10   4   6        301.43        372.81        40.05 o                         
  -8   4   6         42.11         16.37        23.55 o                         
  -6   4   6         22.81          1.61        22.59 o                         
  -4   4   6         14.00          3.95        18.35 o                         
  -2   4   6         42.48         11.33        19.75 o                         
   0   4   6       1060.78        955.77        49.06 o                         
   2   4   6          9.89          8.29        20.41 o                         
   4   4   6       2240.25       2414.74       118.17 o                         
   6   4   6       2087.85       1972.25        57.36 o                         
   8   4   6       1968.20       1861.79        64.59 o                         
  10   4   6        241.17        297.94        44.89 o                         
  12   4   6       1065.10        982.03        75.06 o                         
  14   4   6        202.74        146.19        40.50 o                         
  16   4   6       3865.63       3587.41       169.50 o                         
  18   4   6        168.40        164.23        53.89 o                         
  20   4   6        129.84        157.83        55.46 o                         
  22   4   6       2065.19       1962.54       143.76 o                         
  24   4   6         88.56         79.05        47.36 o                         
  26   4   6        121.52        128.50        54.88 o                         
  28   4   6         45.22         34.90        46.37 o                         
 -31   5   6         17.67         16.46        65.73 o                         
 -29   5   6        114.34         53.41        68.98 o                         
 -27   5   6        266.08        245.98        83.20 o                         
 -25   5   6       3616.69       3574.56       233.15 o                         
 -23   5   6         60.97         31.30        55.77 o                         
 -21   5   6         28.37         24.70        52.89 o                         
 -19   5   6        947.27        905.69       113.62 o                         
 -17   5   6        106.21        170.41        63.29 o                         
 -15   5   6       3861.89       4118.40       209.43 o                         
 -13   5   6       2706.15       2570.29       127.08 o                         
 -11   5   6       8131.12       8117.20       180.82 o                         
  -9   5   6        931.22        750.92        59.65 o                         
  -7   5   6       6293.34       6094.11       152.70 o                         
  -5   5   6         30.08          6.23        26.12 o                         
  -3   5   6        330.18        268.38        53.88 o                         
  -1   5   6          9.49        -30.80        30.80 o                         
   1   5   6       4106.49       3978.67       157.35 o                         
   3   5   6       3986.78       3889.75       237.77 o                         
   5   5   6        363.79        407.71        39.93 o                         
   7   5   6       1433.93       1516.92       104.00 o                         
   9   5   6        434.43        384.61        40.31 o                         
  11   5   6       6455.46       6318.71       188.81 o                         
  13   5   6        222.87        256.35        58.75 o                         
  15   5   6       2298.63       2191.92       139.97 o                         
  17   5   6         11.56         43.46        45.84 o                         
  19   5   6         41.45         31.11        48.20 o                         
  21   5   6        710.46        916.37       106.70 o                         
  23   5   6        155.80        160.53        63.39 o                         
  25   5   6          1.77         -5.30        52.13 o                         
 -26   6   6         41.57          5.34        62.92 o                         
 -24   6   6        277.02        314.51        90.47 o                         
 -22   6   6         85.90         63.84        65.43 o                         
 -20   6   6          0.14         -4.45        50.52 o                         
 -18   6   6        650.95        718.07       108.48 o                         
 -16   6   6        910.52        771.15       166.50 o                         
 -14   6   6        635.69        540.80       140.21 o                         
 -12   6   6        972.54        837.20       107.09 o                         
 -10   6   6          8.77         38.50        48.65 o                         
  -8   6   6         24.93         79.19        55.95 o                         
  -6   6   6         91.85         74.25        66.97 o                         
  -4   6   6        787.60        707.07        79.02 o                         
  -2   6   6        761.90        782.70        82.10 o                         
   0   6   6        708.69        634.82        77.56 o                         
   2   6   6        136.20        129.35        37.19 o                         
   4   6   6        597.19        569.39        58.40 o                         
   6   6   6        297.88        259.18        46.25 o                         
   8   6   6       1007.49        921.61        72.05 o                         
  10   6   6         95.46         84.47        35.54 o                         
  12   6   6         77.84         80.61        63.72 o                         
  14   6   6        806.99        764.27       116.73 o                         
  16   6   6        218.25        218.87        81.41 o                         
  18   6   6        704.05        866.87       104.11 o                         
  20   6   6       1368.88       1432.24       217.82 o                         
 -19   7   6        358.98        336.75       142.71 o                         
 -17   7   6        443.30        573.35       163.99 o                         
 -15   7   6       2638.18       2663.96       309.21 o                         
 -13   7   6        301.45        331.74       131.45 o                         
 -11   7   6        745.32        768.76       114.06 o                         
  -9   7   6         46.32         35.26        54.43 o                         
  -7   7   6         92.00         55.63        59.49 o                         
  -5   7   6          0.07        -36.75        49.45 o                         
  -3   7   6        160.94        105.41        49.34 o                         
  -1   7   6        217.47        188.85        56.05 o                         
   1   7   6        511.09        598.13        77.86 o                         
   3   7   6        144.97        206.08        53.65 o                         
   5   7   6        928.64       1102.02       111.66 o                         
   7   7   6        489.95        513.96        84.47 o                         
   9   7   6         60.61        119.92        58.51 o                         
  11   7   6        942.42       1021.17       152.10 o                         
  13   7   6        293.24        327.99       137.70 o                         
 -41   1   7         74.24         96.40        60.87 o                         
 -39   1   7         14.85         11.24        51.02 o                         
 -37   1   7        445.11        481.86        61.38 o                         
 -35   1   7         15.88         18.56        34.37 o                         
 -33   1   7       1921.46       2104.83       103.03 o                         
 -31   1   7       4406.08       4323.47       138.08 o                         
 -29   1   7       6629.58       7097.19       191.10 o                         
 -27   1   7         13.39          7.76        28.92 o                         
 -25   1   7       1515.34       1542.18        81.30 o                         
 -23   1   7       4858.46       4679.30       129.06 o                         
 -21   1   7       3962.01       3846.21       110.16 o                         
 -19   1   7      19282.31      20053.57       235.93 o                         
 -17   1   7       3245.29       3280.08        88.45 o                         
 -15   1   7        684.83        737.59        42.09 o                         
 -13   1   7       1341.02       1311.45       165.30 o                         
 -11   1   7       2780.71       2417.47       434.61 o                         
  -9   1   7       1835.01       1114.43       652.03 o                         
  -7   1   7     108061.47     107164.28       978.96 o                         
  -5   1   7      46213.64      48521.21       714.42 o                         
  -3   1   7      18912.97      18453.19       146.97 o                         
  -1   1   7       1900.99       1959.74        42.88 o                         
   1   1   7        332.04        351.53        23.38 o                         
   3   1   7      31689.94      31212.49       384.82 o                         
   5   1   7        671.48        614.36        29.52 o                         
   7   1   7         25.80         93.90        21.87 o                         
   9   1   7      29617.14      30110.02       519.69 o                         
  11   1   7       4612.25       4811.84       125.29 o                         
  13   1   7       4690.29       4617.87       129.26 o                         
  15   1   7       7174.66       7236.05       254.05 o                         
  17   1   7       1361.26       1235.43       116.34 o                         
  19   1   7       1430.86       1252.33       100.15 o                         
  21   1   7       6065.61       6303.14       190.25 o                         
  23   1   7       6663.47       6447.41       200.76 o                         
  25   1   7       1071.96       1351.54       100.67 o                         
  27   1   7       1966.08       2017.02       125.49 o                         
  29   1   7          3.22        -24.17        38.80 o                         
  31   1   7         10.98        -20.66        42.30 o                         
 -40   2   7         32.89        134.53        65.27 o                         
 -38   2   7         83.77        113.22        60.47 o                         
 -36   2   7        212.01        193.77        84.16 o                         
 -34   2   7        206.33        161.18        71.81 o                         
 -32   2   7       1520.75       1347.45       108.10 o                         
 -30   2   7          2.98         -5.86        31.92 o                         
 -28   2   7        829.21        608.04        81.42 o                         
 -26   2   7      11149.46      11301.97       349.10 o                         
 -24   2   7        556.42        697.92        56.17 o                         
 -22   2   7       5139.36       5296.07       179.43 o                         
 -20   2   7       1215.45       1383.68        65.93 o                         
 -18   2   7        198.49        172.39        28.94 o                         
 -16   2   7      26975.70      29452.70       376.42 o                         
 -14   2   7       6320.77       6786.39       118.89 o                         
 -12   2   7          1.52          9.44        16.60 o                         
 -10   2   7       3011.49       3290.83        65.26 o                         
  -8   2   7      12503.07      13094.88       301.86 o                         
  -6   2   7         19.75         30.80        16.13 o                         
  -4   2   7        776.33        738.24        34.11 o                         
  -2   2   7         12.91         14.35        14.70 o                         
   0   2   7       6974.11       6912.04       106.69 o                         
   2   2   7       2501.75       2504.21        69.18 o                         
   4   2   7       4705.31       4383.09        94.62 o                         
   6   2   7       6009.10       5581.31       124.84 o                         
   8   2   7       3048.72       3618.82       106.36 o                         
  10   2   7         41.24         34.92        25.27 o                         
  12   2   7         21.95         11.68        24.06 o                         
  14   2   7        102.70         61.09        28.11 o                         
  16   2   7       2226.25       2186.84       107.28 o                         
  18   2   7         47.95         79.88        37.80 o                         
  20   2   7          0.69         29.59        35.32 o                         
  22   2   7        128.54        165.25        51.68 o                         
  24   2   7        566.01        532.47        67.66 o                         
  26   2   7       1089.32       1207.11        98.89 o                         
  28   2   7         69.79         10.60        39.26 o                         
  30   2   7         53.22        101.62        59.95 o                         
 -37   3   7         17.59         65.54        70.01 o                         
 -35   3   7         74.68         80.54        67.68 o                         
 -33   3   7        303.37        402.20        92.48 o                         
 -31   3   7          5.21        -20.54        49.87 o                         
 -29   3   7        822.90        902.18       119.94 o                         
 -27   3   7        151.61        138.27        64.17 o                         
 -25   3   7       1133.01       1161.95       122.07 o                         
 -23   3   7         17.65         32.69        34.21 o                         
 -21   3   7       1181.70       1279.05        83.77 o                         
 -19   3   7         78.32         85.05        24.26 o                         
 -17   3   7          0.01         10.21        18.75 o                         
 -15   3   7        113.66         94.78        20.89 o                         
 -13   3   7        282.92        266.87        36.65 o                         
 -11   3   7         27.47        193.61        96.98 o                         
  -9   3   7       6633.22       7045.52       128.78 o                         
  -7   3   7       2627.36       2522.66        84.56 o                         
  -5   3   7       5655.03       5905.32       198.04 o                         
  -3   3   7      12165.51      12040.88       345.30 o                         
  -1   3   7       1630.56       1624.66        66.62 o                         
   1   3   7        585.71        654.12        46.19 o                         
   3   3   7       3026.81       2781.50        89.69 o                         
   5   3   7       3327.26       3420.82       102.66 o                         
   7   3   7       3795.61       3654.67       108.95 o                         
   9   3   7        283.97        291.54        36.16 o                         
  11   3   7        473.06        501.23        45.19 o                         
  13   3   7          0.02         -2.18        24.31 o                         
  15   3   7       2919.65       2807.51       142.82 o                         
  17   3   7        111.54        174.08        51.46 o                         
  19   3   7        377.62        394.86        60.36 o                         
  21   3   7         35.75         65.03        41.79 o                         
  23   3   7       1401.68       1328.97       103.50 o                         
  25   3   7       3891.32       3765.41       205.12 o                         
  27   3   7         11.14        -19.35        47.39 o                         
  29   3   7         85.22         29.22        55.72 o                         
 -36   4   7         74.73         34.17        68.60 o                         
 -34   4   7        927.96        889.46       135.12 o                         
 -32   4   7        354.36        534.64       108.71 o                         
 -30   4   7       1004.97       1074.77       138.08 o                         
 -28   4   7         25.18         13.36        57.73 o                         
 -26   4   7       4797.48       4716.18       422.50 o                         
 -24   4   7         25.06         62.76        58.24 o                         
 -22   4   7       8670.20       8101.58       305.90 o                         
 -20   4   7         15.82         71.18        52.66 o                         
 -18   4   7        177.58        128.73        70.10 o                         
 -16   4   7        725.47        672.09        62.13 o                         
 -14   4   7        214.99        236.10        41.68 o                         
 -12   4   7        207.82        286.88        37.47 o                         
 -10   4   7        202.03        221.81        34.98 o                         
  -8   4   7        480.63        479.43        44.02 o                         
  -6   4   7        956.15        950.39        57.95 o                         
  -4   4   7      18810.14      19188.41       528.65 o                         
  -2   4   7       4315.48       4348.33        98.59 o                         
   0   4   7       8190.68       8231.12       145.33 o                         
   2   4   7         16.66         39.09        22.71 o                         
   4   4   7        191.78        225.96        31.59 o                         
   6   4   7       5647.13       5481.25       124.71 o                         
   8   4   7        227.94        223.23        40.79 o                         
  10   4   7        124.58        104.50        35.38 o                         
  12   4   7         21.73         12.87        30.19 o                         
  14   4   7        448.97        484.59        69.02 o                         
  16   4   7        197.05        123.18        48.54 o                         
  18   4   7          0.84        -14.50        38.43 o                         
  20   4   7         18.44         25.88        44.42 o                         
  22   4   7       1203.83       1111.13       112.61 o                         
  24   4   7          0.01         12.10        41.24 o                         
  26   4   7       1376.99       1657.39       145.94 o                         
 -33   5   7         26.65        -58.84        90.13 o                         
 -31   5   7         72.31         51.41        67.51 o                         
 -29   5   7         69.50         47.99        66.62 o                         
 -27   5   7         23.68         43.58        62.29 o                         
 -25   5   7        302.67        203.80        77.27 o                         
 -23   5   7        103.80         45.22        57.85 o                         
 -21   5   7       1062.18        921.06       117.69 o                         
 -19   5   7       1173.18        984.43       134.58 o                         
 -17   5   7        535.56        575.75        91.44 o                         
 -15   5   7        182.00        165.60        61.29 o                         
 -13   5   7       2493.31       2296.74       122.44 o                         
 -11   5   7        178.86        219.03        64.02 o                         
  -9   5   7         92.03         98.86        33.13 o                         
  -7   5   7       1366.21       1421.97        77.95 o                         
  -5   5   7          0.21          0.29        27.58 o                         
  -3   5   7       4420.00       4079.79       155.36 o                         
  -1   5   7       1544.14       1485.36        98.76 o                         
   1   5   7        813.74        878.69        81.21 o                         
   3   5   7         36.48         90.80        44.04 o                         
   5   5   7        687.92        780.08        50.98 o                         
   7   5   7         81.31         98.45        26.53 o                         
   9   5   7         35.59         24.43        23.76 o                         
  11   5   7         93.25         86.32        38.85 o                         
  13   5   7        250.09        209.32        56.25 o                         
  15   5   7        274.00        343.41        67.51 o                         
  17   5   7          0.69         -8.16        43.83 o                         
  19   5   7        145.75         93.31        56.23 o                         
  21   5   7        416.01        487.30        85.09 o                         
  23   5   7        164.47        188.24        67.70 o                         
 -28   6   7         66.57        119.63        78.16 o                         
 -26   6   7        779.36        911.13       134.87 o                         
 -24   6   7         20.06        -48.65        48.65 o                         
 -22   6   7       3163.41       3335.67       227.96 o                         
 -20   6   7         48.80         64.01        61.95 o                         
 -18   6   7        140.14         88.30        61.35 o                         
 -16   6   7          9.99         88.88        91.39 o                         
 -14   6   7         31.20         26.29        81.37 o                         
 -12   6   7         59.76          9.93        50.20 o                         
 -10   6   7        294.01        189.04        65.06 o                         
  -8   6   7       8031.56       8021.90       304.59 o                         
  -6   6   7        852.88        822.30       106.53 o                         
  -4   6   7       6620.50       6600.68       296.69 o                         
  -2   6   7         80.11        108.49        46.23 o                         
   0   6   7        512.89        530.73        72.47 o                         
   2   6   7        331.35        298.76        46.63 o                         
   4   6   7       5072.11       4941.44       152.76 o                         
   6   6   7          0.93          1.45        29.65 o                         
   8   6   7       1177.84       1297.07        81.26 o                         
  10   6   7         10.60        -12.16        29.75 o                         
  12   6   7        388.95        477.75       127.06 o                         
  14   6   7         59.18        127.69        72.59 o                         
  16   6   7         83.03        131.35        74.70 o                         
  18   6   7       1447.68       1680.12       176.62 o                         
 -19   7   7        539.89        490.73       160.24 o                         
 -17   7   7         10.93         28.79        92.64 o                         
 -15   7   7          6.43         32.55        91.39 o                         
 -13   7   7         12.75         22.53        85.13 o                         
 -11   7   7        407.98        509.39        97.31 o                         
  -9   7   7          0.94        -35.89        62.59 o                         
  -7   7   7        509.34        418.48       154.61 o                         
  -5   7   7        191.03        208.90        76.11 o                         
  -3   7   7        268.80        230.34        79.14 o                         
  -1   7   7       1556.02       1564.69       129.21 o                         
   1   7   7        231.55        191.51        55.34 o                         
   3   7   7       1217.50       1235.04       102.81 o                         
   5   7   7       1749.78       1922.10       179.21 o                         
   7   7   7        445.20        387.35        79.68 o                         
   9   7   7        491.82        542.59       110.18 o                         
  11   7   7          0.51         -7.05        65.02 o                         
 -42   0   8         13.60         31.30        96.39 o                         
 -40   0   8       1512.84       1901.72       179.17 o                         
 -38   0   8       1459.42       1633.07       160.04 o                         
 -36   0   8          0.06        -26.81        47.95 o                         
 -34   0   8       2563.67       2745.93       184.75 o                         
 -32   0   8        189.61         89.38        55.19 o                         
 -30   0   8       2749.89       2620.97       133.00 o                         
 -28   0   8       3274.34       3057.87       136.46 o                         
 -26   0   8        844.96        927.19        74.99 o                         
 -24   0   8       1848.55       1638.38       112.55 o                         
 -22   0   8      12774.81      12788.41       286.39 o                         
 -20   0   8       1934.67       1443.12        94.64 o                         
 -18   0   8       2112.42       2401.30       111.02 o                         
 -16   0   8        395.15        325.90        47.05 o                         
 -14   0   8      43758.58      45005.86       431.29 o                         
 -12   0   8     124046.00     120591.79       851.94 o                         
 -10   0   8       2412.37       2291.72        80.29 o                         
  -8   0   8      39092.02      35736.45       325.33 o                         
  -6   0   8      15939.74      16698.60       210.53 o                         
  -4   0   8        935.27        982.92        58.46 o                         
  -2   0   8      95753.57      96261.86      1018.39 o                         
   0   0   8       1319.21       1360.54        57.61 o                         
   2   0   8      25140.91      25722.50       306.21 o                         
   4   0   8       3454.86       3192.30        77.41 o                         
   6   0   8        679.69        817.76        59.08 o                         
   8   0   8      29007.60      29423.33       757.63 o                         
  10   0   8       2264.46       2439.46        95.15 o                         
  12   0   8       4499.16       4409.80       133.48 o                         
  14   0   8       7482.41       6777.58       344.26 o                         
  16   0   8        505.75        469.45       111.42 o                         
  18   0   8       4015.04       4156.18       299.20 o                         
  20   0   8          4.23        -25.04        61.34 o                         
  22   0   8       3988.84       3672.74       215.85 o                         
  24   0   8       2173.97       2195.90       177.92 o                         
  26   0   8         48.63         48.11        59.71 o                         
  28   0   8         30.42         25.52        58.27 o                         
  30   0   8        541.54        631.82       118.17 o                         
  32   0   8        252.60        206.46        89.84 o                         
 -41   1   8         36.17        102.98        62.75 o                         
 -39   1   8        329.17        251.68        70.11 o                         
 -37   1   8       1422.28       1450.64       123.11 o                         
 -35   1   8         46.23         31.29        34.22 o                         
 -33   1   8        361.81        362.17        50.07 o                         
 -31   1   8       4254.42       4253.82       178.34 o                         
 -29   1   8         92.75         37.86        33.31 o                         
 -27   1   8       1543.58       1696.26        87.98 o                         
 -25   1   8       1067.37       1008.03        66.20 o                         
 -23   1   8       5866.69       5586.00       164.61 o                         
 -21   1   8       1362.06       1490.53        69.23 o                         
 -19   1   8        694.09        726.79        47.88 o                         
 -17   1   8      11092.69      12099.31       165.49 o                         
 -15   1   8        200.34        229.52        27.33 o                         
 -13   1   8         78.34         90.39        20.53 o                         
 -11   1   8      11859.18       9602.34      1545.14 o                         
  -9   1   8        604.13        502.07        46.90 o                         
  -7   1   8       7067.93       7080.63       125.04 o                         
  -5   1   8       8150.89       8491.42       139.97 o                         
  -3   1   8      37109.21      35648.66       244.43 o                         
  -1   1   8         75.63          6.29        15.10 o                         
   1   1   8          0.44          5.27        16.71 o                         
   3   1   8       5728.65       6108.52        85.34 o                         
   5   1   8         62.13         27.49        17.14 o                         
   7   1   8      28801.58      30152.53       266.93 o                         
   9   1   8        393.00        464.36        39.20 o                         
  11   1   8         92.04        148.26        31.58 o                         
  13   1   8       1120.99        886.94        75.38 o                         
  15   1   8        302.39        291.78        66.72 o                         
  17   1   8        515.71        540.86        83.97 o                         
  19   1   8        638.85        604.81        76.59 o                         
  21   1   8       3807.63       3693.28       176.78 o                         
  23   1   8        684.53        674.05        73.88 o                         
  25   1   8          0.07          8.02        38.68 o                         
  27   1   8         50.12         33.09        41.36 o                         
  29   1   8        227.21        178.50        56.25 o                         
  31   1   8        101.34         97.99        54.10 o                         
 -40   2   8        277.89        303.40        78.40 o                         
 -38   2   8       1438.33       1452.43       132.82 o                         
 -36   2   8        564.74        490.66       101.12 o                         
 -34   2   8          1.01        -10.38        52.20 o                         
 -32   2   8        488.74        433.45        69.63 o                         
 -30   2   8       1925.85       2023.80       103.94 o                         
 -28   2   8       3008.18       2908.10       138.88 o                         
 -26   2   8         17.50        -15.80        24.87 o                         
 -24   2   8       3241.20       3260.35       133.71 o                         
 -22   2   8       1532.73       1558.48        73.31 o                         
 -20   2   8       3170.64       3666.91       115.52 o                         
 -18   2   8       2166.50       2005.52        70.80 o                         
 -16   2   8       8899.72       8401.72       138.59 o                         
 -14   2   8        191.59        248.91        25.39 o                         
 -12   2   8       8528.05       8918.93       171.57 o                         
 -10   2   8       3340.99       3474.20        94.26 o                         
  -8   2   8        396.39        309.86        19.61 o                         
  -6   2   8       2415.53       2540.29        57.49 o                         
  -4   2   8        103.91         91.04        19.85 o                         
  -2   2   8        421.71        465.94        32.04 o                         
   0   2   8      51148.92      54193.48       539.21 o                         
   2   2   8       1333.46       1437.31        56.04 o                         
   4   2   8         71.72         88.81        24.00 o                         
   6   2   8      20572.62      19805.17       503.56 o                         
   8   2   8      15301.22      15723.25       227.70 o                         
  10   2   8        853.14        902.86        54.46 o                         
  12   2   8          0.16          0.68        22.49 o                         
  14   2   8       4257.55       3969.59       134.52 o                         
  16   2   8       1196.16       1351.77        88.29 o                         
  18   2   8       5557.62       5224.67       173.70 o                         
  20   2   8        534.90        641.16        82.85 o                         
  22   2   8        416.35        369.75        58.79 o                         
  24   2   8          9.92         43.96        41.24 o                         
  26   2   8         78.32         36.01        42.64 o                         
  28   2   8          0.35          8.73        42.26 o                         
  30   2   8         10.92         35.94        53.70 o                         
 -39   3   8        128.36         40.01        70.56 o                         
 -37   3   8         61.51         49.23        75.11 o                         
 -35   3   8        448.72        246.26        97.02 o                         
 -33   3   8        502.48        573.99       106.05 o                         
 -31   3   8        177.02         99.43        65.34 o                         
 -29   3   8          0.11         21.20        56.21 o                         
 -27   3   8         17.83         43.36        53.02 o                         
 -25   3   8        359.49        271.30        70.22 o                         
 -23   3   8        791.73        723.15        67.32 o                         
 -21   3   8         90.83         16.15        45.17 o                         
 -19   3   8      12696.78      13057.24       272.66 o                         
 -17   3   8       2318.26       2450.16        73.00 o                         
 -15   3   8       9689.72       9781.11       265.16 o                         
 -13   3   8       2181.75       2135.43       134.31 o                         
 -11   3   8      19000.54      18874.29       472.49 o                         
  -9   3   8       4957.36       5333.64        99.83 o                         
  -7   3   8       9828.68       9914.46       125.20 o                         
  -5   3   8        811.58        895.68        41.89 o                         
  -3   3   8       1113.10       1273.99        50.92 o                         
  -1   3   8          0.11         18.32        21.91 o                         
   1   3   8        933.68        878.22        53.27 o                         
   3   3   8       2667.75       2486.15       104.27 o                         
   5   3   8        109.66        115.77        29.76 o                         
   7   3   8         85.73         88.42        29.89 o                         
   9   3   8         52.90         37.72        25.00 o                         
  11   3   8       4691.94       4784.60       127.09 o                         
  13   3   8       2335.76       2343.17       105.26 o                         
  15   3   8       5646.08       5661.10       204.22 o                         
  17   3   8        599.78        588.56        66.86 o                         
  19   3   8       2119.95       2121.16       120.46 o                         
  21   3   8        580.82        698.56        79.02 o                         
  23   3   8        685.43        660.59        77.91 o                         
  25   3   8         85.91         14.34        45.81 o                         
  27   3   8         37.64        -10.97        49.11 o                         
  29   3   8          2.34         43.20        54.22 o                         
 -36   4   8        101.39        225.33        89.31 o                         
 -34   4   8        113.24         85.74        71.29 o                         
 -32   4   8        300.40        306.55       103.90 o                         
 -30   4   8        520.81        465.26       203.43 o                         
 -28   4   8       1026.23        868.91       122.12 o                         
 -26   4   8         16.22         -7.73        51.25 o                         
 -24   4   8        131.61        145.04        64.55 o                         
 -22   4   8        165.54        193.23        67.54 o                         
 -20   4   8        211.63         96.05        55.64 o                         
 -18   4   8          0.61        -22.86        41.87 o                         
 -16   4   8        305.85        267.31        64.14 o                         
 -14   4   8        297.07        291.31        43.57 o                         
 -12   4   8       3153.48       3281.45       103.81 o                         
 -10   4   8       1897.75       1719.74        75.56 o                         
  -8   4   8       2247.16       2335.25        87.44 o                         
  -6   4   8       1244.04       1310.12        52.40 o                         
  -4   4   8        340.81        383.94        33.84 o                         
  -2   4   8         83.87         98.79        25.64 o                         
   0   4   8       1153.08       1145.48        56.58 o                         
   2   4   8       3734.54       4022.32       134.83 o                         
   4   4   8      14503.19      14503.22       329.83 o                         
   6   4   8       5521.73       5263.43       139.49 o                         
   8   4   8        207.45        143.05        37.50 o                         
  10   4   8        652.68        679.42        63.96 o                         
  12   4   8       2216.54       2223.90       129.85 o                         
  14   4   8        690.86        657.76        79.17 o                         
  16   4   8        199.18        203.15        56.86 o                         
  18   4   8        114.04        142.15        53.33 o                         
  20   4   8          5.99         55.42        48.27 o                         
  22   4   8       2014.39       2139.26       133.25 o                         
  24   4   8         62.02         94.54        49.48 o                         
  26   4   8        353.70        421.57        75.56 o                         
 -33   5   8       1239.53       1154.93       158.48 o                         
 -31   5   8       1552.35       1711.98       181.44 o                         
 -29   5   8         83.89         66.28        68.60 o                         
 -27   5   8          0.14        -23.08        52.62 o                         
 -25   5   8        199.78         87.10       120.18 o                         
 -23   5   8        177.14         34.72        57.37 o                         
 -21   5   8        567.05        580.16        97.79 o                         
 -19   5   8        507.72        583.20        95.49 o                         
 -17   5   8        966.79        788.60       104.17 o                         
 -15   5   8        197.53        320.05        72.69 o                         
 -13   5   8       1568.98       1381.79        98.28 o                         
 -11   5   8       9790.45       9141.33       236.04 o                         
  -9   5   8       5351.41       5463.16       148.01 o                         
  -7   5   8       2950.39       3140.66       112.97 o                         
  -5   5   8       2980.75       3129.01       112.62 o                         
  -3   5   8       4886.71       5003.30       172.81 o                         
  -1   5   8        413.52        412.75        60.17 o                         
   1   5   8       6997.74       6975.77       313.45 o                         
   3   5   8       6228.48       6014.85       354.16 o                         
   5   5   8         55.36         19.86        21.98 o                         
   7   5   8       1353.18       1376.84        64.57 o                         
   9   5   8        475.49        427.28        40.70 o                         
  11   5   8       3335.41       3605.99       169.92 o                         
  13   5   8       5805.20       6412.02       309.82 o                         
  15   5   8       2609.18       2867.95       224.56 o                         
  17   5   8       1088.04       1054.36       108.42 o                         
  19   5   8       2726.66       2718.11       172.00 o                         
  21   5   8        151.60        132.65        62.76 o                         
  23   5   8        151.93        134.70        56.52 o                         
 -28   6   8         63.01          0.59        64.55 o                         
 -26   6   8         76.33         27.24        64.84 o                         
 -24   6   8          0.01         56.19        65.94 o                         
 -22   6   8          0.15         18.58        58.62 o                         
 -20   6   8        165.69        125.02        70.37 o                         
 -18   6   8        339.04        398.75        86.22 o                         
 -16   6   8         86.56        204.05       110.16 o                         
 -14   6   8         96.51        102.65        95.14 o                         
 -12   6   8        959.93        774.40       105.27 o                         
 -10   6   8        227.36        124.63        63.15 o                         
  -8   6   8         14.63        -28.79        46.89 o                         
  -6   6   8       3155.31       3087.75       223.46 o                         
  -4   6   8        489.75        469.62        87.83 o                         
  -2   6   8        316.84        215.44        72.11 o                         
   0   6   8        585.91        599.12        77.19 o                         
   2   6   8         87.26         74.53        47.15 o                         
   4   6   8        131.82         87.29        35.45 o                         
   6   6   8        418.80        430.23        52.35 o                         
   8   6   8          0.45        -20.29        28.31 o                         
  10   6   8         92.75         89.85        65.02 o                         
  12   6   8       2860.85       2914.39       211.12 o                         
  14   6   8         16.34         13.26        61.00 o                         
  16   6   8         58.19         68.12        69.86 o                         
  18   6   8          5.05         -0.73        65.06 o                         
 -21   7   8        981.54       1022.77       215.32 o                         
 -19   7   8        478.82        628.43       174.01 o                         
 -17   7   8        148.23         56.33        97.65 o                         
 -15   7   8        805.11        768.64       181.52 o                         
 -13   7   8          8.98        -73.86        73.86 o                         
 -11   7   8       1962.96       2433.04       191.84 o                         
  -9   7   8        600.44        571.55       121.43 o                         
  -7   7   8          0.85         52.81        61.27 o                         
  -5   7   8       1103.78       1197.81       141.46 o                         
  -3   7   8         28.54         33.87        63.73 o                         
  -1   7   8        130.48        124.40        51.83 o                         
   1   7   8         39.64         70.15        45.84 o                         
   3   7   8        334.60        263.28        86.74 o                         
   5   7   8        105.81        173.64        80.08 o                         
   7   7   8         23.16         27.54       100.15 o                         
   9   7   8         35.65         27.57        64.95 o                         
  11   7   8        773.06        932.14       138.84 o                         
 -41   1   9        211.86        146.65        65.02 o                         
 -39   1   9        192.24        200.73        54.49 o                         
 -37   1   9        483.14        472.16        67.06 o                         
 -35   1   9          0.01         28.97        33.58 o                         
 -33   1   9        586.29        607.44        65.13 o                         
 -31   1   9       2706.53       2819.14       122.01 o                         
 -29   1   9       1007.77       1003.88        73.04 o                         
 -27   1   9       1861.71       1818.83        89.78 o                         
 -25   1   9         88.17         63.01        29.10 o                         
 -23   1   9      21401.90      21259.86       266.50 o                         
 -21   1   9       2834.90       3038.49        95.08 o                         
 -19   1   9       5716.44       5625.18       119.23 o                         
 -17   1   9       5210.27       5577.20       109.71 o                         
 -15   1   9       3037.51       2934.76        72.69 o                         
 -13   1   9       8977.70       9480.30       183.52 o                         
 -11   1   9        997.50       1193.51        59.98 o                         
  -9   1   9       3597.74       3197.28        91.14 o                         
  -7   1   9        475.22        387.14        27.20 o                         
  -5   1   9      30731.26      30216.33       267.16 o                         
  -3   1   9      18911.78      19169.49       154.96 o                         
  -1   1   9      87774.84      87340.73       806.09 o                         
   1   1   9       8625.46       9064.97       115.93 o                         
   3   1   9      11143.92      10074.43       117.16 o                         
   5   1   9       2037.06       2059.58        57.70 o                         
   7   1   9      10057.37       9252.70       127.65 o                         
   9   1   9       3834.33       3362.82        96.01 o                         
  11   1   9       7188.01       7437.60       164.27 o                         
  13   1   9        673.45        674.60        69.40 o                         
  15   1   9        368.53        413.41        93.89 o                         
  17   1   9         99.16         77.45        53.98 o                         
  19   1   9          0.13         31.84        41.11 o                         
  21   1   9       1702.66       1405.57       132.55 o                         
  23   1   9       2363.83       2399.33       131.18 o                         
  25   1   9       2937.51       2866.45       148.48 o                         
  27   1   9         20.99         -7.11        39.95 o                         
  29   1   9       1443.93       1479.39       118.33 o                         
  31   1   9          9.18         85.10        52.20 o                         
 -40   2   9        596.66        557.70        93.68 o                         
 -38   2   9          0.04         -7.55        59.16 o                         
 -36   2   9        151.07        110.96        67.73 o                         
 -34   2   9        125.45         54.49        58.10 o                         
 -32   2   9        381.78        360.39        65.08 o                         
 -30   2   9         40.01         56.46        40.82 o                         
 -28   2   9        760.09        504.37       228.43 o                         
 -26   2   9       1220.78       1321.06        85.93 o                         
 -24   2   9        175.65        206.66        35.39 o                         
 -22   2   9        425.82        423.53        41.96 o                         
 -20   2   9       1446.38       1256.12        60.51 o                         
 -18   2   9        219.36        200.10        27.73 o                         
 -16   2   9      16363.00      17201.63       209.42 o                         
 -14   2   9      12476.15      13407.48       245.78 o                         
 -12   2   9        182.40        204.74        33.04 o                         
 -10   2   9       7492.76       7125.62       343.17 o                         
  -8   2   9       1397.80       1443.40        36.30 o                         
  -6   2   9      13466.50      14341.55       154.38 o                         
  -4   2   9         24.29         15.92        14.06 o                         
  -2   2   9        199.37        270.47        27.84 o                         
   0   2   9      39480.78      42763.85       300.50 o                         
   2   2   9       4371.18       4192.41        95.32 o                         
   4   2   9        246.74        279.81        32.10 o                         
   6   2   9       6519.04       6283.54       123.17 o                         
   8   2   9       4574.35       4612.62       114.38 o                         
  10   2   9       1360.08       1498.88        85.21 o                         
  12   2   9        367.08        397.00        48.67 o                         
  14   2   9       3923.09       3979.77       138.29 o                         
  16   2   9         96.62        107.34        39.84 o                         
  18   2   9        239.85        251.28        59.68 o                         
  20   2   9          2.57         25.96        44.29 o                         
  22   2   9         49.87         42.95        46.40 o                         
  24   2   9        480.48        468.52        66.82 o                         
  26   2   9          2.41        -21.75        37.47 o                         
  28   2   9        262.27        341.22        66.27 o                         
  30   2   9        154.93         86.03        69.55 o                         
 -39   3   9        569.97        374.29       102.64 o                         
 -37   3   9         14.72         14.00        62.51 o                         
 -35   3   9        597.57        481.64       102.99 o                         
 -33   3   9        530.59        473.22        99.73 o                         
 -31   3   9       2990.47       2927.11       205.36 o                         
 -29   3   9         81.54        -25.58        49.54 o                         
 -27   3   9       3743.56       3512.45       207.46 o                         
 -25   3   9        439.17        374.43        80.11 o                         
 -23   3   9        530.89        423.02        80.08 o                         
 -21   3   9        862.42        854.83       119.16 o                         
 -19   3   9         29.25          7.96        19.87 o                         
 -17   3   9       2766.41       2941.72        78.66 o                         
 -15   3   9       1343.20       1359.85        64.15 o                         
 -13   3   9       6224.97       6725.79       237.25 o                         
 -11   3   9        704.42        674.86        36.52 o                         
  -9   3   9        482.96        524.59        32.00 o                         
  -7   3   9        800.59        903.67        41.65 o                         
  -5   3   9        227.69        208.77        25.50 o                         
  -3   3   9        431.39        460.17        34.54 o                         
  -1   3   9      18606.38      18945.58       276.82 o                         
   1   3   9        224.18        220.66        33.87 o                         
   3   3   9       1625.78       1569.53        73.39 o                         
   5   3   9        164.68        197.09        34.04 o                         
   7   3   9       7294.87       6914.96       160.47 o                         
   9   3   9       1082.67        964.36        66.39 o                         
  11   3   9       1270.82       1223.29        69.15 o                         
  13   3   9       1860.66       1842.31        96.64 o                         
  15   3   9        110.28        102.23        34.41 o                         
  17   3   9       1613.91       1475.51        99.88 o                         
  19   3   9        461.29        500.57        66.82 o                         
  21   3   9        388.01        483.22        68.20 o                         
  23   3   9          0.39        -11.58        44.39 o                         
  25   3   9          5.36          0.26        47.11 o                         
  27   3   9         54.02         26.45        51.71 o                         
 -36   4   9         14.04         21.76        64.00 o                         
 -34   4   9        195.78        201.52        84.04 o                         
 -32   4   9         89.50         15.97        60.59 o                         
 -30   4   9        251.58        361.77        93.39 o                         
 -28   4   9        683.94        621.89       154.61 o                         
 -26   4   9        450.55        471.53        92.35 o                         
 -24   4   9        750.07        800.62       109.30 o                         
 -22   4   9       1007.16        959.66       113.69 o                         
 -20   4   9       7196.52       6579.99       266.23 o                         
 -18   4   9          0.06        -25.04        40.72 o                         
 -16   4   9       5046.72       4968.82       217.01 o                         
 -14   4   9        415.70        475.49        76.68 o                         
 -12   4   9        639.93        667.37        50.75 o                         
 -10   4   9          2.06        -17.26        21.00 o                         
  -8   4   9         14.56          2.91        23.59 o                         
  -6   4   9         75.07         63.60        22.52 o                         
  -4   4   9        473.68        518.42        39.54 o                         
  -2   4   9      13242.30      13611.82       308.49 o                         
   0   4   9        225.08        257.85        33.80 o                         
   2   4   9       9509.92       9554.76       164.46 o                         
   4   4   9       9195.97       9365.29       167.79 o                         
   6   4   9       4985.88       5163.37       129.14 o                         
   8   4   9       1090.14       1117.13        89.96 o                         
  10   4   9       1845.43       1813.18       100.62 o                         
  12   4   9        298.02        265.69        57.23 o                         
  14   4   9         99.58         71.70        44.73 o                         
  16   4   9         85.33        101.01        50.36 o                         
  18   4   9        928.25        942.41       100.79 o                         
  20   4   9        165.41        212.31        55.11 o                         
  22   4   9        478.06        487.62        72.82 o                         
  24   4   9          0.65         -0.52        42.95 o                         
  26   4   9        737.93        833.77        97.50 o                         
 -33   5   9          2.66        -25.27        59.24 o                         
 -31   5   9        204.47         65.10       131.45 o                         
 -29   5   9         89.83         61.34        65.50 o                         
 -27   5   9       1095.28        949.42       130.93 o                         
 -25   5   9        618.82        470.16        97.96 o                         
 -23   5   9          4.94        -43.35        43.35 o                         
 -21   5   9       1017.95        875.31       114.18 o                         
 -19   5   9         39.30         33.01        53.91 o                         
 -17   5   9         52.51         45.43        52.33 o                         
 -15   5   9        718.80        665.31        94.47 o                         
 -13   5   9        878.86       1011.62        87.76 o                         
 -11   5   9       2049.70       1976.92       165.29 o                         
  -9   5   9        153.19        209.65        50.09 o                         
  -7   5   9       5833.42       5782.69       209.96 o                         
  -5   5   9        207.74        228.45        40.61 o                         
  -3   5   9         13.85        -33.33        33.33 o                         
  -1   5   9        823.65        855.76        80.30 o                         
   1   5   9       3211.50       3081.21       274.91 o                         
   3   5   9       1382.65       1287.91        99.20 o                         
   5   5   9        180.98        202.28        42.70 o                         
   7   5   9       1137.83       1177.19        84.20 o                         
   9   5   9        286.14        303.52        60.44 o                         
  11   5   9         34.49         50.25        43.55 o                         
  13   5   9        662.91        663.74        85.62 o                         
  15   5   9       2740.84       2724.81       163.04 o                         
  17   5   9        213.61        277.19        69.62 o                         
  19   5   9        108.63         89.03        55.81 o                         
  21   5   9        385.60        424.96        73.60 o                         
 -28   6   9         54.05         34.32        70.93 o                         
 -26   6   9        488.19        550.64       111.16 o                         
 -24   6   9       1728.58       1888.46       179.67 o                         
 -22   6   9        752.44        660.91       142.09 o                         
 -20   6   9       2400.46       2508.92       193.37 o                         
 -18   6   9         65.08         54.29        58.10 o                         
 -16   6   9       1365.53       1384.56       212.82 o                         
 -14   6   9          2.24        -45.07        68.85 o                         
 -12   6   9        159.42        181.75        69.48 o                         
 -10   6   9         13.16         30.79        51.99 o                         
  -8   6   9       1509.71       1352.32       137.92 o                         
  -6   6   9          2.20          6.84        50.36 o                         
  -4   6   9       1120.50       1036.52       122.60 o                         
  -2   6   9        955.81        833.48       111.66 o                         
   0   6   9        907.91        958.41       121.12 o                         
   2   6   9       2180.17       2250.92       139.65 o                         
   4   6   9        457.31        466.41        53.00 o                         
   6   6   9       1198.95       1251.19        78.31 o                         
   8   6   9         20.20         59.88        35.37 o                         
  10   6   9       1423.67       1748.66       165.05 o                         
  12   6   9        275.71        219.05        80.02 o                         
  14   6   9        627.44        710.81       119.46 o                         
  16   6   9          0.03         19.13        63.27 o                         
 -21   7   9        177.22        166.50       122.68 o                         
 -19   7   9        195.79        401.85       150.22 o                         
 -17   7   9          4.74         85.13       102.65 o                         
 -15   7   9         66.98          7.51        93.89 o                         
 -13   7   9        422.43        549.57       162.74 o                         
 -11   7   9          1.39         24.07        57.15 o                         
  -9   7   9        131.09        110.96        68.83 o                         
  -7   7   9          4.92         19.75        57.92 o                         
  -5   7   9        773.06        779.69       121.52 o                         
  -3   7   9         51.01          6.31        59.51 o                         
  -1   7   9         31.26         51.92        66.62 o                         
   1   7   9        146.58        211.95        80.02 o                         
   3   7   9         21.05         -1.41        61.66 o                         
   5   7   9        135.54        141.38        79.14 o                         
   7   7   9        440.26        517.02       160.24 o                         
   9   7   9       1098.22       1089.12       210.31 o                         
 -42   0  10          2.30        -48.82        77.62 o                         
 -40   0  10        168.78         47.57        88.88 o                         
 -38   0  10       3279.36       3800.83       286.05 o                         
 -36   0  10       1133.67       1225.00       131.40 o                         
 -34   0  10       1005.09        993.90       113.31 o                         
 -32   0  10       9506.74       9130.21       533.10 o                         
 -30   0  10        475.61        450.38        62.19 o                         
 -28   0  10      28600.89      27511.31       549.80 o                         
 -26   0  10       1953.67       1876.52       123.59 o                         
 -24   0  10        549.02        761.22        79.14 o                         
 -22   0  10       2846.63       2817.47       132.74 o                         
 -20   0  10       7754.48       8993.75       219.39 o                         
 -18   0  10       4804.96       5099.99       155.33 o                         
 -16   0  10       2306.42       2077.49        94.74 o                         
 -14   0  10      16458.85      17099.27       251.75 o                         
 -12   0  10      22548.84      21143.29       786.80 o                         
 -10   0  10       2574.25       2810.63        93.67 o                         
  -8   0  10        813.73        842.29        55.78 o                         
  -6   0  10      58890.78      55543.57       472.24 o                         
  -4   0  10       6807.67       6853.95       209.06 o                         
  -2   0  10      30106.31      27843.95       309.53 o                         
   0   0  10       3871.20       3752.42       102.59 o                         
   2   0  10        346.53        511.19        45.66 o                         
   4   0  10        411.50        299.37        31.50 o                         
   6   0  10          1.38         -7.29        19.74 o                         
   8   0  10       3848.53       4444.42       127.31 o                         
  10   0  10        176.33        244.91        39.63 o                         
  12   0  10       3245.25       3226.34       170.36 o                         
  14   0  10         60.29          8.76        61.34 o                         
  16   0  10         12.36        -11.27        62.59 o                         
  18   0  10       5657.96       5479.40       359.28 o                         
  20   0  10        419.75        507.00       131.45 o                         
  22   0  10        492.29        444.04       103.90 o                         
  24   0  10       1040.73       1296.01       145.66 o                         
  26   0  10        375.29        217.19        79.19 o                         
  28   0  10          5.21        -26.16        57.98 o                         
  30   0  10        379.35        375.78       104.79 o                         
 -41   1  10          0.85         19.44        53.35 o                         
 -39   1  10         38.31        -18.87        39.21 o                         
 -37   1  10        724.22        765.76        79.83 o                         
 -35   1  10       2148.39       2292.28       135.16 o                         
 -33   1  10        139.08         82.26        38.56 o                         
 -31   1  10        701.21        809.05        68.95 o                         
 -29   1  10         27.10          0.59        28.35 o                         
 -27   1  10        132.87        138.70        35.82 o                         
 -25   1  10       1880.75       2045.57        87.98 o                         
 -23   1  10         10.90         -9.08        24.39 o                         
 -21   1  10        913.63        944.24        55.36 o                         
 -19   1  10       2615.93       2673.10        81.43 o                         
 -17   1  10       2763.61       2801.83        64.34 o                         
 -15   1  10        705.82        767.88        31.73 o                         
 -13   1  10       3431.52       3664.80       105.47 o                         
 -11   1  10       8292.61       7685.67       146.91 o                         
  -9   1  10          1.21         25.35        25.96 o                         
  -7   1  10        419.63        465.65        27.69 o                         
  -5   1  10       1489.34       1655.84        50.54 o                         
  -3   1  10      19095.61      20178.51       194.92 o                         
  -1   1  10      27679.08      30138.33       318.83 o                         
   1   1  10       6713.24       7200.62       108.06 o                         
   3   1  10       2099.07       2047.27        53.09 o                         
   5   1  10       1729.87       1947.65        58.66 o                         
   7   1  10       4594.38       4630.07       117.57 o                         
   9   1  10        607.60        696.46        48.65 o                         
  11   1  10        235.88        192.12        39.46 o                         
  13   1  10        313.79        307.40        54.00 o                         
  15   1  10       1554.93       1405.25       110.51 o                         
  17   1  10       2372.41       2016.99       158.36 o                         
  19   1  10         57.43        100.71        62.59 o                         
  21   1  10        387.39        301.62        66.47 o                         
  23   1  10        296.51        270.38        56.56 o                         
  25   1  10          5.89         -4.95        36.87 o                         
  27   1  10         52.09         95.44        49.96 o                         
  29   1  10        357.13        336.79        69.43 o                         
 -40   2  10         17.57        -44.53        45.83 o                         
 -38   2  10        503.64        730.40       120.83 o                         
 -36   2  10         53.60         75.03        63.57 o                         
 -34   2  10         80.59         82.30        62.36 o                         
 -32   2  10       7398.19       7435.85       236.80 o                         
 -30   2  10       2217.93       1787.92       297.96 o                         
 -28   2  10       1204.48        459.57       379.42 o                         
 -26   2  10       3015.30       2978.17       155.94 o                         
 -24   2  10        937.92        946.16        59.87 o                         
 -22   2  10       2311.90       2155.54        80.79 o                         
 -20   2  10         28.60          2.98        19.24 o                         
 -18   2  10        345.61        435.00        33.64 o                         
 -16   2  10       5987.92       6226.07       191.63 o                         
 -14   2  10       9726.03       9832.68       297.00 o                         
 -12   2  10       2870.75       2895.59       129.84 o                         
 -10   2  10        972.65        929.18        56.93 o                         
  -8   2  10         49.10        103.67        13.38 o                         
  -6   2  10          2.94          4.45        13.13 o                         
  -4   2  10         51.87         86.00        21.27 o                         
  -2   2  10       8250.26       8085.73       124.73 o                         
   0   2  10      11449.05      12430.99       174.30 o                         
   2   2  10       4517.96       4752.71        94.81 o                         
   4   2  10         28.66         10.03        18.39 o                         
   6   2  10       5441.24       5465.35        88.02 o                         
   8   2  10       4846.14       4612.43       117.94 o                         
  10   2  10        230.18        171.60        33.10 o                         
  12   2  10        114.28        108.94        36.61 o                         
  14   2  10       8277.84       8609.11       237.67 o                         
  16   2  10       5758.83       5336.88       249.55 o                         
  18   2  10        742.26        704.16        85.70 o                         
  20   2  10       1597.12       1524.33       123.50 o                         
  22   2  10        298.58        409.98        75.36 o                         
  24   2  10        264.62        209.76        54.99 o                         
  26   2  10         72.62         82.67        47.59 o                         
  28   2  10        249.87        219.83        59.33 o                         
 -39   3  10        956.59       1237.65       159.56 o                         
 -37   3  10         72.98         63.19        64.60 o                         
 -35   3  10       3163.43       3030.43       223.07 o                         
 -33   3  10       1635.96       1294.92       147.14 o                         
 -31   3  10       1664.27       1708.87       158.45 o                         
 -29   3  10         27.26         21.13        54.31 o                         
 -27   3  10        320.97        270.63        73.41 o                         
 -25   3  10        387.51        355.95        76.54 o                         
 -23   3  10        379.48        273.58        91.39 o                         
 -21   3  10       1350.64       1338.16       119.92 o                         
 -19   3  10        845.04        901.12        62.43 o                         
 -17   3  10        936.33       1071.10        53.48 o                         
 -15   3  10       1521.83       1590.42        61.05 o                         
 -13   3  10      20617.18      20475.37       649.58 o                         
 -11   3  10       1092.71       1091.65        45.57 o                         
  -9   3  10      26718.03      27019.10       455.82 o                         
  -7   3  10       1401.10       1495.50        53.68 o                         
  -5   3  10       6214.78       5761.47       147.63 o                         
  -3   3  10        377.06        438.85        35.25 o                         
  -1   3  10       1949.30       1652.72        63.87 o                         
   1   3  10         57.96         73.75        23.11 o                         
   3   3  10       2168.44       2243.13        89.48 o                         
   5   3  10         11.34         -3.69        23.84 o                         
   7   3  10        913.73        951.52        65.04 o                         
   9   3  10       4461.76       4444.56       138.22 o                         
  11   3  10         73.96         20.22        35.88 o                         
  13   3  10       3365.92       3466.90       120.62 o                         
  15   3  10        397.80        451.02        52.00 o                         
  17   3  10       3675.97       3557.13       153.28 o                         
  19   3  10          4.38         22.85        38.05 o                         
  21   3  10       1717.32       1532.32       129.80 o                         
  23   3  10        249.50        408.51        78.54 o                         
  25   3  10        210.35        145.39        62.45 o                         
  27   3  10         66.28         89.42        61.08 o                         
 -36   4  10         24.49         -3.68        63.18 o                         
 -34   4  10        840.23        745.90       126.50 o                         
 -32   4  10         17.59         32.63        64.17 o                         
 -30   4  10          1.68         -3.08        57.57 o                         
 -28   4  10        452.18        381.96        89.69 o                         
 -26   4  10         58.46         49.08        56.97 o                         
 -24   4  10        412.04        367.52        82.31 o                         
 -22   4  10        147.76         54.22        53.09 o                         
 -20   4  10       1097.10        942.67       109.99 o                         
 -18   4  10        455.35        552.94        86.92 o                         
 -16   4  10        497.24        522.30        80.96 o                         
 -14   4  10       6430.40       5895.22       230.41 o                         
 -12   4  10       4939.95       4963.77       124.88 o                         
 -10   4  10       3123.15       3204.63       101.16 o                         
  -8   4  10        230.03        234.22        35.67 o                         
  -6   4  10       5063.99       5211.64       132.45 o                         
  -4   4  10       5490.80       5508.76       207.43 o                         
  -2   4  10      13114.61      12639.33       338.07 o                         
   0   4  10       1330.55       1303.22        73.00 o                         
   2   4  10         46.23         58.02        26.71 o                         
   4   4  10       7367.03       7515.69       169.80 o                         
   6   4  10        736.23        765.21        56.18 o                         
   8   4  10        271.13        299.49        48.71 o                         
  10   4  10        100.55        112.19        46.08 o                         
  12   4  10       1013.97       1029.67        95.85 o                         
  14   4  10       2252.92       2364.24       144.07 o                         
  16   4  10         10.65         18.47        37.95 o                         
  18   4  10         33.97          8.12        39.70 o                         
  20   4  10         79.59         78.98        46.82 o                         
  22   4  10         56.65         53.49        46.90 o                         
  24   4  10        337.50        269.81        65.11 o                         
 -33   5  10         78.60         27.45        67.12 o                         
 -31   5  10       1575.50       1578.38       172.44 o                         
 -29   5  10         29.27         -6.12        56.16 o                         
 -27   5  10        140.01         93.12        66.37 o                         
 -25   5  10        695.45        569.51       103.67 o                         
 -23   5  10        912.82        918.21       121.02 o                         
 -21   5  10        460.04        489.77       112.67 o                         
 -19   5  10         33.56         69.29        55.95 o                         
 -17   5  10        787.44        770.32       104.42 o                         
 -15   5  10        352.79        228.64        89.51 o                         
 -13   5  10      12926.94      12287.17       285.79 o                         
 -11   5  10         38.71         12.06        37.61 o                         
  -9   5  10       1823.10       1878.94       112.76 o                         
  -7   5  10       1125.73       1146.27        89.16 o                         
  -5   5  10       5286.94       5467.21       209.96 o                         
  -3   5  10       1664.25       1779.57       180.72 o                         
  -1   5  10       7432.64       7508.18       220.31 o                         
   1   5  10        305.23        213.54        52.00 o                         
   3   5  10          9.58         -0.53        36.51 o                         
   5   5  10        604.99        587.34        61.74 o                         
   7   5  10       1820.08       1742.00       102.58 o                         
   9   5  10         48.08         21.02        40.05 o                         
  11   5  10        213.69        247.66        70.28 o                         
  13   5  10       7925.26       8422.42       275.88 o                         
  15   5  10         62.54        122.50        54.54 o                         
  17   5  10        870.62       1162.36       116.91 o                         
  19   5  10         21.51         46.19        46.93 o                         
  21   5  10        273.95        289.78        67.78 o                         
 -28   6  10        214.57        276.82        93.36 o                         
 -26   6  10         58.99         96.33        74.29 o                         
 -24   6  10         52.88         91.70        69.91 o                         
 -22   6  10        366.07        393.67        93.01 o                         
 -20   6  10        571.72        389.74        92.93 o                         
 -18   6  10        350.55        350.25        83.32 o                         
 -16   6  10       1765.43       1403.34       216.57 o                         
 -14   6  10        859.21        623.43       152.73 o                         
 -12   6  10        255.70        342.14        81.85 o                         
 -10   6  10         98.98         40.74        57.37 o                         
  -8   6  10        428.49        498.48        93.36 o                         
  -6   6  10       1589.81       1760.79       156.30 o                         
  -4   6  10        106.55        125.53       106.41 o                         
  -2   6  10        167.56        146.89        65.84 o                         
   0   6  10         25.86          2.80        54.69 o                         
   2   6  10        166.12        132.08        52.99 o                         
   4   6  10         13.98         -5.44        28.54 o                         
   6   6  10         66.21         50.06        34.22 o                         
   8   6  10         66.13         76.79        35.61 o                         
  10   6  10        358.16        388.62        95.49 o                         
  12   6  10        481.69        450.54       110.16 o                         
  14   6  10        101.35         71.68        71.55 o                         
  16   6  10         63.13         97.88        75.18 o                         
 -21   7  10        139.26        187.78       127.69 o                         
 -19   7  10         17.12        -22.53        95.14 o                         
 -17   7  10        435.27        379.31       143.96 o                         
 -15   7  10        148.61         75.11       105.16 o                         
 -13   7  10        366.77        485.72       160.24 o                         
 -11   7  10        713.03        889.08       127.39 o                         
  -9   7  10       1658.22       1728.12       168.38 o                         
  -7   7  10        419.05        542.81       105.68 o                         
  -5   7  10        282.69        289.58        88.80 o                         
  -3   7  10        253.65        270.18        86.09 o                         
  -1   7  10          0.19         27.59        60.44 o                         
   1   7  10        106.31         84.71        72.93 o                         
   3   7  10          0.00         11.58        63.06 o                         
   5   7  10         24.40        -13.77        95.14 o                         
   7   7  10       1124.88       1273.14       227.84 o                         
 -41   1  11        748.40        713.33        82.84 o                         
 -39   1  11        177.72        202.31        53.14 o                         
 -37   1  11         81.39         98.26        44.82 o                         
 -35   1  11       1461.94       1469.50       115.74 o                         
 -33   1  11          8.89        -34.69        34.69 o                         
 -31   1  11        791.66        928.10        72.20 o                         
 -29   1  11         59.95         63.09        32.04 o                         
 -27   1  11        161.90        120.59        33.62 o                         
 -25   1  11        727.17        720.91        55.23 o                         
 -23   1  11        825.51        840.56        54.93 o                         
 -21   1  11      47791.25      48089.54       554.90 o                         
 -19   1  11       2978.41       3053.01        76.21 o                         
 -17   1  11      14973.21      14922.89       235.92 o                         
 -15   1  11      15526.08      16499.32       281.90 o                         
 -13   1  11       3885.87       3640.14       107.80 o                         
 -11   1  11       4624.48       4559.49       117.34 o                         
  -9   1  11      14992.64      15397.33       125.63 o                         
  -7   1  11       3084.37       3101.32        67.17 o                         
  -5   1  11      24673.09      26199.42       259.27 o                         
  -3   1  11      28880.18      29470.98       310.12 o                         
  -1   1  11      60546.68      62979.94       608.56 o                         
   1   1  11      38529.02      40873.42       267.78 o                         
   3   1  11        713.13        779.02        36.35 o                         
   5   1  11       1511.76       1298.83        50.95 o                         
   7   1  11       3474.75       3479.81        85.18 o                         
   9   1  11      20621.46      19819.17       424.91 o                         
  11   1  11        639.95        648.90        60.12 o                         
  13   1  11        129.40         97.02        41.88 o                         
  15   1  11        119.06        111.01        45.99 o                         
  17   1  11        433.76        559.81        93.23 o                         
  19   1  11        817.87        634.73       158.36 o                         
  21   1  11        314.75        259.29        64.64 o                         
  23   1  11       3547.73       3355.40       188.08 o                         
  25   1  11        783.31        766.04        86.34 o                         
  27   1  11         36.35         63.80        48.38 o                         
  29   1  11         96.16         10.87        47.54 o                         
 -40   2  11        894.37        832.03       176.51 o                         
 -38   2  11         40.91          7.86        56.57 o                         
 -36   2  11        550.82        531.01       102.65 o                         
 -34   2  11        587.52        470.10        93.83 o                         
 -32   2  11        953.82        888.74        89.17 o                         
 -30   2  11          4.61        -28.26        28.26 o                         
 -28   2  11       2284.30       1244.94       844.05 o                         
 -26   2  11       1624.29       1485.62        96.30 o                         
 -24   2  11          2.94          4.54        23.09 o                         
 -22   2  11         27.68         32.87        22.63 o                         
 -20   2  11        343.86        319.92        32.18 o                         
 -18   2  11        802.10        815.99        66.04 o                         
 -16   2  11      15338.63      14788.43       342.62 o                         
 -14   2  11      15348.46      15487.51       243.60 o                         
 -12   2  11       7515.45       7931.40       188.45 o                         
 -10   2  11       2136.40       2058.13        99.16 o                         
  -8   2  11       1955.48       2146.17       148.17 o                         
  -6   2  11       1837.49       2005.64        60.89 o                         
  -4   2  11        251.03        198.63        22.92 o                         
  -2   2  11        817.13        972.49        42.04 o                         
   0   2  11       3982.46       4022.03        86.38 o                         
   2   2  11         18.58         -4.09        17.92 o                         
   4   2  11         35.69         34.57        20.84 o                         
   6   2  11       7734.68       7750.64       123.52 o                         
   8   2  11        547.30        471.18        40.36 o                         
  10   2  11        573.76        551.20        64.30 o                         
  12   2  11       1374.85       1320.26        97.05 o                         
  14   2  11        732.11        684.49        77.07 o                         
  16   2  11       4317.77       4330.29       181.99 o                         
  18   2  11        111.37        103.76        50.56 o                         
  20   2  11        109.60         95.76        51.35 o                         
  22   2  11        390.97        380.38        75.48 o                         
  24   2  11        275.42        190.59        52.90 o                         
  26   2  11        494.23        482.96        74.46 o                         
  28   2  11        592.43        579.57        84.55 o                         
 -39   3  11       1525.65       1517.48       173.05 o                         
 -37   3  11        474.77        384.22       100.34 o                         
 -35   3  11       1089.38        830.71       125.75 o                         
 -33   3  11         17.34         31.44        71.36 o                         
 -31   3  11        938.25        897.52       120.81 o                         
 -29   3  11        134.91        100.81        62.77 o                         
 -27   3  11        367.98        381.67        83.21 o                         
 -25   3  11         68.68         38.17        50.85 o                         
 -23   3  11        586.97        657.59       123.31 o                         
 -21   3  11       3494.64       3380.07       182.33 o                         
 -19   3  11       2199.81       2108.79        92.75 o                         
 -17   3  11       2228.35       2365.18        94.38 o                         
 -15   3  11        543.82        555.47        49.09 o                         
 -13   3  11       1236.09       1202.88        94.68 o                         
 -11   3  11       9542.49      10114.76       162.26 o                         
  -9   3  11       6860.53       7124.71       169.47 o                         
  -7   3  11       1524.28       1637.51        58.02 o                         
  -5   3  11        681.00        688.71        41.65 o                         
  -3   3  11       1118.02        931.82       190.78 o                         
  -1   3  11       1495.43       1541.67        64.11 o                         
   1   3  11         43.56         62.82        23.97 o                         
   3   3  11         85.82        112.43        30.80 o                         
   5   3  11       3941.95       3713.10       121.38 o                         
   7   3  11          1.60          1.46        26.47 o                         
   9   3  11       1246.98       1276.89        79.65 o                         
  11   3  11         84.39        110.52        38.69 o                         
  13   3  11        225.31        199.75        40.36 o                         
  15   3  11        352.47        246.95        43.70 o                         
  17   3  11        308.78        262.82        55.03 o                         
  19   3  11         29.92         58.34        48.72 o                         
  21   3  11        194.24        191.14        62.76 o                         
  23   3  11        191.04        288.49        71.73 o                         
  25   3  11          0.12          4.92        48.56 o                         
 -36   4  11        293.80        346.79       100.73 o                         
 -34   4  11        330.46        304.20        91.18 o                         
 -32   4  11          0.27         -9.18        57.21 o                         
 -30   4  11         93.69         84.06        64.46 o                         
 -28   4  11        182.73        171.16        72.70 o                         
 -26   4  11       1064.03        907.22       118.37 o                         
 -24   4  11        588.73        646.70       100.73 o                         
 -22   4  11        291.90        260.79        70.01 o                         
 -20   4  11       6896.55       6627.99       292.94 o                         
 -18   4  11        301.18        456.80        82.32 o                         
 -16   4  11         64.98        100.58        53.17 o                         
 -14   4  11        420.68        374.84        70.90 o                         
 -12   4  11         88.90         48.83        48.19 o                         
 -10   4  11       5054.91       5048.58       126.83 o                         
  -8   4  11       5162.29       5072.51       129.67 o                         
  -6   4  11       1813.23       1786.37        80.69 o                         
  -4   4  11        254.95        251.31        38.62 o                         
  -2   4  11        207.47        151.59        35.03 o                         
   0   4  11        107.94         98.82        33.14 o                         
   2   4  11       2309.11       2304.31        99.08 o                         
   4   4  11       8575.31       8539.04       253.15 o                         
   6   4  11      13753.37      14075.80       224.73 o                         
   8   4  11       5957.00       5871.50       202.91 o                         
  10   4  11       3407.40       3136.14       155.49 o                         
  12   4  11        584.87        450.83        70.51 o                         
  14   4  11         21.08          6.98        36.13 o                         
  16   4  11        285.66        356.59        61.08 o                         
  18   4  11        688.50        678.65        83.48 o                         
  20   4  11         84.32          1.23        43.73 o                         
  22   4  11        127.67        156.18        56.36 o                         
  24   4  11         53.58         60.45        57.54 o                         
 -33   5  11          2.62         23.38        65.34 o                         
 -31   5  11        115.72        146.79        77.52 o                         
 -29   5  11        259.78        455.32       134.58 o                         
 -27   5  11         18.40          1.93        55.32 o                         
 -25   5  11       1015.01       1042.90       146.47 o                         
 -23   5  11          0.29         -6.29        52.62 o                         
 -21   5  11         63.92        142.50        66.83 o                         
 -19   5  11        967.49        827.25       111.03 o                         
 -17   5  11        514.62        551.42        92.14 o                         
 -15   5  11         15.24         27.37        52.20 o                         
 -13   5  11       1206.61       1171.55       119.39 o                         
 -11   5  11       2147.06       2082.73       121.24 o                         
  -9   5  11       1947.64       2042.88       118.49 o                         
  -7   5  11        834.21        965.12        86.00 o                         
  -5   5  11       1399.56       1295.78       105.95 o                         
  -3   5  11        421.80        365.16        58.19 o                         
  -1   5  11       1447.54       1429.54       102.61 o                         
   1   5  11         78.51         66.71        41.56 o                         
   3   5  11         49.35         13.18        39.54 o                         
   5   5  11         17.91         13.72        31.85 o                         
   7   5  11       1654.86       1891.88       123.41 o                         
   9   5  11        351.67        325.55        63.57 o                         
  11   5  11         68.76         89.45        49.33 o                         
  13   5  11        942.14        905.90       100.27 o                         
  15   5  11         39.86         34.51        47.38 o                         
  17   5  11         80.90         25.72        43.45 o                         
  19   5  11          0.02          2.85        44.01 o                         
 -28   6  11         25.82        111.14        79.04 o                         
 -26   6  11        480.07        476.45       112.67 o                         
 -24   6  11       1090.07        972.79       135.77 o                         
 -22   6  11        745.60        799.02       122.80 o                         
 -20   6  11       2237.45       2255.97       185.64 o                         
 -18   6  11       2247.80       2587.65       191.35 o                         
 -16   6  11       3766.01       4069.81       354.28 o                         
 -14   6  11         70.32         41.31        90.13 o                         
 -12   6  11         74.80         61.11        59.63 o                         
 -10   6  11         22.08         -2.39        50.89 o                         
  -8   6  11         83.19         71.59        60.02 o                         
  -6   6  11        257.48        316.69       126.44 o                         
  -4   6  11        156.93        152.99        68.14 o                         
  -2   6  11       2030.87       1871.68       164.62 o                         
   0   6  11        252.89        244.96        78.41 o                         
   2   6  11       1483.25       1448.22       151.36 o                         
   4   6  11         66.41         93.72        33.89 o                         
   6   6  11        933.59        996.17        73.76 o                         
   8   6  11       1345.78       1534.64       157.19 o                         
  10   6  11       1090.94       1345.23       153.10 o                         
  12   6  11        159.22        101.40        69.93 o                         
  14   6  11        397.70        367.52       100.17 o                         
 -19   7  11        167.33        210.31       130.19 o                         
 -17   7  11        438.00        604.65       174.01 o                         
 -15   7  11        680.50        573.35       169.00 o                         
 -13   7  11       2022.46       1969.18       271.65 o                         
 -11   7  11          0.50         -7.40        63.84 o                         
  -9   7  11         19.21          6.23        62.55 o                         
  -7   7  11        553.55        703.86       118.15 o                         
  -5   7  11        278.28        257.16        96.39 o                         
  -3   7  11       1268.04       1224.83       149.95 o                         
  -1   7  11        860.61       1170.46       147.40 o                         
   1   7  11        259.56        227.07        87.19 o                         
   3   7  11       2210.62       2345.99       295.44 o                         
   5   7  11        121.07        103.90       107.66 o                         
   7   7  11         68.84         48.82       105.16 o                         
 -42   0  12        451.54        470.70       152.73 o                         
 -40   0  12       1176.23        965.19       185.28 o                         
 -38   0  12       6711.04       6780.09       438.15 o                         
 -36   0  12         50.69        150.17        61.66 o                         
 -34   0  12       1029.18       1067.33        92.45 o                         
 -32   0  12       1639.96       1832.49       111.95 o                         
 -30   0  12       1103.78       1263.67       113.14 o                         
 -28   0  12       3500.31       3606.47       173.42 o                         
 -26   0  12       3616.30       3792.25       167.71 o                         
 -24   0  12         49.96         20.86        34.07 o                         
 -22   0  12        136.05        123.52        42.11 o                         
 -20   0  12      11562.52      12449.73       420.00 o                         
 -18   0  12       1911.23       1743.75        92.64 o                         
 -16   0  12       1505.59       1430.68        80.90 o                         
 -14   0  12       9916.20       9727.38       236.60 o                         
 -12   0  12       2066.94       2499.24        96.68 o                         
 -10   0  12      24407.63      26534.39       321.54 o                         
  -8   0  12      11821.14      12434.84       219.84 o                         
  -6   0  12         56.57          4.56        30.96 o                         
  -4   0  12       6151.00       6453.50       171.79 o                         
  -2   0  12         10.13         24.24        26.09 o                         
   0   0  12      23497.25      24446.71       550.22 o                         
   2   0  12       7784.24       8055.73       170.61 o                         
   4   0  12         78.45        138.11        35.01 o                         
   6   0  12       2750.88       2723.37       110.33 o                         
   8   0  12      30694.52      30103.55       499.70 o                         
  10   0  12         46.80         37.06        56.96 o                         
  12   0  12       7270.92       7095.38       263.63 o                         
  14   0  12       1620.30       1396.53       128.35 o                         
  16   0  12       6755.73       5674.69       368.05 o                         
  18   0  12         12.81        -15.02        68.85 o                         
  20   0  12       6795.98       6981.64       443.16 o                         
  22   0  12         14.71         22.53        83.87 o                         
  24   0  12         52.69         85.34        66.84 o                         
  26   0  12        853.08       1190.75       153.13 o                         
  28   0  12         63.71          7.02        65.91 o                         
 -43   1  12         83.66         48.82        98.90 o                         
 -41   1  12         29.32         50.89        45.71 o                         
 -39   1  12         14.46        -12.42        38.61 o                         
 -37   1  12        369.38        293.95        59.09 o                         
 -35   1  12       1083.96       1112.47       101.92 o                         
 -33   1  12        116.95        140.88        49.91 o                         
 -31   1  12        476.29        471.01        54.90 o                         
 -29   1  12        224.24        238.53        41.85 o                         
 -27   1  12         12.74         30.29        27.44 o                         
 -25   1  12       4178.81       4265.68       121.19 o                         
 -23   1  12         85.47        155.56        31.11 o                         
 -21   1  12       1842.79       1805.94        60.12 o                         
 -19   1  12       3795.75       4391.06        82.71 o                         
 -17   1  12        616.73        721.37        51.04 o                         
 -15   1  12      15064.87      15459.31       351.41 o                         
 -13   1  12       4247.36       4174.56       118.41 o                         
 -11   1  12       1697.21       2115.35        84.70 o                         
  -9   1  12       7638.93       8124.26       187.02 o                         
  -7   1  12      20245.21      21226.73       457.95 o                         
  -5   1  12       6458.56       7248.15       113.94 o                         
  -3   1  12       2399.83       2487.66        83.23 o                         
  -1   1  12        350.85        335.88        29.61 o                         
   1   1  12          6.70         18.92        16.30 o                         
   3   1  12         45.88         54.97        18.24 o                         
   5   1  12       2227.96       2075.52        65.76 o                         
   7   1  12        214.07        196.92        28.04 o                         
   9   1  12        323.03        311.20        45.47 o                         
  11   1  12        107.36         90.11        36.63 o                         
  13   1  12          0.87          7.28        38.03 o                         
  15   1  12        270.57        232.71        56.53 o                         
  17   1  12        562.80        517.58        94.25 o                         
  19   1  12        893.06        875.85       118.76 o                         
  21   1  12         60.31        114.04        52.94 o                         
  23   1  12       1284.35       1230.39       122.36 o                         
  25   1  12        308.72        200.71        58.07 o                         
  27   1  12        867.55       1133.96       108.79 o                         
 -42   2  12         62.56         58.57        59.80 o                         
 -40   2  12         44.41         72.41        65.84 o                         
 -38   2  12         13.23        -16.95        53.11 o                         
 -36   2  12         13.42          1.75        57.35 o                         
 -34   2  12          0.16        -11.60        55.71 o                         
 -32   2  12         27.59        -15.83        39.28 o                         
 -30   2  12        365.37        192.54        83.86 o                         
 -28   2  12       4009.02       1999.70      1339.49 o                         
 -26   2  12        822.14        704.18        69.74 o                         
 -24   2  12       2663.05       2683.46       120.75 o                         
 -22   2  12        383.20        437.99        44.40 o                         
 -20   2  12       5084.21       5121.17       164.89 o                         
 -18   2  12        167.83        158.15        35.59 o                         
 -16   2  12       1910.87       1984.19       127.18 o                         
 -14   2  12       7324.66       6923.64       159.49 o                         
 -12   2  12         18.12         32.93        28.48 o                         
 -10   2  12       7685.66       6081.25       497.85 o                         
  -8   2  12       8737.55       8809.65       717.08 o                         
  -6   2  12      19383.30      19337.95       274.24 o                         
  -4   2  12      23949.48      24505.54       249.23 o                         
  -2   2  12       6170.30       6155.75       117.67 o                         
   0   2  12        230.07        495.95        39.19 o                         
   2   2  12       8006.84       8167.07       147.09 o                         
   4   2  12        820.12        855.32        43.15 o                         
   6   2  12        251.12        219.68        26.72 o                         
   8   2  12        262.62        252.33        42.82 o                         
  10   2  12       1423.69       1465.03        99.25 o                         
  12   2  12          7.64         43.39        40.13 o                         
  14   2  12        452.44        487.17        69.37 o                         
  16   2  12       5111.24       4929.10       198.47 o                         
  18   2  12         45.41         74.17        48.25 o                         
  20   2  12        241.82        208.84        61.66 o                         
  22   2  12          1.69         -2.26        45.04 o                         
  24   2  12       1404.20       1528.80       116.73 o                         
  26   2  12        416.83        503.69        76.67 o                         
 -39   3  12        152.59        255.24        89.08 o                         
 -37   3  12        198.52        225.84        85.34 o                         
 -35   3  12       3408.08       3538.26       237.65 o                         
 -33   3  12       1273.21       1385.18       150.02 o                         
 -31   3  12         48.15         66.03        85.13 o                         
 -29   3  12       3691.41       3463.75       211.42 o                         
 -27   3  12        641.65        686.82       100.40 o                         
 -25   3  12       2966.16       2910.88       181.91 o                         
 -23   3  12         67.29        103.78        57.09 o                         
 -21   3  12       1030.23        816.16        97.81 o                         
 -19   3  12        689.91        835.33        63.69 o                         
 -17   3  12          8.88         44.17        28.69 o                         
 -15   3  12        464.63        507.86        49.23 o                         
 -13   3  12        125.25         97.13        31.59 o                         
 -11   3  12      13922.18      13857.00       471.25 o                         
  -9   3  12       2917.81       3157.43       104.80 o                         
  -7   3  12       3410.86       3221.10        82.13 o                         
  -5   3  12       2884.72       2762.48        79.89 o                         
  -3   3  12       7492.61       7293.13       192.14 o                         
  -1   3  12       1486.04       1434.11        64.03 o                         
   1   3  12       7841.86       7878.60       150.00 o                         
   3   3  12        163.75        146.29        31.04 o                         
   5   3  12       1092.78       1133.18        64.21 o                         
   7   3  12          0.54          1.74        27.34 o                         
   9   3  12        877.45        910.28        70.93 o                         
  11   3  12       1394.88       1431.52        89.87 o                         
  13   3  12          8.21          9.87        32.19 o                         
  15   3  12        759.17        909.64        72.27 o                         
  17   3  12        152.87        135.80        54.17 o                         
  19   3  12       4377.38       4626.63       292.31 o                         
  21   3  12          4.44         32.97        49.18 o                         
  23   3  12       1396.20       1599.78       196.79 o                         
  25   3  12          6.10         -6.70        49.84 o                         
 -36   4  12         48.12         43.14        67.21 o                         
 -34   4  12        445.34        433.75       102.01 o                         
 -32   4  12        114.66         71.99        66.83 o                         
 -30   4  12        449.32        402.03        93.13 o                         
 -28   4  12       1613.61       1509.05       152.22 o                         
 -26   4  12         27.90         68.24        58.46 o                         
 -24   4  12        127.55        219.77        73.03 o                         
 -22   4  12       2150.07       2067.03       169.63 o                         
 -20   4  12       2978.53       2928.56       183.01 o                         
 -18   4  12        462.88        400.68        78.41 o                         
 -16   4  12        501.05        492.58       115.80 o                         
 -14   4  12        830.55        721.83        91.79 o                         
 -12   4  12       1215.44       1242.12       111.49 o                         
 -10   4  12        116.85         83.55        40.32 o                         
  -8   4  12       4537.53       4779.71       106.51 o                         
  -6   4  12          0.52        -13.89        24.48 o                         
  -4   4  12       5611.79       5753.71       173.64 o                         
  -2   4  12        181.73        221.71        38.84 o                         
   0   4  12       6298.19       6210.80       159.26 o                         
   2   4  12        197.51        215.78        40.61 o                         
   4   4  12         70.56         90.80        34.78 o                         
   6   4  12       2520.23       2530.42       126.98 o                         
   8   4  12        526.51        418.57        65.16 o                         
  10   4  12         62.52         36.93        40.47 o                         
  12   4  12        258.70        317.06        55.44 o                         
  14   4  12        138.94        139.39        46.10 o                         
  16   4  12         77.46         71.14        44.35 o                         
  18   4  12        185.52        168.56        54.47 o                         
  20   4  12        296.87        249.73        60.50 o                         
  22   4  12        121.79        118.17        63.76 o                         
 -33   5  12        549.01        600.41       212.82 o                         
 -31   5  12        389.75        358.41        97.84 o                         
 -29   5  12       1269.11       1212.08       148.25 o                         
 -27   5  12        327.47        362.14        92.42 o                         
 -25   5  12       4359.71       4534.25       356.78 o                         
 -23   5  12         20.96          5.98        54.80 o                         
 -21   5  12        347.53        323.92        81.63 o                         
 -19   5  12       1260.92       1212.85       130.44 o                         
 -17   5  12        269.73        271.90        72.99 o                         
 -15   5  12        117.15        102.99        58.40 o                         
 -13   5  12       5527.07       5476.41       242.76 o                         
 -11   5  12       7862.37       8050.04       234.58 o                         
  -9   5  12         48.57         58.82        54.58 o                         
  -7   5  12        182.64        217.57        53.85 o                         
  -5   5  12       4628.33       4887.35       179.68 o                         
  -3   5  12       3853.19       3762.32       211.12 o                         
  -1   5  12       8351.60       7998.86       234.04 o                         
   1   5  12        197.68        154.03        49.39 o                         
   3   5  12          1.32        -11.96        29.48 o                         
   5   5  12       7937.65       8498.84       248.63 o                         
   7   5  12         19.45         15.82        39.36 o                         
   9   5  12       1117.82       1212.95       106.94 o                         
  11   5  12       1361.26       1515.01       121.87 o                         
  13   5  12       1497.19       1680.04       157.56 o                         
  15   5  12         87.70         56.36        45.91 o                         
  17   5  12       1420.05       1814.70       127.36 o                         
  19   5  12        608.06        676.84        88.24 o                         
 -28   6  12         37.62         60.94        73.88 o                         
 -26   6  12        654.45        685.78       123.08 o                         
 -24   6  12        156.90        238.11        83.87 o                         
 -22   6  12         25.58         36.71        62.38 o                         
 -20   6  12        221.15        357.88        91.08 o                         
 -18   6  12          0.01         24.20        60.52 o                         
 -16   6  12        809.61        699.79       167.75 o                         
 -14   6  12         78.67        -40.06        78.87 o                         
 -12   6  12        614.76        596.66       103.12 o                         
 -10   6  12         11.18          2.29        51.64 o                         
  -8   6  12         55.18         48.03        57.57 o                         
  -6   6  12        635.48        647.53       142.09 o                         
  -4   6  12         28.14         -4.79        52.40 o                         
  -2   6  12        471.30        476.31        96.04 o                         
   0   6  12          0.75         31.92        59.31 o                         
   2   6  12        338.32        299.77        83.76 o                         
   4   6  12        199.91        307.96       125.19 o                         
   6   6  12        371.71        459.43       145.22 o                         
   8   6  12         37.89         30.48        61.04 o                         
  10   6  12        241.90        400.65        96.56 o                         
  12   6  12          5.40         27.94        65.06 o                         
  14   6  12        100.28        142.81        80.31 o                         
 -19   7  12          0.60        -63.84        87.63 o                         
 -17   7  12         30.56        -70.10        86.38 o                         
 -15   7  12        573.06        450.67       155.23 o                         
 -13   7  12        294.53        240.36       130.19 o                         
 -11   7  12        444.05        433.55       102.01 o                         
  -9   7  12        561.41        680.77       119.06 o                         
  -7   7  12        663.76        829.68       130.12 o                         
  -5   7  12        929.07       1075.73       144.26 o                         
  -3   7  12        414.21        413.30       102.49 o                         
  -1   7  12         60.90         71.27        73.41 o                         
   1   7  12       1224.66       1271.89       227.84 o                         
   3   7  12         52.87         60.09       108.91 o                         
   5   7  12         12.12         20.03       101.40 o                         
 -43   1  13         16.50        128.94       113.92 o                         
 -41   1  13        455.05        540.25       108.11 o                         
 -39   1  13         70.40         96.67        46.58 o                         
 -37   1  13        959.90        950.18        99.00 o                         
 -35   1  13         27.08         -6.72        41.76 o                         
 -33   1  13          3.63         38.14        42.01 o                         
 -31   1  13        162.83        149.10        48.56 o                         
 -29   1  13        106.22        105.38        33.85 o                         
 -27   1  13          2.09        -13.91        23.41 o                         
 -25   1  13       1084.02       1067.01        63.12 o                         
 -23   1  13       1747.55       1603.50        59.94 o                         
 -21   1  13       1375.60       1171.50        47.69 o                         
 -19   1  13       4823.33       4692.34       100.60 o                         
 -17   1  13       6599.57       6624.96       119.80 o                         
 -15   1  13      44264.07      43881.18       412.30 o                         
 -13   1  13       1697.93       1913.85        84.58 o                         
 -11   1  13       9810.78       9075.45       122.18 o                         
  -9   1  13      22896.94      23657.95       270.13 o                         
  -7   1  13      19144.42      20961.63       327.69 o                         
  -5   1  13       8466.43       9214.33       140.40 o                         
  -3   1  13       1237.39       1266.42        54.62 o                         
  -1   1  13       3525.24       3837.85        95.09 o                         
   1   1  13       1546.14       1507.01        50.46 o                         
   3   1  13       2160.45       2133.32        61.61 o                         
   5   1  13      16998.24      16188.82       186.96 o                         
   7   1  13      17898.90      16932.27       222.15 o                         
   9   1  13       2027.23       1946.21        97.32 o                         
  11   1  13        827.19        842.96        70.52 o                         
  13   1  13        558.94        501.28        69.65 o                         
  15   1  13       6085.59       5809.12       214.57 o                         
  17   1  13        473.72        463.26        91.74 o                         
  19   1  13         29.09         37.97        57.59 o                         
  21   1  13        368.34        391.21        95.60 o                         
  23   1  13       1086.08        995.53       113.28 o                         
  25   1  13        712.06        735.07        90.06 o                         
  27   1  13        175.07        248.10        66.50 o                         
 -42   2  13         91.46         89.60        61.24 o                         
 -40   2  13        395.57        538.39       108.61 o                         
 -38   2  13        363.93        314.37       117.05 o                         
 -36   2  13         17.60         -9.01        52.76 o                         
 -34   2  13        144.71        135.53        65.34 o                         
 -32   2  13        215.20        167.10        53.36 o                         
 -30   2  13        519.55        441.44       113.71 o                         
 -28   2  13         44.64         16.92        24.25 o                         
 -26   2  13       2283.76       2077.23       280.52 o                         
 -24   2  13        392.66        394.60        54.13 o                         
 -22   2  13          5.56         -8.53        28.50 o                         
 -20   2  13       4121.40       4005.78       135.22 o                         
 -18   2  13        230.30        229.02        40.36 o                         
 -16   2  13          2.69         -3.12        26.09 o                         
 -14   2  13       2811.79       2838.20       106.10 o                         
 -12   2  13        138.93         64.32        25.84 o                         
 -10   2  13        768.51        560.73       150.51 o                         
  -8   2  13          4.39         17.79        18.43 o                         
  -6   2  13       6797.91       7368.21       121.84 o                         
  -4   2  13       1134.72       1316.93        56.33 o                         
  -2   2  13       3872.36       3905.68        97.60 o                         
   0   2  13       2825.32       2798.44        86.64 o                         
   2   2  13        148.74        160.49        29.78 o                         
   4   2  13          2.16          6.01        17.39 o                         
   6   2  13       3121.32       3176.77        89.92 o                         
   8   2  13       6632.66       6323.51       170.47 o                         
  10   2  13          7.62        -28.74        32.18 o                         
  12   2  13       1551.41       1617.52       111.85 o                         
  14   2  13        587.06        591.53        76.25 o                         
  16   2  13       1745.31       1411.51       113.84 o                         
  18   2  13        208.40        210.36        75.65 o                         
  20   2  13          3.26         12.59        44.96 o                         
  22   2  13          0.96        -16.90        44.62 o                         
  24   2  13        182.41        121.06        52.41 o                         
  26   2  13       1106.33       1200.78       112.17 o                         
 -39   3  13        220.88        208.92        85.42 o                         
 -37   3  13       2014.52       1706.68       175.70 o                         
 -35   3  13        167.96        137.33        76.07 o                         
 -33   3  13        416.01        467.94        97.67 o                         
 -31   3  13        147.18        129.24        66.23 o                         
 -29   3  13         29.20         -5.75        52.63 o                         
 -27   3  13       3319.34       2916.16       188.49 o                         
 -25   3  13       1379.14       1497.90       135.22 o                         
 -23   3  13       1706.79       1504.42       131.40 o                         
 -21   3  13          0.68          1.37        43.28 o                         
 -19   3  13       1085.16       1171.35        75.47 o                         
 -17   3  13       1802.94       1691.37        86.65 o                         
 -15   3  13        818.93        821.12        62.08 o                         
 -13   3  13       4894.42       5133.40       143.26 o                         
 -11   3  13       1890.94       1929.20        90.19 o                         
  -9   3  13        342.93        374.76        35.60 o                         
  -7   3  13        111.34        144.55        25.08 o                         
  -5   3  13        910.49        655.87       186.69 o                         
  -3   3  13       1654.61       1565.90        66.27 o                         
  -1   3  13         48.27         26.90        19.59 o                         
   1   3  13       3658.47       3630.72        95.36 o                         
   3   3  13        228.72        207.50        31.26 o                         
   5   3  13          2.57        -21.74        21.74 o                         
   7   3  13       4800.23       4323.08       142.04 o                         
   9   3  13       1687.15       1607.53        93.32 o                         
  11   3  13       2435.67       2367.06       116.05 o                         
  13   3  13        547.25        559.95        75.11 o                         
  15   3  13         49.23         25.56        37.90 o                         
  17   3  13        130.64         92.32        53.22 o                         
  19   3  13        196.89        236.13        67.46 o                         
  21   3  13         14.37        -19.11        64.40 o                         
  23   3  13          0.81         13.06        51.88 o                         
 -38   4  13         49.05        -30.56        65.02 o                         
 -36   4  13         42.47        112.70        76.38 o                         
 -34   4  13       1877.88       1640.49       173.04 o                         
 -32   4  13        389.57        333.43        92.35 o                         
 -30   4  13        512.91        490.81       100.47 o                         
 -28   4  13        146.90         60.68        61.66 o                         
 -26   4  13        230.01        242.86        76.07 o                         
 -24   4  13        872.06        801.87       110.55 o                         
 -22   4  13       8114.41       8091.04       306.24 o                         
 -20   4  13        232.75        176.25        67.26 o                         
 -18   4  13       9208.33       9023.28       307.10 o                         
 -16   4  13       5812.85       5490.16       234.96 o                         
 -14   4  13       3045.71       3043.39       173.26 o                         
 -12   4  13          9.26          7.98        44.73 o                         
 -10   4  13       2462.44       2225.39       118.82 o                         
  -8   4  13       4203.81       4409.43       130.46 o                         
  -6   4  13        300.68        311.74        35.75 o                         
  -4   4  13        104.61         77.29        31.90 o                         
  -2   4  13          6.49         -2.17        27.28 o                         
   0   4  13        103.01         59.38        32.78 o                         
   2   4  13       2251.32       2332.54       104.69 o                         
   4   4  13       9407.81       9841.27       215.97 o                         
   6   4  13         12.40        -11.16        34.75 o                         
   8   4  13       1370.51       1527.77        96.10 o                         
  10   4  13         30.69         13.04        33.51 o                         
  12   4  13       4566.42       4690.74       176.39 o                         
  14   4  13        408.78        433.87        64.95 o                         
  16   4  13        104.23         64.28        44.18 o                         
  18   4  13         18.40         23.49        50.77 o                         
  20   4  13         16.16         24.82        49.11 o                         
  22   4  13         48.13         70.86        59.05 o                         
 -33   5  13          9.56         84.70        73.22 o                         
 -31   5  13         20.88        -18.89        58.10 o                         
 -29   5  13         55.46         68.93        65.84 o                         
 -27   5  13        191.67        227.14        83.62 o                         
 -25   5  13        347.68        354.65        89.82 o                         
 -23   5  13          3.79        -17.87        53.51 o                         
 -21   5  13        355.38        378.65        86.22 o                         
 -19   5  13        323.38        441.67        88.93 o                         
 -17   5  13        588.74        599.10        97.31 o                         
 -15   5  13        354.52        405.49        81.97 o                         
 -13   5  13        278.49        206.66        70.67 o                         
 -11   5  13        445.45        392.77        64.77 o                         
  -9   5  13        732.00        667.21        76.96 o                         
  -7   5  13        826.55        722.99        78.80 o                         
  -5   5  13       4534.09       4681.18       179.99 o                         
  -3   5  13         88.96        136.82        64.14 o                         
  -1   5  13        555.54        537.69        70.10 o                         
   1   5  13       2479.71       2687.40       143.88 o                         
   3   5  13        246.22        354.03        67.81 o                         
   5   5  13       1326.21       1386.54       108.00 o                         
   7   5  13       1267.39       1351.65       110.39 o                         
   9   5  13          1.62          8.63        39.19 o                         
  11   5  13        169.31        206.59        60.27 o                         
  13   5  13        144.49        105.06        46.12 o                         
  15   5  13        488.31        472.13        72.71 o                         
  17   5  13         78.34         27.66        47.58 o                         
 -28   6  13         34.07        -32.16        76.99 o                         
 -26   6  13        120.56        153.55        82.68 o                         
 -24   6  13          4.64          5.74        62.18 o                         
 -22   6  13       2660.00       3028.34       219.08 o                         
 -20   6  13        948.26        958.03       128.68 o                         
 -18   6  13       3637.18       3488.55       223.50 o                         
 -16   6  13         13.52         53.83        93.89 o                         
 -14   6  13        713.42        542.06       151.48 o                         
 -12   6  13        298.42        399.24        88.67 o                         
 -10   6  13        494.94        530.44        99.92 o                         
  -8   6  13        317.16        222.77        98.90 o                         
  -6   6  13         19.89         11.78        56.16 o                         
  -4   6  13         72.53         19.87        56.32 o                         
  -2   6  13        459.35        385.02        91.74 o                         
   0   6  13         27.42         53.10        60.52 o                         
   2   6  13          5.02        -50.07        78.87 o                         
   4   6  13       2400.49       2526.26       291.68 o                         
   6   6  13        348.98        265.39       123.93 o                         
   8   6  13       3530.67       3526.50       351.77 o                         
  10   6  13         76.85         87.10        70.27 o                         
  12   6  13       1261.84       1292.99       158.58 o                         
 -19   7  13        211.68        290.43       140.21 o                         
 -17   7  13         78.63         65.10       103.90 o                         
 -15   7  13       2107.89       2121.91       290.43 o                         
 -13   7  13        249.95        190.28       121.43 o                         
 -11   7  13       1401.34       1632.87       172.97 o                         
  -9   7  13        128.57        185.73        81.75 o                         
  -7   7  13         69.11        -22.36        65.10 o                         
  -5   7  13        600.95        583.84       115.07 o                         
  -3   7  13          1.70         20.03        63.73 o                         
  -1   7  13         28.98        -61.34        86.38 o                         
   1   7  13        427.65        645.96       174.01 o                         
   3   7  13         57.08         36.30        97.65 o                         
 -42   0  14        412.24        514.52       153.98 o                         
 -40   0  14        688.57        605.90       153.98 o                         
 -38   0  14       1161.57       1440.89       211.56 o                         
 -36   0  14       2063.03       2218.30       247.87 o                         
 -34   0  14        877.10        912.45        83.94 o                         
 -32   0  14        948.98        802.61        97.07 o                         
 -30   0  14       5890.95       5934.06       226.72 o                         
 -28   0  14        846.09        847.04        88.76 o                         
 -26   0  14      10901.86      10956.31       343.01 o                         
 -24   0  14          1.14        -29.66        30.45 o                         
 -22   0  14       3576.16       4145.48       234.72 o                         
 -20   0  14      12079.41      13123.63       286.05 o                         
 -18   0  14       9017.34       9197.89       515.77 o                         
 -16   0  14        944.58       1187.92        76.40 o                         
 -14   0  14        563.45        523.63        53.94 o                         
 -12   0  14      49499.34      48304.79       480.66 o                         
 -10   0  14      35242.03      37106.61       633.44 o                         
  -8   0  14         16.05         36.69        33.31 o                         
  -6   0  14       2201.20       2214.11       108.70 o                         
  -4   0  14       2191.20       2042.00        86.56 o                         
  -2   0  14        390.71        367.16        44.30 o                         
   0   0  14      24927.09      24214.94       675.15 o                         
   2   0  14       3866.51       3773.84       127.65 o                         
   4   0  14      15358.06      14912.34       319.00 o                         
   6   0  14        593.50        681.72        83.87 o                         
   8   0  14       9651.42       9141.92       290.78 o                         
  10   0  14        704.08        834.64        99.35 o                         
  12   0  14        612.37        602.37        92.05 o                         
  14   0  14       8206.46       8348.35       314.48 o                         
  16   0  14       5550.77       5649.66       386.83 o                         
  18   0  14       1186.03        961.43       177.76 o                         
  20   0  14       1724.78       1682.50       237.85 o                         
  22   0  14         49.49         15.02        85.13 o                         
  24   0  14         86.16         55.84        67.51 o                         
  26   0  14        891.32        854.32       140.05 o                         
 -43   1  14        547.04        456.93       157.73 o                         
 -41   1  14        595.03        815.41       125.20 o                         
 -39   1  14         17.15         18.18        40.64 o                         
 -37   1  14        373.09        363.09        69.56 o                         
 -35   1  14        358.77        278.51        61.89 o                         
 -33   1  14         38.83         30.93        41.79 o                         
 -31   1  14        288.18        261.56        55.35 o                         
 -29   1  14       1457.08       1461.91        99.81 o                         
 -27   1  14       1513.54       1476.41        86.37 o                         
 -25   1  14         89.85         91.54        24.14 o                         
 -23   1  14       6332.70       6600.57       175.59 o                         
 -21   1  14         24.73         26.06        22.50 o                         
 -19   1  14       1748.37       1984.93        65.17 o                         
 -17   1  14        268.12        292.39        43.78 o                         
 -15   1  14       4821.32       4872.85       136.72 o                         
 -13   1  14       1485.80       1589.93        48.22 o                         
 -11   1  14        191.15        198.00        26.76 o                         
  -9   1  14       2225.45       2425.62        73.56 o                         
  -7   1  14      27111.49      29280.44       472.89 o                         
  -5   1  14       1257.69       1229.56        54.11 o                         
  -3   1  14       6387.65       6458.54       122.65 o                         
  -1   1  14         14.50        110.29        25.92 o                         
   1   1  14       1774.18       1769.42        56.60 o                         
   3   1  14       1145.69       1171.75        48.88 o                         
   5   1  14        256.20        230.88        34.22 o                         
   7   1  14        525.26        590.53        48.44 o                         
   9   1  14       2569.36       2496.82       112.78 o                         
  11   1  14       1064.08       1143.06        83.69 o                         
  13   1  14       1772.49       1751.34       104.01 o                         
  15   1  14       4772.45       4614.61       196.95 o                         
  17   1  14         13.29        -34.52        49.12 o                         
  19   1  14          0.90        -44.64        44.64 o                         
  21   1  14        420.45        433.09       100.44 o                         
  23   1  14        577.29        622.93        94.20 o                         
  25   1  14        371.85        334.33        69.54 o                         
 -42   2  14         16.34         26.79        65.26 o                         
 -40   2  14        129.82        152.01        75.88 o                         
 -38   2  14         42.04         -2.75        58.82 o                         
 -36   2  14        289.04        285.35        82.10 o                         
 -34   2  14         44.78         26.74        54.86 o                         
 -32   2  14          1.70        -33.23        33.23 o                         
 -30   2  14       3280.56       2816.84       386.50 o                         
 -28   2  14        989.78        400.22       325.55 o                         
 -26   2  14       4550.26       4714.15       217.11 o                         
 -24   2  14        819.71        703.15        66.81 o                         
 -22   2  14       4659.95       4653.20       152.57 o                         
 -20   2  14        668.65        698.17        62.61 o                         
 -18   2  14       1518.91       1252.75        96.69 o                         
 -16   2  14       5839.34       5697.72       155.63 o                         
 -14   2  14       1043.61        446.76       318.12 o                         
 -12   2  14       1629.20       1263.50       241.57 o                         
 -10   2  14      12377.15      12410.95       302.45 o                         
  -8   2  14       4422.18       4589.15       106.07 o                         
  -6   2  14       1084.76        920.71        52.45 o                         
  -4   2  14         63.16         96.15        23.97 o                         
  -2   2  14       3954.92       4382.60       107.23 o                         
   0   2  14       6597.62       6309.05       148.06 o                         
   2   2  14       2963.38       3079.14        97.46 o                         
   4   2  14       3329.61       3292.28        84.45 o                         
   6   2  14        271.76        304.86        35.88 o                         
   8   2  14         25.95         26.55        32.68 o                         
  10   2  14        249.40        217.18        52.40 o                         
  12   2  14          4.80          7.22        39.74 o                         
  14   2  14        467.46        416.21        68.74 o                         
  16   2  14         28.70         23.58        44.47 o                         
  18   2  14        546.57        485.63        99.61 o                         
  20   2  14        108.98         19.44        49.34 o                         
  22   2  14       1840.54       1595.76       164.27 o                         
  24   2  14         36.51         -0.39        51.64 o                         
 -39   3  14         94.53         56.48        76.99 o                         
 -37   3  14        131.62        158.97        81.08 o                         
 -35   3  14         22.02        -40.07        52.62 o                         
 -33   3  14        147.26        196.22        76.07 o                         
 -31   3  14        304.51        367.60        87.11 o                         
 -29   3  14       3072.56       2985.89       197.30 o                         
 -27   3  14       1226.16       1093.38       121.92 o                         
 -25   3  14       8414.58       8013.49       297.70 o                         
 -23   3  14       8825.38       8406.65       295.56 o                         
 -21   3  14         25.24         44.53        50.89 o                         
 -19   3  14       1251.09       1243.21        79.83 o                         
 -17   3  14       4669.12       4921.93       217.37 o                         
 -15   3  14       1644.79       1702.85        89.18 o                         
 -13   3  14       3718.79       3911.47       176.90 o                         
 -11   3  14       1927.83       1872.83        99.15 o                         
  -9   3  14       1635.32       1547.77        62.61 o                         
  -7   3  14          5.99         32.63        17.03 o                         
  -5   3  14       6352.91       6315.75       112.34 o                         
  -3   3  14       7280.10       7072.20       124.81 o                         
  -1   3  14       6086.92       5859.02       118.94 o                         
   1   3  14        824.70        810.24        49.73 o                         
   3   3  14        140.33        157.89        29.77 o                         
   5   3  14        126.64        113.69        31.94 o                         
   7   3  14         19.34        -20.28        27.82 o                         
   9   3  14       4105.86       3926.28       167.12 o                         
  11   3  14       1879.54       1712.17       117.85 o                         
  13   3  14       1510.90       1607.30       118.76 o                         
  15   3  14         36.65          4.25        37.17 o                         
  17   3  14        809.68        745.56        96.83 o                         
  19   3  14       2153.11       2190.50       159.07 o                         
  21   3  14        104.49         36.26        53.23 o                         
  23   3  14        108.25        140.22        63.95 o                         
 -38   4  14         19.56         -3.24        66.65 o                         
 -36   4  14          3.19        -17.45        61.52 o                         
 -34   4  14         79.66         51.89        65.84 o                         
 -32   4  14          0.08        -15.80        56.32 o                         
 -30   4  14       1054.04        769.53       117.69 o                         
 -28   4  14          7.00         -7.37        55.68 o                         
 -26   4  14         11.88          6.34        54.43 o                         
 -24   4  14        451.40        357.37        84.08 o                         
 -22   4  14        259.36        193.87        92.01 o                         
 -20   4  14       4727.25       4373.30       222.43 o                         
 -18   4  14       1005.41        840.33       106.05 o                         
 -16   4  14       1395.33       1502.76       130.19 o                         
 -14   4  14       1199.15       1216.39       116.81 o                         
 -12   4  14        216.28        204.31        63.07 o                         
 -10   4  14        959.45       1005.63        85.50 o                         
  -8   4  14       2316.79       2460.36        99.33 o                         
  -6   4  14       5536.39       5275.06       123.43 o                         
  -4   4  14       6437.94       6237.38       138.95 o                         
  -2   4  14       1286.00       1278.80        78.18 o                         
   0   4  14        365.34        428.65        51.55 o                         
   2   4  14         21.54         24.34        31.62 o                         
   4   4  14        254.54        212.04        43.24 o                         
   6   4  14       1047.79        962.81        75.47 o                         
   8   4  14         54.25         69.17        49.65 o                         
  10   4  14          0.18         -1.61        33.49 o                         
  12   4  14        387.24        422.01        63.75 o                         
  14   4  14         11.11        -18.19        35.74 o                         
  16   4  14        128.53        157.05        66.55 o                         
  18   4  14       1155.30       1084.26       118.76 o                         
  20   4  14        348.94        296.25        77.78 o                         
 -33   5  14        222.83        269.75        94.20 o                         
 -31   5  14         63.27          0.28        63.41 o                         
 -29   5  14        775.88        998.06       137.65 o                         
 -27   5  14       3254.73       3250.07       227.13 o                         
 -25   5  14         24.24        -41.40        51.25 o                         
 -23   5  14        438.67        581.24       103.94 o                         
 -21   5  14       1134.06       1156.40       301.70 o                         
 -19   5  14       3631.28       3895.43       223.62 o                         
 -17   5  14        173.88        171.25        68.01 o                         
 -15   5  14         16.19         11.33        54.00 o                         
 -13   5  14        148.52        164.50        65.91 o                         
 -11   5  14       4425.28       4320.76       178.84 o                         
  -9   5  14        410.92        296.43        60.65 o                         
  -7   5  14       9446.42       9590.74       261.76 o                         
  -5   5  14         80.28         -5.98        38.80 o                         
  -3   5  14        497.40        580.06        95.67 o                         
  -1   5  14       3280.38       3429.69       212.25 o                         
   1   5  14       2212.95       2462.20       169.09 o                         
   3   5  14       1503.35       1469.73       137.55 o                         
   5   5  14        965.29        997.14        95.21 o                         
   7   5  14         25.58         30.00        43.28 o                         
   9   5  14         14.02        -16.63        34.91 o                         
  11   5  14          0.32        -25.41        35.30 o                         
  13   5  14        864.77        995.16        94.85 o                         
  15   5  14         55.79         66.10        49.11 o                         
  17   5  14        129.47        125.27        56.25 o                         
 -28   6  14        451.70        552.65       118.05 o                         
 -26   6  14         28.26        -16.24        62.55 o                         
 -24   6  14        150.87        157.91        79.13 o                         
 -22   6  14        136.08         82.85        69.15 o                         
 -20   6  14       1415.29       1779.79       168.53 o                         
 -18   6  14       1152.79       1290.50       210.31 o                         
 -16   6  14         13.01        117.68       105.16 o                         
 -14   6  14          0.71        -55.08        75.11 o                         
 -12   6  14         15.60         35.81        57.05 o                         
 -10   6  14         52.46         37.83        58.03 o                         
  -8   6  14          6.64        -10.92        53.09 o                         
  -6   6  14         49.69         47.73        60.91 o                         
  -4   6  14        625.24        594.84       117.68 o                         
  -2   6  14        194.07        269.85        83.62 o                         
   0   6  14         81.51        -37.56        80.12 o                         
   2   6  14        384.00        423.13       140.21 o                         
   4   6  14        385.88        475.71       150.22 o                         
   6   6  14          0.12         26.29        90.13 o                         
   8   6  14        117.37        138.96       108.91 o                         
  10   6  14          6.14        -27.54        85.13 o                         
 -19   7  14         14.25        152.73       120.18 o                         
 -17   7  14          5.98        -67.60        88.88 o                         
 -15   7  14          4.73        -27.54        95.14 o                         
 -13   7  14         21.49         50.07       111.42 o                         
 -11   7  14        269.11        303.06        93.22 o                         
  -9   7  14         22.58        -19.97        60.72 o                         
  -7   7  14        198.40        317.28        96.29 o                         
  -5   7  14         90.94         89.56        74.33 o                         
  -3   7  14        573.40        416.87       152.73 o                         
  -1   7  14        962.62       1209.30       229.09 o                         
   1   7  14        903.17       1134.19       224.08 o                         
 -43   1  15        165.35        122.68       116.42 o                         
 -41   1  15       1211.64       1484.71       161.08 o                         
 -39   1  15        428.83        428.62       110.16 o                         
 -37   1  15       2195.82       2362.58       145.49 o                         
 -35   1  15       1561.53       1587.78       117.15 o                         
 -33   1  15       1351.37       1316.61       103.35 o                         
 -31   1  15        226.01        192.35        51.02 o                         
 -29   1  15         33.06         -3.22        35.76 o                         
 -27   1  15        376.20        404.16        57.57 o                         
 -25   1  15         42.39         42.95        21.85 o                         
 -23   1  15        554.43        566.60        36.66 o                         
 -21   1  15          8.05          7.67        20.50 o                         
 -19   1  15       8562.54       8799.11       288.82 o                         
 -17   1  15          3.64          9.04        27.95 o                         
 -15   1  15       8816.63       7968.85       178.08 o                         
 -13   1  15        640.09        637.50        37.64 o                         
 -11   1  15       6380.38       6396.13       116.80 o                         
  -9   1  15       1522.28       1121.40        54.84 o                         
  -7   1  15       8128.86       8171.05       146.99 o                         
  -5   1  15        683.26        622.88        42.60 o                         
  -3   1  15       3098.35       2844.95        93.44 o                         
  -1   1  15         16.41         26.75        19.80 o                         
   1   1  15        740.87        802.93        45.31 o                         
   3   1  15        235.24        239.66        34.20 o                         
   5   1  15        377.80        430.03        42.42 o                         
   7   1  15       1446.66       1493.03        88.54 o                         
   9   1  15      13080.38      12397.51       252.82 o                         
  11   1  15       4019.32       3754.71       146.72 o                         
  13   1  15       3334.51       3355.20       144.64 o                         
  15   1  15       4196.62       4017.10       188.92 o                         
  17   1  15         43.10         83.86        64.17 o                         
  19   1  15        220.50        207.50        78.72 o                         
  21   1  15         79.04        111.47        71.06 o                         
  23   1  15        146.19         77.75        53.88 o                         
  25   1  15        178.45        166.04        59.58 o                         
 -42   2  15          0.13         30.28        65.73 o                         
 -40   2  15          0.06         67.81        65.73 o                         
 -38   2  15        430.69        567.96       107.90 o                         
 -36   2  15          0.95          7.86        56.32 o                         
 -34   2  15         30.37         28.79        55.77 o                         
 -32   2  15        154.30        146.66        50.49 o                         
 -30   2  15        252.39        255.72        51.80 o                         
 -28   2  15       1141.01        955.76       109.13 o                         
 -26   2  15         10.19         -2.13        20.91 o                         
 -24   2  15         42.92         -4.91        20.84 o                         
 -22   2  15        394.24        263.28        91.68 o                         
 -20   2  15       1758.41       1142.15       336.27 o                         
 -18   2  15       4214.83       2671.93      1267.50 o                         
 -16   2  15       4252.12       1847.13      1441.25 o                         
 -14   2  15        870.64        849.77        65.16 o                         
 -12   2  15          1.42         14.67        27.89 o                         
 -10   2  15       4620.89       4866.48       124.28 o                         
  -8   2  15      13710.83      13894.23       227.25 o                         
  -6   2  15        763.68        773.79        50.43 o                         
  -4   2  15       1386.05       1715.37        68.19 o                         
  -2   2  15       2821.87       3000.38        92.35 o                         
   0   2  15       2681.35       2739.19        91.42 o                         
   2   2  15        216.10        233.19        28.58 o                         
   4   2  15       2213.36       2479.30        83.40 o                         
   6   2  15       1886.37       1858.60        76.69 o                         
   8   2  15       5357.54       4890.58       159.00 o                         
  10   2  15        987.73       1012.57        80.60 o                         
  12   2  15       4023.88       4237.27       184.33 o                         
  14   2  15       2265.88       2222.45       141.58 o                         
  16   2  15        591.76        489.52        77.58 o                         
  18   2  15        293.69        302.24        97.65 o                         
  20   2  15         12.74        -10.10        45.14 o                         
  22   2  15        140.35        180.15        69.10 o                         
  24   2  15         75.66         67.65        60.46 o                         
 -39   3  15          0.16         -0.64        65.73 o                         
 -37   3  15       1686.41       1790.23       219.70 o                         
 -35   3  15         97.47        132.91        74.29 o                         
 -33   3  15        660.38        667.10       111.52 o                         
 -31   3  15        404.64        323.36        84.08 o                         
 -29   3  15        104.23         87.70        71.98 o                         
 -27   3  15        338.06        310.69        78.25 o                         
 -25   3  15       4935.40       4777.32       231.92 o                         
 -23   3  15         48.42        -25.09        44.38 o                         
 -21   3  15       2979.60       2824.62       171.27 o                         
 -19   3  15        833.52        841.75        69.24 o                         
 -17   3  15        451.44        451.57        54.23 o                         
 -15   3  15      11181.26      11061.04       447.42 o                         
 -13   3  15       4512.05       4473.46       263.92 o                         
 -11   3  15       1176.59       1122.59        76.79 o                         
  -9   3  15        207.55        286.73        33.65 o                         
  -7   3  15       4328.81       3816.91       416.75 o                         
  -5   3  15        150.90        161.49        29.18 o                         
  -3   3  15       1435.87       1516.86        69.41 o                         
  -1   3  15         88.04        102.36        28.20 o                         
   1   3  15        505.19        547.48        48.48 o                         
   3   3  15        228.65        223.10        41.13 o                         
   5   3  15         34.69         15.96        30.30 o                         
   7   3  15        283.00        255.41        36.41 o                         
   9   3  15        394.91        437.06        67.40 o                         
  11   3  15        331.82        445.04        69.75 o                         
  13   3  15       1247.60       1372.93       114.51 o                         
  15   3  15       1056.43       1118.52       108.17 o                         
  17   3  15        275.58        185.20        62.03 o                         
  19   3  15         18.70        -10.04        44.95 o                         
  21   3  15         22.58         16.35        51.59 o                         
 -38   4  15        241.68        303.07        99.10 o                         
 -36   4  15        375.25        288.49        94.12 o                         
 -34   4  15       1360.66       1546.98       168.08 o                         
 -32   4  15        191.42        122.29       133.32 o                         
 -30   4  15        333.43        357.71        91.54 o                         
 -28   4  15        437.45        462.51        97.81 o                         
 -26   4  15        551.67        584.37       100.73 o                         
 -24   4  15        169.84        223.18        74.34 o                         
 -22   4  15         20.24         33.44        51.67 o                         
 -20   4  15       2109.38       1973.62       154.47 o                         
 -18   4  15        404.15        374.79        78.72 o                         
 -16   4  15       2517.52       2728.06       172.31 o                         
 -14   4  15       8455.33       8393.88       290.83 o                         
 -12   4  15       1069.79       1128.90       122.68 o                         
 -10   4  15        539.83        501.60        65.47 o                         
  -8   4  15       6709.52       6636.41       165.53 o                         
  -6   4  15       2112.80       2092.07        97.47 o                         
  -4   4  15       9769.80       9810.84       178.30 o                         
  -2   4  15       2616.40       2656.74        97.68 o                         
   0   4  15        753.98        706.30        54.92 o                         
   2   4  15        593.88        687.16        62.62 o                         
   4   4  15       2948.29       2793.59       141.48 o                         
   6   4  15        135.90        101.53        39.31 o                         
   8   4  15         17.18         80.16        45.79 o                         
  10   4  15       2091.53       2166.86       122.47 o                         
  12   4  15        931.35        982.69       104.97 o                         
  14   4  15        861.08       1102.06       139.73 o                         
  16   4  15         50.83        -43.92        45.15 o                         
  18   4  15        305.42        402.49        90.14 o                         
 -33   5  15          5.32         38.24        72.11 o                         
 -31   5  15        223.64        151.76        80.03 o                         
 -29   5  15         36.12        110.69        70.17 o                         
 -27   5  15       1370.57       1338.13       153.26 o                         
 -25   5  15        380.07        420.25        96.93 o                         
 -23   5  15        201.07        224.36        82.00 o                         
 -21   5  15        261.87        220.40        73.88 o                         
 -19   5  15        648.74        626.59       103.90 o                         
 -17   5  15        417.38        374.88        85.42 o                         
 -15   5  15         62.95         53.49        56.84 o                         
 -13   5  15       1041.27       1016.95       117.30 o                         
 -11   5  15        358.38        261.84        58.62 o                         
  -9   5  15         85.50         86.30        47.40 o                         
  -7   5  15          1.26         -8.04        38.50 o                         
  -5   5  15        703.29        797.22        85.63 o                         
  -3   5  15        584.81        548.88        98.26 o                         
  -1   5  15       4569.64       4929.83       370.55 o                         
   1   5  15        173.89        201.55       103.90 o                         
   3   5  15          2.67        -35.70        57.59 o                         
   5   5  15         10.22         24.07        40.60 o                         
   7   5  15        503.45        419.53        61.84 o                         
   9   5  15         67.81         43.29        39.25 o                         
  11   5  15          1.11         29.92        41.27 o                         
  13   5  15        327.17        311.03        65.75 o                         
  15   5  15          0.01         -8.73        44.62 o                         
 -28   6  15        211.18        169.80        83.87 o                         
 -26   6  15        310.02        137.64        79.65 o                         
 -24   6  15        165.63         88.57        89.51 o                         
 -22   6  15          0.59         33.56        64.33 o                         
 -20   6  15        875.79        865.68       126.55 o                         
 -18   6  15       2963.53       2876.61       207.21 o                         
 -16   6  15       2650.66       3049.54       317.97 o                         
 -14   6  15        342.34        390.58       138.96 o                         
 -12   6  15        615.64        622.85       107.98 o                         
 -10   6  15        486.50        419.32        92.93 o                         
  -8   6  15       1454.31       1459.89       160.86 o                         
  -6   6  15        149.64        177.14        77.01 o                         
  -4   6  15        361.73        476.04       101.89 o                         
  -2   6  15        355.16        304.20       127.69 o                         
   0   6  15        623.65        769.90       175.26 o                         
   2   6  15        151.26        189.03       115.17 o                         
   4   6  15        806.35        915.11       192.79 o                         
   6   6  15       1217.82       1176.75       222.83 o                         
   8   6  15        134.33        231.59       132.70 o                         
  10   6  15        341.68        189.03       126.44 o                         
 -17   7  15         46.75         92.64       115.17 o                         
 -15   7  15       1083.31        862.53       202.80 o                         
 -13   7  15        730.08        494.49       167.75 o                         
 -11   7  15        601.13        650.87       123.29 o                         
  -9   7  15        261.99        278.36        95.16 o                         
  -7   7  15        643.49        742.57       128.33 o                         
  -5   7  15          0.59        -13.77       100.15 o                         
  -3   7  15          0.02         -6.26        93.89 o                         
  -1   7  15        166.69        181.52       122.68 o                         
 -44   0  16        126.11        123.93       113.92 o                         
 -42   0  16       4443.78       4871.00       398.09 o                         
 -40   0  16         87.41        162.74       106.41 o                         
 -38   0  16         15.04         71.36        88.88 o                         
 -36   0  16        173.19        177.76       101.40 o                         
 -34   0  16         91.95         72.61        86.38 o                         
 -32   0  16       1818.03       1723.81       207.81 o                         
 -30   0  16       9728.71       9823.65       290.43 o                         
 -28   0  16       3175.04       3125.78       302.95 o                         
 -26   0  16       1046.30       1039.19       107.03 o                         
 -24   0  16       4328.91       4617.50       296.69 o                         
 -22   0  16       1240.19       1386.63        92.93 o                         
 -20   0  16       7006.71       6373.51       183.94 o                         
 -18   0  16      16747.49      17619.05       922.62 o                         
 -16   0  16       1606.23       1775.16        97.02 o                         
 -14   0  16        114.42         73.71        35.20 o                         
 -12   0  16       5010.58       5218.74       161.19 o                         
 -10   0  16       5516.26       5859.77       175.36 o                         
  -8   0  16      22243.36      21503.02       349.03 o                         
  -6   0  16      17841.08      18291.47       267.89 o                         
  -4   0  16       4387.06       4266.07       132.71 o                         
  -2   0  16       3841.34       3805.38       129.24 o                         
   0   0  16       3814.15       3868.24       134.67 o                         
   2   0  16        808.93        741.71        66.45 o                         
   4   0  16         73.67        117.58        51.78 o                         
   6   0  16       4984.55       5078.56       221.64 o                         
   8   0  16        425.06        456.60        82.76 o                         
  10   0  16       3118.12       2919.09       185.87 o                         
  12   0  16        154.42        263.57        74.80 o                         
  14   0  16       3862.95       4183.64       236.73 o                         
  16   0  16        563.98        300.45       118.93 o                         
  18   0  16         57.88         53.83        87.63 o                         
  20   0  16         45.02         -7.51        83.87 o                         
  22   0  16       1562.46       1583.61       252.88 o                         
  24   0  16        910.56       1048.42       152.57 o                         
 -43   1  16         68.17         46.32       106.41 o                         
 -41   1  16         71.69         53.74        69.87 o                         
 -39   1  16         29.88        -22.38        55.28 o                         
 -37   1  16         20.98         55.95        48.44 o                         
 -35   1  16         70.27         79.25        48.96 o                         
 -33   1  16        635.96        541.81        73.21 o                         
 -31   1  16        213.46        152.52        49.21 o                         
 -29   1  16         49.68         39.01        39.00 o                         
 -27   1  16        320.60        324.24        52.96 o                         
 -25   1  16        296.70        265.17        48.18 o                         
 -23   1  16        444.20        487.84        57.08 o                         
 -21   1  16        273.79        292.31        31.87 o                         
 -19   1  16          1.63        -26.72        26.72 o                         
 -17   1  16       8918.24       9443.78       201.48 o                         
 -15   1  16       4604.66       4688.59       106.71 o                         
 -13   1  16         77.22         61.60        23.07 o                         
 -11   1  16       9723.95      10039.34       200.40 o                         
  -9   1  16       3543.61       3332.92        94.49 o                         
  -7   1  16        888.41        875.33        53.96 o                         
  -5   1  16        215.88        291.72        34.29 o                         
  -3   1  16         30.26         25.55        23.25 o                         
  -1   1  16       3510.44       3726.54       118.22 o                         
   1   1  16          0.31          3.07        22.48 o                         
   3   1  16        405.61        364.04        40.66 o                         
   5   1  16        763.25        758.19        66.11 o                         
   7   1  16      23205.08      22876.61       340.74 o                         
   9   1  16        196.72        208.87        47.04 o                         
  11   1  16          5.54         31.45        37.05 o                         
  13   1  16       2781.85       2477.90       129.16 o                         
  15   1  16       1290.28       1320.20       116.04 o                         
  17   1  16       1892.96       1870.25       174.22 o                         
  19   1  16        306.76        287.86        89.84 o                         
  21   1  16        242.84        204.51        84.92 o                         
  23   1  16        411.82        326.24        80.56 o                         
 -42   2  16        120.89        -42.56        86.38 o                         
 -40   2  16         12.72        -23.71        54.99 o                         
 -38   2  16         73.68        129.28        72.99 o                         
 -36   2  16        211.71        270.67        81.38 o                         
 -34   2  16        162.85        165.69        68.50 o                         
 -32   2  16        350.50        368.75        63.76 o                         
 -30   2  16         22.99          4.18        35.53 o                         
 -28   2  16       2014.97       1618.37       154.68 o                         
 -26   2  16         51.97         38.29        33.17 o                         
 -24   2  16        628.38        231.11       178.04 o                         
 -22   2  16      10711.33       6060.24      3534.91 o                         
 -20   2  16       7461.74       7834.49       256.25 o                         
 -18   2  16         78.22         73.80        32.27 o                         
 -16   2  16        880.83        905.92        69.86 o                         
 -14   2  16        569.70        584.02        58.37 o                         
 -12   2  16          1.98          0.18        26.91 o                         
 -10   2  16        315.03        352.15        33.88 o                         
  -8   2  16       5487.45       5853.25       127.52 o                         
  -6   2  16       4335.01       4312.23       115.72 o                         
  -4   2  16       3750.58       3770.32       113.77 o                         
  -2   2  16          1.25          7.76        22.00 o                         
   0   2  16       2053.70       1931.75        80.16 o                         
   2   2  16      10206.14       9777.79       231.14 o                         
   4   2  16        457.90        481.60        43.91 o                         
   6   2  16       2686.00       2594.70       116.69 o                         
   8   2  16       3909.29       3663.33       142.21 o                         
  10   2  16         87.97        107.94        41.79 o                         
  12   2  16        274.13        243.39        60.07 o                         
  14   2  16        266.09        215.82        60.73 o                         
  16   2  16        394.12        431.89        77.14 o                         
  18   2  16        232.01        250.20       127.06 o                         
  20   2  16        259.52        309.74        74.81 o                         
  22   2  16        847.40        721.08       105.77 o                         
 -41   3  16          0.16         43.12        71.11 o                         
 -39   3  16         96.08         63.34        74.34 o                         
 -37   3  16         17.18        -42.08        56.47 o                         
 -35   3  16        394.34        503.34       134.58 o                         
 -33   3  16        603.59        629.45       107.07 o                         
 -31   3  16        211.03         99.81        63.97 o                         
 -29   3  16       2872.53       2627.74       185.89 o                         
 -27   3  16       1945.60       1727.90       149.57 o                         
 -25   3  16       1740.81       1776.22       147.94 o                         
 -23   3  16       4061.26       3828.52       203.54 o                         
 -21   3  16       6935.21       6959.54       240.88 o                         
 -19   3  16       1174.57       1245.40        84.09 o                         
 -17   3  16       8440.21       8601.91       337.18 o                         
 -15   3  16        878.39        954.47        73.62 o                         
 -13   3  16       2936.17       2980.21       122.99 o                         
 -11   3  16       3321.95       3179.59       127.40 o                         
  -9   3  16       4578.89       3288.58      1083.80 o                         
  -7   3  16         10.27         16.76        21.06 o                         
  -5   3  16       4552.95       4402.41       114.13 o                         
  -3   3  16         19.11         27.70        24.13 o                         
  -1   3  16       3083.68       3035.99       102.51 o                         
   1   3  16        217.13        213.99        41.21 o                         
   3   3  16       5945.75       5744.98       165.92 o                         
   5   3  16          0.16        -15.01        21.50 o                         
   7   3  16       1754.11       1660.01       113.37 o                         
   9   3  16       1132.13        985.65        94.88 o                         
  11   3  16        528.62        573.54        78.98 o                         
  13   3  16          3.02         23.81        45.78 o                         
  15   3  16         40.84         14.80        46.54 o                         
  17   3  16          0.29        -15.30        46.10 o                         
  19   3  16        144.23        114.79        60.37 o                         
  21   3  16        127.20        161.20        66.48 o                         
 -38   4  16          2.36        -20.14        65.06 o                         
 -36   4  16        142.76        213.72        87.42 o                         
 -34   4  16         73.47         94.60        72.14 o                         
 -32   4  16       1074.10        941.69       179.64 o                         
 -30   4  16        291.48        364.55        91.62 o                         
 -28   4  16        300.10        210.77        79.22 o                         
 -26   4  16        389.16        383.80       117.05 o                         
 -24   4  16          4.47         40.87        53.11 o                         
 -22   4  16       1137.95       1046.20       119.91 o                         
 -20   4  16        434.44        337.04        80.08 o                         
 -18   4  16       2253.68       2171.88       160.10 o                         
 -16   4  16       2790.47       2785.59       176.15 o                         
 -14   4  16       1112.11        894.98       104.89 o                         
 -12   4  16      10460.56       9607.59       312.63 o                         
 -10   4  16       2268.52       2146.28       151.49 o                         
  -8   4  16       1252.42       1356.88       102.09 o                         
  -6   4  16       5629.64       5641.94       163.71 o                         
  -4   4  16        467.18        276.66       128.11 o                         
  -2   4  16        292.97        298.79        36.34 o                         
   0   4  16       1150.18        974.88        70.67 o                         
   2   4  16        457.68        458.55        55.22 o                         
   4   4  16        625.31        583.03        62.66 o                         
   6   4  16         95.23         76.68        37.04 o                         
   8   4  16       1641.64       1347.68       139.38 o                         
  10   4  16        622.53        579.58       102.21 o                         
  12   4  16       1339.27       1417.55       123.98 o                         
  14   4  16         10.75         10.71        48.18 o                         
  16   4  16        238.42        195.55        67.29 o                         
  18   4  16         84.60        151.73        66.84 o                         
 -33   5  16        331.84        385.26       104.98 o                         
 -31   5  16       1718.46       1721.00       178.98 o                         
 -29   5  16        208.74        229.10        84.53 o                         
 -27   5  16       1724.82       1892.37       179.17 o                         
 -25   5  16        459.76        529.13       105.78 o                         
 -23   5  16        939.53        927.80       123.69 o                         
 -21   5  16         33.21        -26.00        51.14 o                         
 -19   5  16       1572.27       1601.56       151.58 o                         
 -17   5  16       1363.44       1394.09       139.68 o                         
 -15   5  16       2089.91       2112.13       165.36 o                         
 -13   5  16         56.00         48.74        56.47 o                         
 -11   5  16        521.99        541.25        75.69 o                         
  -9   5  16        255.02        203.00        56.06 o                         
  -7   5  16        272.99        339.41        64.10 o                         
  -5   5  16       4199.05       4481.10       187.72 o                         
  -3   5  16          7.30        -12.52        75.11 o                         
  -1   5  16       5920.86       5859.97       410.61 o                         
   1   5  16        453.55        435.65       135.20 o                         
   3   5  16       2102.79       2096.87       260.39 o                         
   5   5  16        421.53        434.26        90.35 o                         
   7   5  16         32.14         48.27        40.48 o                         
   9   5  16         23.91         -1.90        38.03 o                         
  11   5  16          9.08        -34.13        36.22 o                         
  13   5  16         26.46         23.93        49.88 o                         
 -28   6  16        343.44        369.27       103.90 o                         
 -26   6  16        416.41        524.64       112.16 o                         
 -24   6  16        126.84         85.63        73.96 o                         
 -22   6  16        569.87        631.42       116.03 o                         
 -20   6  16        301.38        298.14        89.39 o                         
 -18   6  16         20.33        -58.84        83.87 o                         
 -16   6  16        249.64        409.36       140.21 o                         
 -14   6  16        312.99        153.98       113.92 o                         
 -12   6  16         23.12        -51.33        80.12 o                         
 -10   6  16        658.22        649.53       112.47 o                         
  -8   6  16       1688.78       1866.89       175.91 o                         
  -6   6  16        837.27        941.86       132.23 o                         
  -4   6  16          3.77         55.08        92.64 o                         
  -2   6  16         35.85        -12.52        83.87 o                         
   0   6  16         69.56         93.89       100.15 o                         
   2   6  16         98.53        108.91       106.41 o                         
   4   6  16         55.50         -8.76        88.88 o                         
   6   6  16        111.65        133.95       115.17 o                         
   8   6  16        108.35        117.68       115.17 o                         
 -17   7  16         48.81         60.09       115.17 o                         
 -15   7  16        250.23        245.37       136.45 o                         
 -13   7  16         62.51        -25.04        97.65 o                         
 -11   7  16          6.01         81.33        76.54 o                         
  -9   7  16         47.43         20.23        73.46 o                         
  -7   7  16        519.50        618.42       179.02 o                         
  -5   7  16        546.55        671.00       189.03 o                         
  -3   7  16        358.33        375.56       152.73 o                         
 -43   1  17         68.84        -15.02        96.39 o                         
 -41   1  17          1.20        -33.01        58.46 o                         
 -39   1  17       1227.95       1619.64       160.19 o                         
 -37   1  17         13.48          5.87        55.43 o                         
 -35   1  17       3447.96       3875.85       267.35 o                         
 -33   1  17          1.45          3.44        41.28 o                         
 -31   1  17        543.09        558.03        69.50 o                         
 -29   1  17        378.46        334.47        56.47 o                         
 -27   1  17        262.12        258.33        50.72 o                         
 -25   1  17        329.72        387.63        53.60 o                         
 -23   1  17       2856.96       2713.86       119.66 o                         
 -21   1  17        684.83        756.27        65.75 o                         
 -19   1  17        361.06        305.62        46.62 o                         
 -17   1  17      10300.90      10141.29       213.53 o                         
 -15   1  17          1.38         -3.80        24.74 o                         
 -13   1  17       2346.05       2319.79        81.52 o                         
 -11   1  17        307.14        339.55        35.74 o                         
  -9   1  17      20088.57      19758.24       240.39 o                         
  -7   1  17       4580.81       4338.03       116.92 o                         
  -5   1  17       7902.99       8095.15       148.63 o                         
  -3   1  17        797.42        914.96        55.25 o                         
  -1   1  17       2840.97       2923.33        92.01 o                         
   1   1  17        976.08        958.47        57.72 o                         
   3   1  17       1048.77       1153.23        77.30 o                         
   5   1  17        659.27        533.07        59.89 o                         
   7   1  17       2100.16       2002.61       106.85 o                         
   9   1  17        554.47        585.13        65.78 o                         
  11   1  17        333.94        387.52        58.73 o                         
  13   1  17       2458.07       2576.03       134.23 o                         
  15   1  17        126.73        131.92        55.01 o                         
  17   1  17        543.76        449.21        98.74 o                         
  19   1  17        629.41        628.20       118.58 o                         
  21   1  17        930.77        993.05       146.87 o                         
 -42   2  17        219.20        227.84       128.94 o                         
 -40   2  17          4.73         21.74        64.70 o                         
 -38   2  17        987.75       1119.09       139.55 o                         
 -36   2  17        247.07        312.58        84.97 o                         
 -34   2  17       1001.79       1076.40       126.03 o                         
 -32   2  17          7.93         39.89        40.49 o                         
 -30   2  17         11.86        -15.48        32.89 o                         
 -28   2  17        878.46        855.25        80.14 o                         
 -26   2  17         77.13         -4.28        31.52 o                         
 -24   2  17        151.02        145.28        41.99 o                         
 -22   2  17        724.29        689.44        67.60 o                         
 -20   2  17       2122.30       2073.79       106.69 o                         
 -18   2  17       3168.50       3177.81       127.81 o                         
 -16   2  17       1345.01       1108.55        78.54 o                         
 -14   2  17        526.04        513.68        57.07 o                         
 -12   2  17       8706.42       8549.50       204.76 o                         
 -10   2  17       2092.39       2112.47        91.79 o                         
  -8   2  17       1549.19       1562.32        70.56 o                         
  -6   2  17       1389.34       1685.23        77.35 o                         
  -4   2  17       4752.08       4469.83       128.08 o                         
  -2   2  17       5703.80       5897.91       136.59 o                         
   0   2  17         28.84         35.86        28.68 o                         
   2   2  17         12.80         -1.46        22.51 o                         
   4   2  17       1584.27       1474.26        89.16 o                         
   6   2  17       1145.80       1105.14        81.50 o                         
   8   2  17         29.16         79.36        38.61 o                         
  10   2  17       3929.49       3628.57       151.61 o                         
  12   2  17       1262.15       1342.65       114.21 o                         
  14   2  17       1136.41       1113.13       109.37 o                         
  16   2  17        400.98        401.67        77.87 o                         
  18   2  17        929.32        988.98       140.30 o                         
  20   2  17       1112.66       1185.44       128.13 o                         
 -41   3  17        118.06        111.84        79.06 o                         
 -39   3  17       2120.88       2011.12       193.41 o                         
 -37   3  17        133.86        185.90        80.55 o                         
 -35   3  17         30.17          3.42        59.75 o                         
 -33   3  17        592.95        599.36       110.16 o                         
 -31   3  17        544.00        432.85        91.59 o                         
 -29   3  17       1154.40       1366.64       139.40 o                         
 -27   3  17        117.34         59.56        55.52 o                         
 -25   3  17         20.00         20.55        49.93 o                         
 -23   3  17          4.17        -44.51        45.04 o                         
 -21   3  17        170.86        153.67        58.79 o                         
 -19   3  17         91.45         65.42        37.28 o                         
 -17   3  17        671.15        612.27        64.15 o                         
 -15   3  17          0.23         27.64        34.54 o                         
 -13   3  17      11063.34      10604.22       238.64 o                         
 -11   3  17       1065.39        729.90       254.33 o                         
  -9   3  17       2363.69       2443.73       117.51 o                         
  -7   3  17        261.25        339.09        40.29 o                         
  -5   3  17       3250.04       3359.58       103.07 o                         
  -3   3  17        860.23        835.51        56.45 o                         
  -1   3  17        791.91        830.12        65.38 o                         
   1   3  17        225.06        208.23        40.28 o                         
   3   3  17       1733.99       1630.72        69.91 o                         
   5   3  17          9.29          6.65        31.09 o                         
   7   3  17        197.36        205.75        53.89 o                         
   9   3  17          3.67         18.42        42.09 o                         
  11   3  17         68.05         25.28        43.82 o                         
  13   3  17        632.94        644.84        87.35 o                         
  15   3  17        461.30        418.45        77.84 o                         
  17   3  17        403.89        363.94        79.46 o                         
  19   3  17         12.32        -47.00        47.00 o                         
 -38   4  17        366.20        323.55        99.56 o                         
 -36   4  17        218.93        236.02        90.70 o                         
 -34   4  17       1133.59       1192.03       151.18 o                         
 -32   4  17       3374.33       3447.87       235.87 o                         
 -30   4  17         96.52         54.92        68.09 o                         
 -28   4  17        831.88       1036.75       131.81 o                         
 -26   4  17        390.37        312.49        84.04 o                         
 -24   4  17        638.71        564.91        97.79 o                         
 -22   4  17         94.26         55.68        56.21 o                         
 -20   4  17       2660.01       2420.49       172.85 o                         
 -18   4  17         82.54         38.55        53.91 o                         
 -16   4  17          0.95         -5.83        50.70 o                         
 -14   4  17        275.09        217.10        67.00 o                         
 -12   4  17          6.71         -1.38        48.19 o                         
 -10   4  17       6325.58       6312.08       257.93 o                         
  -8   4  17       7740.75       7807.75       190.38 o                         
  -6   4  17       2808.19       2800.73       117.65 o                         
  -4   4  17       3203.59       3096.53       125.97 o                         
  -2   4  17        228.57        263.48        53.87 o                         
   0   4  17        812.48        679.81        62.18 o                         
   2   4  17        222.00        277.61        54.75 o                         
   4   4  17        336.63        297.00        59.38 o                         
   6   4  17       1880.51       2159.75       134.28 o                         
   8   4  17       1206.76       1092.99       130.38 o                         
  10   4  17       4068.69       4184.15       249.59 o                         
  12   4  17         28.26          8.81        44.90 o                         
  14   4  17        824.25        759.59       101.03 o                         
  16   4  17        708.82        698.54       101.78 o                         
 -33   5  17        290.53        330.35       100.34 o                         
 -31   5  17         43.68        100.09        76.11 o                         
 -29   5  17        507.16        374.51        98.55 o                         
 -27   5  17        123.10        162.64        79.54 o                         
 -25   5  17         38.04         64.48        64.17 o                         
 -23   5  17        149.96         93.12        82.62 o                         
 -21   5  17        479.85        571.41       102.40 o                         
 -19   5  17          2.99         11.37        55.28 o                         
 -17   5  17        374.30        364.18        86.53 o                         
 -15   5  17        163.10        152.10        70.82 o                         
 -13   5  17        111.23         90.92        61.89 o                         
 -11   5  17         23.71         77.10        59.16 o                         
  -9   5  17         57.96         87.59        49.40 o                         
  -7   5  17       1514.96       1444.80       113.11 o                         
  -5   5  17        107.86        179.02       103.90 o                         
  -3   5  17        425.31        414.37       132.70 o                         
  -1   5  17         27.24        -56.33        70.10 o                         
   1   5  17          2.92         87.63        93.89 o                         
   3   5  17        105.03        221.58       111.42 o                         
   5   5  17        378.07        517.54        97.96 o                         
   7   5  17        383.49        452.90        96.95 o                         
   9   5  17          0.03        -26.00        37.02 o                         
  11   5  17          9.15         29.11        50.10 o                         
  13   5  17        414.95        467.75        87.81 o                         
 -28   6  17         53.77        -32.18        63.07 o                         
 -26   6  17          5.79        -14.96        63.95 o                         
 -24   6  17        699.67        822.20       129.76 o                         
 -22   6  17        276.91        304.19        92.34 o                         
 -20   6  17        552.14        452.97       103.39 o                         
 -18   6  17          4.51         20.03        92.64 o                         
 -16   6  17       1114.19        911.36       192.79 o                         
 -14   6  17         38.83        -42.56        82.62 o                         
 -12   6  17        921.73        751.12       177.76 o                         
 -10   6  17       3264.04       3349.53       371.80 o                         
  -8   6  17          0.61         65.33        65.43 o                         
  -6   6  17        483.80        692.28       170.25 o                         
  -4   6  17        788.22        900.09       192.79 o                         
  -2   6  17        419.64        693.53       174.01 o                         
   0   6  17        144.02        121.43       108.91 o                         
   2   6  17         13.88         31.30        97.65 o                         
   4   6  17         15.23         13.77        96.39 o                         
   6   6  17          0.12        -40.06        90.13 o                         
 -13   7  17       1270.42       1199.28       234.10 o                         
 -11   7  17         43.56        -51.33        93.89 o                         
  -9   7  17        145.68        225.34       135.20 o                         
  -7   7  17        369.57        449.42       161.49 o                         
 -44   0  18        130.96        -58.84        86.38 o                         
 -42   0  18          1.34        -36.30        86.38 o                         
 -40   0  18        199.42        180.27       107.66 o                         
 -38   0  18        663.15        633.44       152.73 o                         
 -36   0  18        111.85        108.91        90.13 o                         
 -34   0  18        370.89        325.48       113.92 o                         
 -32   0  18        112.69         27.54        72.61 o                         
 -30   0  18       1938.74       1651.21       196.54 o                         
 -28   0  18       3992.78       4351.36       348.64 o                         
 -26   0  18       6318.05       6617.60       218.45 o                         
 -24   0  18      18461.14      18968.51       558.96 o                         
 -22   0  18         12.92         24.09        34.73 o                         
 -20   0  18       8236.83       8309.15       256.01 o                         
 -18   0  18        748.17        575.86        63.62 o                         
 -16   0  18       7677.26       7699.07       452.55 o                         
 -14   0  18      32935.18      34503.14       876.30 o                         
 -12   0  18       2987.60       2822.48       130.24 o                         
 -10   0  18        316.75        311.95        53.79 o                         
  -8   0  18       3035.23       3149.95       144.55 o                         
  -6   0  18       8813.50       8914.88       519.11 o                         
  -4   0  18        569.15        586.75        58.97 o                         
  -2   0  18        562.86        506.86        72.90 o                         
   0   0  18      11233.34      10849.25       311.71 o                         
   2   0  18      27837.38      26524.70       499.94 o                         
   4   0  18       5522.89       5087.49       227.50 o                         
   6   0  18      37200.64      35782.91       626.60 o                         
   8   0  18      31667.83      30544.53       599.27 o                         
  10   0  18        534.99        527.87        94.02 o                         
  12   0  18         35.66         40.70        58.74 o                         
  14   0  18        334.34        329.93        85.90 o                         
  18   0  18       3953.48       4392.79       391.83 o                         
  20   0  18        146.58        137.70       113.92 o                         
  22   0  18          9.65         48.82       110.16 o                         
 -43   1  18        151.73         87.63       111.42 o                         
 -41   1  18         53.18         45.42        68.01 o                         
 -39   1  18         61.58         -6.03        55.58 o                         
 -37   1  18        468.07        388.74        90.97 o                         
 -35   1  18        255.01        135.29        68.09 o                         
 -33   1  18         41.32        -25.81        39.41 o                         
 -31   1  18        175.28         98.50        44.76 o                         
 -29   1  18       2475.22       2290.12       123.25 o                         
 -27   1  18        491.72        424.00        58.50 o                         
 -25   1  18        237.95        287.01        50.46 o                         
 -23   1  18        202.82        239.64        46.89 o                         
 -21   1  18         16.22         17.55        32.17 o                         
 -19   1  18       4743.29       4536.18       191.36 o                         
 -17   1  18        623.45        605.12        40.33 o                         
 -15   1  18        639.56        621.43        42.77 o                         
 -13   1  18       2626.44       2690.05        85.26 o                         
 -11   1  18        118.64         94.84        28.29 o                         
  -9   1  18         41.83         24.67        25.30 o                         
  -7   1  18        226.71        351.74        41.77 o                         
  -5   1  18        871.51        990.95        64.18 o                         
  -3   1  18         24.73         46.77        24.93 o                         
  -1   1  18       2645.37       2581.75       106.29 o                         
   1   1  18       7016.90       7207.65       181.37 o                         
   3   1  18       1858.56       1777.30        97.07 o                         
   5   1  18        475.78        364.78        54.22 o                         
   7   1  18       1440.31       1498.06        96.84 o                         
   9   1  18        373.27        424.32        60.51 o                         
  11   1  18         70.66         42.65        40.38 o                         
  13   1  18        496.50        400.28        64.26 o                         
  15   1  18         15.34         14.77        47.17 o                         
  17   1  18         75.26         10.04        58.86 o                         
  19   1  18        115.49        140.21        76.88 o                         
  21   1  18        720.12        589.14       123.84 o                         
 -42   2  18        532.42        577.11       170.25 o                         
 -40   2  18         40.56        148.97       112.67 o                         
 -38   2  18         65.32         41.09        64.17 o                         
 -36   2  18         13.00         22.53        84.50 o                         
 -34   2  18        312.85        234.03        72.90 o                         
 -32   2  18          5.69         -4.45        36.90 o                         
 -30   2  18        147.84        107.40        45.97 o                         
 -28   2  18        867.77        972.34        85.80 o                         
 -26   2  18        133.61        127.21        43.06 o                         
 -24   2  18       2548.75       2504.07       123.23 o                         
 -22   2  18       1094.40       1124.86        84.44 o                         
 -20   2  18       8033.65       7938.69       206.77 o                         
 -18   2  18        164.30        223.09        45.96 o                         
 -16   2  18       2046.49       2127.34       157.08 o                         
 -14   2  18         25.87         25.78        32.38 o                         
 -12   2  18       4049.48       4077.70       142.49 o                         
 -10   2  18        203.19        254.49        34.13 o                         
  -8   2  18        109.89        132.98        30.83 o                         
  -6   2  18       3036.17       2889.07       103.02 o                         
  -4   2  18         71.79         46.82        28.27 o                         
  -2   2  18       1473.93       1390.33        79.42 o                         
   0   2  18       3808.12       3624.56       129.07 o                         
   2   2  18       3405.99       3346.41       129.38 o                         
   4   2  18         83.71         50.04        35.18 o                         
   6   2  18       2721.46       2596.29       123.16 o                         
   8   2  18       1396.16       1267.73        97.57 o                         
  10   2  18         27.08         -6.65        34.58 o                         
  12   2  18        944.31        982.84       101.86 o                         
  14   2  18        194.05        290.86        70.45 o                         
  16   2  18          0.70         62.45        52.47 o                         
  18   2  18         15.55         40.51        65.71 o                         
  20   2  18        637.51        677.60       130.11 o                         
 -41   3  18         30.57        -32.01        65.22 o                         
 -39   3  18        137.44        147.72        80.55 o                         
 -37   3  18        489.72        555.21       110.18 o                         
 -35   3  18         21.40         58.97        65.20 o                         
 -33   3  18         25.32         19.29        58.40 o                         
 -31   3  18        171.46        152.58        70.27 o                         
 -29   3  18          0.45         42.59        58.82 o                         
 -27   3  18       1064.16       1092.42       123.37 o                         
 -25   3  18        718.97        906.72       111.91 o                         
 -23   3  18       8597.99       8511.59       563.34 o                         
 -21   3  18         44.14         62.00        37.33 o                         
 -19   3  18        303.36        332.46        54.26 o                         
 -17   3  18      15345.08      15103.46       315.07 o                         
 -15   3  18       9320.08       9544.97       293.77 o                         
 -13   3  18       1352.47       1242.52        87.59 o                         
 -11   3  18        772.57        700.66        69.07 o                         
  -9   3  18       1236.23       1210.73       130.46 o                         
  -7   3  18        533.66        595.31        67.15 o                         
  -5   3  18        143.79        110.91        29.82 o                         
  -3   3  18         12.86         23.50        28.45 o                         
  -1   3  18       1106.87       1175.43        77.37 o                         
   1   3  18         48.68         28.92        32.35 o                         
   3   3  18          0.55         10.77        31.61 o                         
   5   3  18       1299.22       1313.73        91.08 o                         
   7   3  18       2823.03       2484.19       144.90 o                         
   9   3  18        488.18        525.61        76.75 o                         
  11   3  18          0.07         -6.62        44.15 o                         
  13   3  18       1319.25       1416.96       130.09 o                         
  15   3  18         89.45         10.75        49.41 o                         
  17   3  18          6.65         -2.43        50.08 o                         
 -38   4  18        425.12        355.19       135.83 o                         
 -36   4  18         42.54         65.17        71.81 o                         
 -34   4  18        313.24        261.37        87.87 o                         
 -32   4  18        510.32        386.07        98.70 o                         
 -30   4  18        512.99        402.09        95.97 o                         
 -28   4  18          0.18        -39.99        52.40 o                         
 -26   4  18         11.19        -26.05        49.73 o                         
 -24   4  18       1392.30       1276.17       136.74 o                         
 -22   4  18        243.78        274.63        77.84 o                         
 -20   4  18        108.22        123.18        61.52 o                         
 -18   4  18       2556.81       2524.97       207.18 o                         
 -16   4  18        181.64        180.92        64.52 o                         
 -14   4  18       4585.74       4670.36       229.97 o                         
 -12   4  18          2.91         11.88        49.36 o                         
 -10   4  18          5.44        -15.62        45.04 o                         
  -8   4  18          1.62         22.23        31.77 o                         
  -6   4  18        386.02        254.36       140.10 o                         
  -4   4  18         37.11          0.81        36.56 o                         
  -2   4  18        154.95        163.40        49.56 o                         
   0   4  18        430.26        356.27        63.39 o                         
   2   4  18        797.91        802.87        84.52 o                         
   4   4  18         51.27         -2.27        37.72 o                         
   6   4  18        212.25        203.75        56.77 o                         
   8   4  18         54.44        141.17        67.68 o                         
  10   4  18        167.56        175.99        77.52 o                         
  12   4  18         11.01         14.40        48.32 o                         
  14   4  18         97.23        128.84        62.79 o                         
  16   4  18        396.73        349.63       104.63 o                         
 -33   5  18        568.40        509.18       115.52 o                         
 -31   5  18          3.38         64.65        70.37 o                         
 -29   5  18        856.18        789.03       128.74 o                         
 -27   5  18       1986.49       2206.40       193.38 o                         
 -25   5  18       1883.24       1914.66       176.58 o                         
 -23   5  18       1134.68       1104.24       137.21 o                         
 -21   5  18       1299.12       1551.49       154.43 o                         
 -19   5  18        472.39        538.08       100.87 o                         
 -17   5  18        523.79        613.79       103.55 o                         
 -15   5  18        146.17         95.77        63.07 o                         
 -13   5  18       5526.62       5890.48       273.40 o                         
 -11   5  18         30.86         24.09        70.73 o                         
  -9   5  18        818.14        880.62        93.60 o                         
  -7   5  18         55.32         69.47        57.72 o                         
  -5   5  18        375.76        454.43       136.45 o                         
  -3   5  18       1045.97       1064.08       191.53 o                         
  -1   5  18        528.37        668.49       162.74 o                         
   1   5  18       5709.55       5610.85       423.13 o                         
   3   5  18        558.76        650.97       166.50 o                         
   5   5  18       1003.13       1144.22       137.40 o                         
   7   5  18        243.98        168.17        75.49 o                         
   9   5  18       1627.41       2105.63       286.68 o                         
  11   5  18        592.78        784.67       130.97 o                         
 -26   6  18        125.29         85.72        74.29 o                         
 -24   6  18        252.54        369.76       100.33 o                         
 -22   6  18        526.86        692.21       164.62 o                         
 -20   6  18        404.64        568.89       109.67 o                         
 -18   6  18          9.02         55.08        98.90 o                         
 -16   6  18        956.20       1015.26       205.31 o                         
 -14   6  18         90.28        151.48       115.17 o                         
 -12   6  18        419.30        441.91       147.72 o                         
 -10   6  18         84.86         73.86       105.16 o                         
  -8   6  18         45.34         30.04        98.90 o                         
  -6   6  18        404.19        405.60       143.96 o                         
  -4   6  18        705.29        622.18       170.25 o                         
  -2   6  18       1221.88       1281.91       227.84 o                         
   0   6  18        134.16         91.39       111.42 o                         
   2   6  18        296.43        414.37       151.48 o                         
   4   6  18         23.33          8.76       102.65 o                         
 -43   1  19        244.62        289.18       137.70 o                         
 -41   1  19        273.82        224.54        84.76 o                         
 -39   1  19        311.74        440.51        97.65 o                         
 -37   1  19        342.82        383.23        90.08 o                         
 -35   1  19        176.15        117.05        66.72 o                         
 -33   1  19       6986.33       6992.91       225.15 o                         
 -31   1  19        857.19        867.22        83.82 o                         
 -29   1  19       3425.43       3870.38       158.16 o                         
 -27   1  19       2664.45       2664.74       128.93 o                         
 -25   1  19        242.99        215.82        47.34 o                         
 -23   1  19       4560.57       4623.25       237.80 o                         
 -21   1  19         72.38         28.22        33.54 o                         
 -19   1  19       1947.24       1995.13       103.25 o                         
 -17   1  19       2173.16       2230.98        78.96 o                         
 -15   1  19       1795.85       1855.75        71.86 o                         
 -13   1  19        740.18        720.21        49.99 o                         
 -11   1  19       1041.57       1040.45        60.46 o                         
  -9   1  19          3.57         22.83        25.24 o                         
  -7   1  19       5449.90       5215.15       138.04 o                         
  -5   1  19         33.01         28.90        28.96 o                         
  -3   1  19      14336.96      13953.62       348.29 o                         
  -1   1  19       6082.40       5705.63       161.18 o                         
   1   1  19         62.99         42.36        34.72 o                         
   3   1  19        763.79        783.44        70.28 o                         
   5   1  19        284.41        286.18        51.00 o                         
   7   1  19       1617.06       1549.98       100.90 o                         
   9   1  19       1492.97       1497.28       102.63 o                         
  11   1  19        182.43        133.89        46.70 o                         
  13   1  19       1630.32       1611.54       113.26 o                         
  15   1  19         15.60         26.91        50.56 o                         
  17   1  19        224.18        272.23        91.25 o                         
  19   1  19        576.32        813.97       138.09 o                         
 -42   2  19         34.42        -31.30        88.88 o                         
 -40   2  19        295.02        355.53       138.96 o                         
 -38   2  19        253.05        314.11        88.88 o                         
 -36   2  19       1429.97       1422.96       147.23 o                         
 -34   2  19        399.16        448.79        90.55 o                         
 -32   2  19       2228.32       2145.76       129.92 o                         
 -30   2  19         32.80         35.96        39.55 o                         
 -28   2  19       1236.44       1404.35       101.49 o                         
 -26   2  19        868.63        804.03        77.27 o                         
 -24   2  19        243.70        216.24        49.10 o                         
 -22   2  19        329.77        301.53        52.21 o                         
 -20   2  19       3817.01       3738.15       146.51 o                         
 -18   2  19       2112.86       2111.39       110.67 o                         
 -16   2  19         19.27        -25.41        30.56 o                         
 -14   2  19       6158.43       5995.17       261.13 o                         
 -12   2  19        548.76        545.79        62.92 o                         
 -10   2  19       1538.95       1477.49        71.30 o                         
  -8   2  19        368.68        331.75        41.33 o                         
  -6   2  19       2609.24       2494.04        99.75 o                         
  -4   2  19        322.83        359.82        46.63 o                         
  -2   2  19        173.17        209.45        40.51 o                         
   0   2  19        382.52        398.89        51.76 o                         
   2   2  19        762.05        634.90        63.41 o                         
   4   2  19        691.95        619.20        65.22 o                         
   6   2  19        852.75        816.10        75.11 o                         
   8   2  19         40.05         27.98        38.01 o                         
  10   2  19          9.77         29.27        39.55 o                         
  12   2  19        874.66        864.64       100.02 o                         
  14   2  19        101.62         98.32        57.64 o                         
  16   2  19        488.51        435.44        84.53 o                         
  18   2  19         93.12         56.83        73.59 o                         
 -41   3  19        224.76        148.97        85.54 o                         
 -39   3  19         66.52         71.33        72.46 o                         
 -37   3  19         96.52         -2.07        63.29 o                         
 -35   3  19        453.00        459.05       100.73 o                         
 -33   3  19        781.62        890.07       124.58 o                         
 -31   3  19       2845.74       2756.57       197.57 o                         
 -29   3  19        315.85        305.23        80.70 o                         
 -27   3  19        363.28        284.50        76.77 o                         
 -25   3  19          0.46          8.15        50.52 o                         
 -23   3  19        240.02        165.10        75.74 o                         
 -21   3  19       5926.69       6206.60       193.30 o                         
 -19   3  19       2201.37       2252.25       118.00 o                         
 -17   3  19        356.19        356.15        56.61 o                         
 -15   3  19         13.86         24.67        35.69 o                         
 -13   3  19       5878.06       3680.05      1222.56 o                         
 -11   3  19        907.31        934.45        81.32 o                         
  -9   3  19        203.65        192.62        47.86 o                         
  -7   3  19       2088.91       1883.03       112.74 o                         
  -5   3  19        842.52        795.82        62.81 o                         
  -3   3  19       3016.49       2659.02       112.40 o                         
  -1   3  19        914.17       1111.48        78.07 o                         
   1   3  19        103.74        154.63        41.50 o                         
   3   3  19        140.72         72.74        38.25 o                         
   5   3  19          0.42        -15.40        31.56 o                         
   7   3  19       2367.75       2263.53       141.80 o                         
   9   3  19         38.39         29.54        46.24 o                         
  11   3  19        645.52        738.36        93.46 o                         
  13   3  19        425.28        466.10        80.86 o                         
  15   3  19        411.48        503.42        87.60 o                         
  17   3  19        165.24        193.02        70.48 o                         
 -38   4  19          5.41         74.83        78.25 o                         
 -36   4  19        362.19        529.87       112.93 o                         
 -34   4  19          6.87        -21.30        62.68 o                         
 -32   4  19       4394.92       4734.38       276.03 o                         
 -30   4  19       1508.44       1366.77       151.63 o                         
 -28   4  19         90.93        103.90        66.72 o                         
 -26   4  19         45.81         60.22        62.36 o                         
 -24   4  19       1767.70       1680.31       177.76 o                         
 -22   4  19         85.99        121.61       103.90 o                         
 -20   4  19        714.52        766.70       130.82 o                         
 -18   4  19       4760.39       4506.01       234.12 o                         
 -16   4  19         21.98         -7.79        47.19 o                         
 -14   4  19        138.39         66.15        56.32 o                         
 -12   4  19         66.33         70.99        57.98 o                         
 -10   4  19       6035.50       6063.93       262.87 o                         
  -8   4  19        179.50        165.33        48.08 o                         
  -6   4  19       2430.47       2580.62       136.27 o                         
  -4   4  19        352.75        395.78        63.08 o                         
  -2   4  19       5235.61       5380.69       201.62 o                         
   0   4  19       2848.93       2337.63       138.46 o                         
   2   4  19        427.72        417.15        88.07 o                         
   4   4  19         21.36        -34.63        34.63 o                         
   6   4  19          7.96        -35.37        47.51 o                         
   8   4  19         11.56         24.90        56.24 o                         
  10   4  19          8.21        -11.26        56.48 o                         
  12   4  19        470.45        486.73        88.16 o                         
  14   4  19         10.13        -10.41        52.39 o                         
 -33   5  19        329.00        239.37        94.41 o                         
 -31   5  19        769.71        637.10       122.54 o                         
 -29   5  19         36.04         35.05        67.28 o                         
 -27   5  19       2013.15       2160.71       196.54 o                         
 -25   5  19          0.02          4.91        62.40 o                         
 -23   5  19          2.35        -35.37        54.18 o                         
 -21   5  19         33.80        -19.71        55.75 o                         
 -19   5  19         37.19         84.33        63.25 o                         
 -17   5  19          3.53        -47.02        51.13 o                         
 -15   5  19         85.94        184.45        72.01 o                         
 -13   5  19        975.33        902.34       119.91 o                         
 -11   5  19        243.57        355.79        92.01 o                         
  -9   5  19        147.87        152.81        66.62 o                         
  -7   5  19        391.88        342.28        83.29 o                         
  -5   5  19          1.52         30.04        82.62 o                         
  -3   5  19         16.75         60.09        87.63 o                         
  -1   5  19         37.32          1.25        85.13 o                         
   1   5  19        180.73        125.19       102.65 o                         
   3   5  19          7.91         56.33        95.14 o                         
   5   5  19          0.32         50.73        56.51 o                         
   7   5  19          4.64         12.40        66.97 o                         
   9   5  19        224.54        341.41        97.67 o                         
 -26   6  19         24.39         19.79        67.68 o                         
 -24   6  19        407.95        418.39       105.45 o                         
 -22   6  19        462.61        487.45       108.14 o                         
 -20   6  19        316.66        405.67       138.33 o                         
 -18   6  19         13.29        -25.04        86.38 o                         
 -16   6  19        252.07        264.14       130.19 o                         
 -14   6  19        231.54        111.42       112.67 o                         
 -12   6  19         83.67        127.69       108.91 o                         
 -10   6  19       2413.01       2816.69       319.22 o                         
  -8   6  19        822.23        778.66       185.28 o                         
  -6   6  19       1479.57       1574.84       247.87 o                         
  -4   6  19        141.68        281.67       130.19 o                         
  -2   6  19       2102.90       2453.65       309.21 o                         
   0   6  19         19.32         12.52        97.65 o                         
   2   6  19          3.23         37.56       102.65 o                         
 -44   0  20       1076.23       1294.43       226.59 o                         
 -42   0  20         85.31        165.25       116.42 o                         
 -40   0  20        591.82        667.24       162.74 o                         
 -38   0  20        383.49        364.29       126.44 o                         
 -36   0  20        532.18        533.29       138.96 o                         
 -34   0  20       1736.12       1828.97       221.58 o                         
 -32   0  20        343.25        365.54       113.92 o                         
 -30   0  20         67.79        128.94        81.37 o                         
 -28   0  20        942.89        925.13       151.48 o                         
 -26   0  20       2455.82       2407.33       224.08 o                         
 -24   0  20       5272.54       5706.99       230.34 o                         
 -22   0  20      13760.88      14369.13       761.76 o                         
 -20   0  20       4267.66       4624.19       301.70 o                         
 -18   0  20          2.84         31.82        36.96 o                         
 -16   0  20      12395.45      12272.07       276.14 o                         
 -14   0  20      13333.05      13093.25       476.33 o                         
 -12   0  20       3792.06       4137.53       299.82 o                         
 -10   0  20       3839.43       3607.38       161.12 o                         
  -8   0  20        347.52        439.14        67.32 o                         
  -6   0  20       6747.27       6625.24       232.22 o                         
  -4   0  20       9054.16       8392.58       338.63 o                         
  -2   0  20         61.84        127.61        55.07 o                         
   0   0  20      51451.62      48847.36      1682.50 o                         
   2   0  20      19051.73      18265.39       845.63 o                         
   4   0  20       6180.32       6144.72       264.67 o                         
   6   0  20        204.74        231.59        72.04 o                         
   8   0  20       1950.82       1998.84       296.07 o                         
  10   0  20       1379.22       1281.59       140.67 o                         
  12   0  20       1454.94       1402.57       152.22 o                         
  14   0  20         59.79         55.32        64.84 o                         
  16   0  20        121.93         68.85        91.39 o                         
  18   0  20        828.43       1228.08       227.84 o                         
 -43   1  20          1.88         31.30       102.65 o                         
 -41   1  20         35.10         34.74        64.67 o                         
 -39   1  20          1.09        -22.74        56.48 o                         
 -37   1  20        691.59        716.75       112.04 o                         
 -35   1  20          0.22        -16.88        50.89 o                         
 -33   1  20         46.63         67.44        57.94 o                         
 -31   1  20        944.46        745.79        79.78 o                         
 -29   1  20          0.94         -2.39        37.23 o                         
 -27   1  20        100.13        135.56        44.85 o                         
 -25   1  20         62.96         37.60        36.57 o                         
 -23   1  20       2206.48       2209.21       113.54 o                         
 -21   1  20       1234.49       1205.87        85.65 o                         
 -19   1  20        291.72        312.65        49.71 o                         
 -17   1  20       1288.29       1253.06        97.06 o                         
 -15   1  20        138.44        127.85        29.64 o                         
 -13   1  20         41.34         33.75        25.59 o                         
 -11   1  20        562.49        606.94        50.68 o                         
  -9   1  20        400.56        412.91        45.55 o                         
  -7   1  20        272.75        281.16        41.18 o                         
  -5   1  20       2514.69       2547.17       105.08 o                         
  -3   1  20        663.04        777.09        64.70 o                         
  -1   1  20       7803.23       7281.68       187.05 o                         
   1   1  20        103.92         99.50        38.99 o                         
   3   1  20         15.09         35.37        34.76 o                         
   5   1  20        203.04        169.12        46.19 o                         
   7   1  20       3638.44       3645.75       153.43 o                         
   9   1  20        926.01       1012.76        89.21 o                         
  11   1  20         48.78         92.17        46.74 o                         
  13   1  20        542.74        572.81        76.54 o                         
  15   1  20         93.64         24.27        52.64 o                         
  17   1  20        130.95         56.80        76.99 o                         
  19   1  20         70.43          4.35        71.16 o                         
 -42   2  20        286.68        130.19       116.42 o                         
 -40   2  20          0.37         85.13       102.65 o                         
 -38   2  20        176.77        249.12       125.19 o                         
 -36   2  20       2898.95       2892.33       203.65 o                         
 -34   2  20         60.17        113.22        63.81 o                         
 -32   2  20          6.10        -27.90        37.68 o                         
 -30   2  20          1.67         -7.47        38.94 o                         
 -28   2  20        631.32        686.87        76.45 o                         
 -26   2  20       1292.35       1356.57        98.79 o                         
 -24   2  20       1298.01       1205.54        91.45 o                         
 -22   2  20       6973.73       6961.17       204.52 o                         
 -20   2  20         35.68         21.64        38.44 o                         
 -18   2  20          5.53        -31.10        31.10 o                         
 -16   2  20       1898.28       1997.03       109.92 o                         
 -14   2  20       7821.25       7683.79       210.65 o                         
 -12   2  20       2366.27       2190.34       116.76 o                         
 -10   2  20        667.44        594.55        56.19 o                         
  -8   2  20         63.77         50.32        28.98 o                         
  -6   2  20          0.05         -4.54        27.61 o                         
  -4   2  20       1166.82       1100.87        85.29 o                         
  -2   2  20          0.89         19.52        30.59 o                         
   0   2  20        991.19        895.81        73.01 o                         
   2   2  20        490.99        426.22        57.07 o                         
   4   2  20       5711.84       5629.14       182.01 o                         
   6   2  20       1669.98       1593.45       104.02 o                         
   8   2  20       6625.69       6640.65       211.20 o                         
  10   2  20        105.99        103.23        45.89 o                         
  12   2  20        481.40        590.18        88.38 o                         
  14   2  20         73.05        138.46        60.89 o                         
  16   2  20        923.80       1077.18       120.22 o                         
  18   2  20         14.45         16.92        70.93 o                         
 -39   3  20         18.90         -9.39        64.62 o                         
 -37   3  20        101.80         68.88        70.80 o                         
 -35   3  20          4.18         28.27        61.66 o                         
 -33   3  20        182.12        232.78        78.65 o                         
 -31   3  20        986.25        864.59       120.31 o                         
 -29   3  20        259.32        193.37        71.11 o                         
 -27   3  20         11.97         10.55        51.87 o                         
 -25   3  20        498.39        416.47        84.85 o                         
 -23   3  20       2188.00       1912.26       153.53 o                         
 -21   3  20        985.28       1028.71        86.05 o                         
 -19   3  20       8909.80       8863.53       234.14 o                         
 -17   3  20       6554.74       6835.67       205.61 o                         
 -15   3  20       9186.95       8941.31       306.70 o                         
 -13   3  20        595.34        572.10        68.85 o                         
 -11   3  20        584.83        599.64        69.81 o                         
  -9   3  20         35.19        110.07        42.65 o                         
  -7   3  20          1.05        -32.11        32.11 o                         
  -5   3  20          5.59        -12.85        34.90 o                         
  -3   3  20        654.91        626.05        61.34 o                         
  -1   3  20         18.39        -16.22        29.00 o                         
   1   3  20       3270.19       3531.26       141.22 o                         
   3   3  20          5.35        -18.35        31.27 o                         
   5   3  20        783.93        809.69        78.42 o                         
   7   3  20        232.03        219.62        59.84 o                         
   9   3  20         42.98         15.48        45.29 o                         
  11   3  20        603.74        866.02       101.99 o                         
  13   3  20         59.68         39.23        52.80 o                         
  15   3  20        237.53        257.73        74.41 o                         
 -38   4  20        253.12        275.24        97.07 o                         
 -36   4  20          2.92         -5.01        65.06 o                         
 -34   4  20       1435.69       1405.25       164.16 o                         
 -32   4  20          0.34         10.01        64.62 o                         
 -30   4  20         87.42         64.12        84.50 o                         
 -28   4  20       1439.17       1193.63       141.62 o                         
 -26   4  20        188.52        365.33        88.88 o                         
 -24   4  20        303.91        444.94        90.55 o                         
 -22   4  20        243.48        222.16        75.18 o                         
 -20   4  20        687.18        753.55       122.06 o                         
 -18   4  20         36.60          4.94        54.31 o                         
 -16   4  20        783.96        752.13       106.57 o                         
 -14   4  20          0.10        -44.70        44.70 o                         
 -12   4  20        126.41         66.97        57.35 o                         
 -10   4  20         39.80        -10.15        51.95 o                         
  -8   4  20       1138.49        979.41        94.91 o                         
  -6   4  20        286.94        349.26        61.53 o                         
  -4   4  20        256.94        342.72        62.74 o                         
  -2   4  20        481.54        456.90        71.43 o                         
   0   4  20         15.58          9.15        40.27 o                         
   2   4  20        675.86        894.38       119.24 o                         
   4   4  20         69.03        100.54        71.98 o                         
   6   4  20         24.98         11.14        53.84 o                         
   8   4  20        181.23        114.03        66.84 o                         
  10   4  20        205.16        210.51        82.86 o                         
  12   4  20        308.17        427.92        86.20 o                         
 -33   5  20        116.69        118.41        79.30 o                         
 -31   5  20         43.82          7.03        67.68 o                         
 -29   5  20         69.82         59.34        69.67 o                         
 -27   5  20        202.29        250.78        97.02 o                         
 -25   5  20       1837.53       1871.56       236.60 o                         
 -23   5  20        779.46        818.95       123.43 o                         
 -21   5  20         85.08        118.12        71.64 o                         
 -19   5  20        654.78        757.33       116.69 o                         
 -17   5  20       2391.60       2445.45       188.93 o                         
 -15   5  20       1028.99       1280.49       140.59 o                         
 -13   5  20        575.09        596.89       103.74 o                         
 -11   5  20          0.53         24.69        57.57 o                         
  -9   5  20         33.25          0.95        54.35 o                         
  -7   5  20       1669.96       1589.97       152.89 o                         
  -5   5  20          2.63        -12.52        81.37 o                         
  -3   5  20        158.33         38.81        91.39 o                         
  -1   5  20       1308.76       1204.29       212.82 o                         
   1   5  20        544.72        694.78       171.51 o                         
   3   5  20          0.67        -28.79        78.87 o                         
   5   5  20       2568.71       3184.34       229.90 o                         
   7   5  20       1205.06       1332.96       158.23 o                         
 -26   6  20         36.73         66.75        76.11 o                         
 -24   6  20         60.03        119.03        78.05 o                         
 -22   6  20        266.91        318.48        96.38 o                         
 -20   6  20         39.04        -12.26        63.97 o                         
 -18   6  20        537.31        373.06       150.22 o                         
 -16   6  20         34.19        -31.30        91.39 o                         
 -14   6  20        258.62        161.49       118.93 o                         
 -12   6  20          8.53        -36.30        87.63 o                         
 -10   6  20        788.99       1223.07       224.08 o                         
  -8   6  20       1305.06       1553.56       249.12 o                         
  -6   6  20        302.52        351.77       147.72 o                         
  -4   6  20         35.11         53.83       105.16 o                         
  -2   6  20         39.74         -3.76        93.89 o                         
   0   6  20        425.51        399.34       160.24 o                         
 -43   1  21         70.50         17.53       100.15 o                         
 -41   1  21        330.97        130.68        74.48 o                         
 -39   1  21        453.30        522.68       102.58 o                         
 -37   1  21         11.16         20.44        55.58 o                         
 -35   1  21       1655.74       1548.63       149.32 o                         
 -33   1  21       1853.81       1935.95       160.04 o                         
 -31   1  21       1040.47        990.10       211.56 o                         
 -29   1  21       5309.24       5325.67       186.99 o                         
 -27   1  21         32.70         61.21        40.28 o                         
 -25   1  21        239.11        230.39        56.05 o                         
 -23   1  21       1419.54       1523.55        98.02 o                         
 -21   1  21        277.24        253.67        48.83 o                         
 -19   1  21        128.99         94.40        40.18 o                         
 -17   1  21       2680.72       2631.52       142.79 o                         
 -15   1  21       2252.37       2231.85        85.93 o                         
 -13   1  21       2853.76       2898.59       100.44 o                         
 -11   1  21       1577.68       1601.39        78.93 o                         
  -9   1  21       3451.98       3335.45       160.45 o                         
  -7   1  21       6926.84       7078.77       171.70 o                         
  -5   1  21       6643.34       6781.22       229.62 o                         
  -3   1  21      10340.89       9965.29       217.99 o                         
  -1   1  21       1879.39       1874.79       101.09 o                         
   1   1  21       1034.09        876.96        74.63 o                         
   3   1  21       3297.44       3338.75       159.01 o                         
   5   1  21        105.54         95.68        42.70 o                         
   7   1  21        940.93        978.73        87.22 o                         
   9   1  21        686.80        616.16        74.67 o                         
  11   1  21        153.03        171.48        52.85 o                         
  13   1  21        367.96        374.09        69.00 o                         
  15   1  21       1469.25       1379.11       133.39 o                         
  17   1  21          0.39        -16.69        62.84 o                         
 -42   2  21        110.63         53.83       103.90 o                         
 -40   2  21          8.70        -35.05        82.62 o                         
 -38   2  21        149.83        170.25       115.17 o                         
 -36   2  21       1264.53       1245.30       162.12 o                         
 -34   2  21         18.03         10.75        54.43 o                         
 -32   2  21        393.29        464.32        70.23 o                         
 -30   2  21        120.95        120.01        48.86 o                         
 -28   2  21       2917.08       2886.66       143.08 o                         
 -26   2  21       7802.34       7894.97       228.69 o                         
 -24   2  21       1316.56       1350.28        98.29 o                         
 -22   2  21       3909.11       3918.01       158.08 o                         
 -20   2  21       4833.79       4741.64       171.43 o                         
 -18   2  21        182.28        112.86        42.86 o                         
 -16   2  21        764.48        656.25        70.86 o                         
 -14   2  21        140.44        110.53        42.23 o                         
 -12   2  21       3537.60       3455.18       178.21 o                         
 -10   2  21        637.99        632.01        70.87 o                         
  -8   2  21       1157.21       1114.62        71.23 o                         
  -6   2  21          3.85          9.21        29.19 o                         
  -4   2  21        999.41       1111.55        76.77 o                         
  -2   2  21        910.84       1067.52        77.96 o                         
   0   2  21       2554.31       2575.32       121.36 o                         
   2   2  21        940.20        920.85        78.51 o                         
   4   2  21       2288.58       2381.96       129.10 o                         
   6   2  21          0.10         -9.56        37.46 o                         
   8   2  21         17.62         30.72        41.68 o                         
  10   2  21        415.62        464.51        69.34 o                         
  12   2  21          4.32          1.28        48.60 o                         
  14   2  21         34.28         69.81        58.69 o                         
  16   2  21        734.13        738.29       116.33 o                         
 -39   3  21         61.63         88.89        76.47 o                         
 -37   3  21         41.71         17.44        64.14 o                         
 -35   3  21         10.04        -45.93        54.43 o                         
 -33   3  21        800.99        847.26       122.44 o                         
 -31   3  21         21.96         -3.16        54.43 o                         
 -29   3  21        404.53        458.58       135.20 o                         
 -27   3  21       2117.62       2265.79       174.84 o                         
 -25   3  21        190.65        167.53        65.84 o                         
 -23   3  21        384.38        424.27        84.37 o                         
 -21   3  21       5546.34       5256.79       186.49 o                         
 -19   3  21        700.59        658.23        72.86 o                         
 -17   3  21        469.33        203.47       170.69 o                         
 -15   3  21        132.81         50.01        39.88 o                         
 -13   3  21        181.00        169.37        49.25 o                         
 -11   3  21       1120.76       1070.98        91.29 o                         
  -9   3  21        831.32       1009.96        88.93 o                         
  -7   3  21        527.34        587.18        73.20 o                         
  -5   3  21        120.20        202.03        51.79 o                         
  -3   3  21       1682.74       1794.76       121.09 o                         
  -1   3  21       3804.07       3213.54       134.53 o                         
   1   3  21        661.38        601.21        66.56 o                         
   3   3  21        488.54        393.79        57.36 o                         
   5   3  21        128.99        119.99        45.48 o                         
   7   3  21        458.95        462.61        77.11 o                         
   9   3  21         20.05         34.41        47.97 o                         
  11   3  21        436.88        516.09        86.95 o                         
  13   3  21         19.21         68.18        57.54 o                         
 -36   4  21        565.73        449.42       155.23 o                         
 -34   4  21       1718.92       1899.57       188.32 o                         
 -32   4  21        472.47        458.83       105.76 o                         
 -30   4  21       1899.41       2037.63       182.72 o                         
 -28   4  21         12.58         -9.75        65.72 o                         
 -26   4  21       2330.08       2510.09       193.83 o                         
 -24   4  21       1003.42       1186.86       136.76 o                         
 -22   4  21       2593.41       2590.28       242.86 o                         
 -20   4  21         47.49         94.38        65.06 o                         
 -18   4  21       1370.11       1353.54       139.42 o                         
 -16   4  21       3036.84       3081.64       200.57 o                         
 -14   4  21        979.29       1006.19       120.44 o                         
 -12   4  21       1629.35       1523.89       144.21 o                         
 -10   4  21       1035.91        919.70       115.71 o                         
  -8   4  21        793.11        950.75        91.14 o                         
  -6   4  21        685.12        658.82        79.51 o                         
  -4   4  21       4274.39       4439.14       189.69 o                         
  -2   4  21         85.17        129.28        51.72 o                         
   0   4  21       2600.12       2688.96       156.13 o                         
   2   4  21         39.57        -23.20        50.98 o                         
   4   4  21       1262.51       1322.16       145.57 o                         
   6   4  21          3.96        -27.54        80.12 o                         
   8   4  21        724.00        740.29       122.06 o                         
  10   4  21        184.57        194.61        87.30 o                         
 -33   5  21        312.50        366.71       105.78 o                         
 -31   5  21         28.47        -10.42        95.14 o                         
 -29   5  21        125.89        105.70        76.82 o                         
 -27   5  21         57.61        109.24        75.23 o                         
 -25   5  21        222.01         39.67        67.60 o                         
 -23   5  21        155.60        289.88        92.01 o                         
 -21   5  21        295.06        264.76        84.97 o                         
 -19   5  21          2.14        -15.58        55.62 o                         
 -17   5  21         31.58         15.99        58.03 o                         
 -15   5  21        215.35        272.63        82.86 o                         
 -13   5  21         63.27         51.33        61.96 o                         
 -11   5  21         57.97         65.24        61.48 o                         
  -9   5  21         17.00         36.89        70.73 o                         
  -7   5  21         22.24         65.14        64.47 o                         
  -5   5  21        654.09        463.19       148.97 o                         
  -3   5  21         63.51        106.41       102.65 o                         
  -1   5  21        232.63        130.19       103.90 o                         
   1   5  21         50.38         83.87       102.65 o                         
   3   5  21          0.77          3.76        93.89 o                         
   5   5  21          0.21         28.79        97.65 o                         
   7   5  21        128.84         65.77        71.16 o                         
 -24   6  21         14.80         67.18        75.65 o                         
 -22   6  21        664.18        658.58       122.44 o                         
 -20   6  21         23.61        100.66        75.18 o                         
 -18   6  21        126.98        237.85       132.70 o                         
 -16   6  21        519.38        570.85       171.51 o                         
 -14   6  21        477.52        642.21       177.76 o                         
 -12   6  21       1017.17       1325.72       235.35 o                         
 -10   6  21        243.37        229.09       133.95 o                         
  -8   6  21        283.45        121.43       117.68 o                         
  -6   6  21          0.23        -16.27        97.65 o                         
  -4   6  21       2000.61       2183.25       299.20 o                         
  -2   6  21        170.22        266.65       140.21 o                         
 -44   0  22        110.77        219.08       126.44 o                         
 -42   0  22       1460.61       1865.28       259.14 o                         
 -40   0  22        374.58        538.30       152.73 o                         
 -38   0  22       1908.18       2293.41       266.65 o                         
 -36   0  22        387.05        510.76       136.45 o                         
 -34   0  22         40.19         32.55        77.62 o                         
 -32   0  22         25.05         -3.76        71.36 o                         
 -30   0  22       2791.12       2974.43       266.65 o                         
 -28   0  22        285.45        192.79        92.64 o                         
 -26   0  22        206.40        143.96        85.13 o                         
 -24   0  22      15486.66      14153.56       538.30 o                         
 -22   0  22          3.34         -8.76        61.34 o                         
 -20   0  22       5505.46       5639.13       307.96 o                         
 -18   0  22       2504.18       2727.59       138.61 o                         
 -16   0  22       9247.11       9146.17       387.45 o                         
 -14   0  22       3106.10       3086.45       152.19 o                         
 -12   0  22       1526.49       1565.16       113.36 o                         
 -10   0  22       2230.07       2370.86       141.33 o                         
  -8   0  22      18171.98      18115.00       519.52 o                         
  -6   0  22       3427.28       3060.35       269.78 o                         
  -4   0  22       2525.51       2417.90       158.08 o                         
  -2   0  22       1823.52       1847.98       144.16 o                         
   0   0  22      10593.82      10952.07       348.28 o                         
   2   0  22       1415.87       1538.35       141.14 o                         
   4   0  22         72.73         54.09        57.05 o                         
   6   0  22       1137.88       1331.68       141.50 o                         
   8   0  22       1109.63       1310.04       146.03 o                         
  10   0  22       5112.59       5125.88       281.96 o                         
  12   0  22         58.08         91.19        68.54 o                         
  14   0  22        235.65        230.72        88.40 o                         
  16   0  22        682.18        768.64       189.03 o                         
 -43   1  22         10.60        -47.57        91.39 o                         
 -41   1  22         47.42         48.34        65.91 o                         
 -39   1  22        370.34        217.80        81.08 o                         
 -37   1  22         67.86        -14.42        59.46 o                         
 -35   1  22        174.92        207.96        75.18 o                         
 -33   1  22        118.25         77.74        58.27 o                         
 -31   1  22        528.83        624.10        96.90 o                         
 -29   1  22        159.07        173.71        49.80 o                         
 -27   1  22        259.07        272.85        54.24 o                         
 -25   1  22         84.60         67.10        40.21 o                         
 -23   1  22        689.21        616.04        69.57 o                         
 -21   1  22        637.02        679.04        70.84 o                         
 -19   1  22       1306.14       1197.41        87.92 o                         
 -17   1  22        148.25        153.55        43.12 o                         
 -15   1  22       6372.08       6398.05       193.65 o                         
 -13   1  22       3059.21       3010.73       135.16 o                         
 -11   1  22        568.43        667.03        56.11 o                         
  -9   1  22        826.10        777.32        62.47 o                         
  -7   1  22         49.95         50.96        33.68 o                         
  -5   1  22        681.43        598.94        60.88 o                         
  -3   1  22       1009.40       1019.55        76.98 o                         
  -1   1  22        479.97        512.54        60.38 o                         
   1   1  22        445.94        435.77        60.09 o                         
   3   1  22        167.72        146.45        44.80 o                         
   5   1  22       1377.20       1494.64       103.80 o                         
   7   1  22        183.36        215.15        53.40 o                         
   9   1  22          0.49        -13.18        39.19 o                         
  11   1  22        127.46        105.55        49.43 o                         
  13   1  22        348.92        347.50        68.29 o                         
  15   1  22        613.20        671.59       103.87 o                         
 -42   2  22       1057.70       1183.01       225.34 o                         
 -40   2  22        164.84        211.56       122.68 o                         
 -38   2  22         16.15        -45.07        78.87 o                         
 -36   2  22         87.68        117.68       101.40 o                         
 -34   2  22        255.96        294.44        85.13 o                         
 -32   2  22       1848.93       1859.34       127.55 o                         
 -30   2  22       3953.44       3653.69       166.17 o                         
 -28   2  22       1353.26       1508.35       108.41 o                         
 -26   2  22         22.94          6.98        38.54 o                         
 -24   2  22        517.47        492.47        67.93 o                         
 -22   2  22      16303.58      16699.53       714.14 o                         
 -20   2  22         30.30         33.04        39.75 o                         
 -18   2  22       3015.21       2948.27       139.54 o                         
 -16   2  22       1011.10       1046.60        87.27 o                         
 -14   2  22         30.62         57.86        40.17 o                         
 -12   2  22      11651.58      11417.16       272.32 o                         
 -10   2  22       1540.38       1451.99       103.11 o                         
  -8   2  22        127.36        172.41        49.52 o                         
  -6   2  22        545.33        573.55        58.63 o                         
  -4   2  22        436.66        381.85        51.96 o                         
  -2   2  22        684.02        769.00        70.32 o                         
   0   2  22       2729.05       2611.56       124.64 o                         
   2   2  22        365.85        326.11        55.15 o                         
   4   2  22        310.23        344.46        57.66 o                         
   6   2  22        691.69        663.82        75.89 o                         
   8   2  22         25.04         -2.77        39.99 o                         
  10   2  22        185.97        173.00        54.64 o                         
  12   2  22        226.36        283.85        73.39 o                         
  14   2  22       1387.17       1785.11       161.68 o                         
 -39   3  22        520.86        434.40       156.48 o                         
 -37   3  22         92.02        219.94        83.86 o                         
 -35   3  22        280.64        269.14       115.17 o                         
 -33   3  22          5.37         22.95        59.86 o                         
 -31   3  22          0.33        -19.70        53.55 o                         
 -29   3  22          4.30          2.89        54.46 o                         
 -27   3  22        303.45        430.49        89.82 o                         
 -25   3  22        153.39        199.46        71.64 o                         
 -23   3  22          0.28        -31.92        47.58 o                         
 -21   3  22        785.19        733.96        77.68 o                         
 -19   3  22         43.09         15.88        28.84 o                         
 -17   3  22        439.03        493.38        77.64 o                         
 -15   3  22       1568.21       1493.11       134.05 o                         
 -13   3  22        781.40        745.45        80.23 o                         
 -11   3  22       3122.32       2945.36       146.63 o                         
  -9   3  22       1682.81       1467.06       107.20 o                         
  -7   3  22         39.09         57.45        43.12 o                         
  -5   3  22        128.02         47.82        42.64 o                         
  -3   3  22         13.75         -4.24        38.49 o                         
  -1   3  22         12.26         13.97        42.94 o                         
   1   3  22          9.18         32.13        36.88 o                         
   3   3  22        884.87        946.45        85.44 o                         
   5   3  22         11.79        -31.48        34.54 o                         
   7   3  22       4890.29       5172.07       225.72 o                         
   9   3  22        159.18        183.62        63.91 o                         
  11   3  22        793.68        895.46       110.28 o                         
  13   3  22        902.27       1320.71       132.68 o                         
 -36   4  22        134.67        123.44        79.65 o                         
 -34   4  22        342.06        353.20       100.02 o                         
 -32   4  22        922.61        856.05       131.43 o                         
 -30   4  22        111.16         89.33        72.69 o                         
 -28   4  22        204.34        253.47        82.59 o                         
 -26   4  22          4.76         39.83        61.66 o                         
 -24   4  22        970.34       1109.99       133.66 o                         
 -22   4  22         55.29         90.50        65.59 o                         
 -20   4  22         80.57        103.32        65.06 o                         
 -18   4  22          0.06        -13.43        54.31 o                         
 -16   4  22         67.99        109.93        64.05 o                         
 -14   4  22       1670.58       1693.44       154.84 o                         
 -12   4  22        460.07        272.84        76.68 o                         
 -10   4  22        391.48        464.85       161.49 o                         
  -8   4  22         13.64         10.97        40.23 o                         
  -6   4  22        723.69        723.38        85.03 o                         
  -4   4  22        570.05        436.07        72.47 o                         
  -2   4  22        101.52         80.23        50.34 o                         
   0   4  22        198.01        165.51        58.68 o                         
   2   4  22        143.54        202.34        74.80 o                         
   4   4  22        328.43        242.98        81.17 o                         
   6   4  22        497.08        406.86       147.72 o                         
   8   4  22        354.88        319.22       143.96 o                         
  10   4  22        356.27        528.29       172.76 o                         
 -31   5  22        124.10         38.09        81.37 o                         
 -29   5  22         73.91         33.56        67.12 o                         
 -27   5  22         61.88        146.52        77.83 o                         
 -25   5  22         24.03         -3.65        60.87 o                         
 -23   5  22        148.64        124.66        73.88 o                         
 -21   5  22        112.74         64.45        66.23 o                         
 -19   5  22       2920.98       3243.15       224.65 o                         
 -17   5  22        140.38        143.07        73.98 o                         
 -15   5  22       2213.52       2436.48       193.86 o                         
 -13   5  22       1919.46       1903.87       171.39 o                         
 -11   5  22       1860.33       2023.59       177.50 o                         
  -9   5  22        364.25        436.90        97.31 o                         
  -7   5  22        567.98        661.74       111.02 o                         
  -5   5  22         15.41         51.33        92.64 o                         
  -3   5  22         19.88        -53.83        76.36 o                         
  -1   5  22        360.80        573.35       163.99 o                         
   1   5  22          8.13        -18.78        88.88 o                         
   3   5  22       1629.04       2163.22       294.19 o                         
   5   5  22         86.90        214.07       132.70 o                         
 -24   6  22        114.72        206.52        90.57 o                         
 -22   6  22        229.52        268.18        92.83 o                         
 -20   6  22        280.57        315.47       143.96 o                         
 -18   6  22        278.98        445.66       160.24 o                         
 -16   6  22         10.21        -78.87        78.87 o                         
 -14   6  22        712.68        652.22       180.27 o                         
 -12   6  22        395.84        232.85       133.95 o                         
 -10   6  22        662.33        668.49       176.51 o                         
  -8   6  22        457.16        534.55       169.00 o                         
  -6   6  22        219.95        101.40       117.68 o                         
  -4   6  22        288.27        324.23       147.72 o                         
 -43   1  23        705.89        946.41       206.56 o                         
 -41   1  23          0.02        -53.91        53.91 o                         
 -39   1  23       2128.73       1832.35       173.07 o                         
 -37   1  23         50.98         20.71        57.70 o                         
 -35   1  23       1570.27       1740.59       160.14 o                         
 -33   1  23        358.01        417.54        89.20 o                         
 -31   1  23       2647.09       2979.86       194.01 o                         
 -29   1  23       2881.98       2905.75       187.61 o                         
 -27   1  23       1282.26       1264.43        95.86 o                         
 -25   1  23        184.26        189.25        49.35 o                         
 -23   1  23       6625.83       6804.24       205.44 o                         
 -21   1  23        616.31        727.99        73.69 o                         
 -19   1  23       3641.45       3685.67       151.14 o                         
 -17   1  23        392.16        439.29        82.59 o                         
 -15   1  23        112.68        113.36        43.08 o                         
 -13   1  23        339.34        333.24        44.53 o                         
 -11   1  23        168.58        148.61        37.34 o                         
  -9   1  23       6276.22       6037.56       172.61 o                         
  -7   1  23        814.90        809.63        67.32 o                         
  -5   1  23       1861.84       1868.42        99.78 o                         
  -3   1  23        630.07        643.85        65.49 o                         
  -1   1  23        264.80        278.17        50.93 o                         
   1   1  23        471.94        481.97        62.98 o                         
   3   1  23       2736.67       2850.00       138.56 o                         
   5   1  23          6.29         17.87        38.16 o                         
   7   1  23         17.30         62.43        43.82 o                         
   9   1  23          8.70        -35.71        38.48 o                         
  11   1  23        319.93        448.03        73.52 o                         
  13   1  23        224.66        222.89        62.30 o                         
  15   1  23         39.67         37.30        59.61 o                         
 -42   2  23         14.61         68.85       105.16 o                         
 -40   2  23          1.02         -8.76        87.63 o                         
 -38   2  23        948.93        928.88       195.29 o                         
 -36   2  23        709.85        474.46       148.97 o                         
 -34   2  23        114.49        197.79       112.67 o                         
 -32   2  23         31.29         40.79        46.11 o                         
 -30   2  23         79.96        125.70        49.78 o                         
 -28   2  23       3408.66       3483.82       161.41 o                         
 -26   2  23       3293.19       3328.62       249.31 o                         
 -24   2  23       4363.03       4602.47       179.03 o                         
 -22   2  23        143.40        119.94        48.38 o                         
 -20   2  23        934.01       1011.00        88.71 o                         
 -18   2  23       1920.16       1971.87       118.53 o                         
 -16   2  23         71.55         19.08        39.27 o                         
 -14   2  23        590.02        637.65        74.19 o                         
 -12   2  23       2128.75       2005.66       121.48 o                         
 -10   2  23        869.78        794.17        81.79 o                         
  -8   2  23         43.08         60.25        40.88 o                         
  -6   2  23       1107.65       1146.33        80.12 o                         
  -4   2  23        190.53        107.03        39.26 o                         
  -2   2  23       3627.46       3180.56       136.18 o                         
   0   2  23        373.64        325.94        55.29 o                         
   2   2  23       3261.30       3179.21       145.00 o                         
   4   2  23        526.20        562.03        69.39 o                         
   6   2  23       1625.78       1745.27       117.13 o                         
   8   2  23        886.80        881.39        90.93 o                         
  10   2  23        269.18        260.58        62.61 o                         
  12   2  23          0.02        -32.61        47.86 o                         
  14   2  23         36.27         52.50        75.37 o                         
 -39   3  23         20.26        -26.29        92.64 o                         
 -37   3  23        438.96        538.43       113.05 o                         
 -35   3  23        163.97        129.57        72.59 o                         
 -33   3  23          0.47        -46.69        52.53 o                         
 -31   3  23          6.39         16.90        54.00 o                         
 -29   3  23          8.97        -30.04        48.59 o                         
 -27   3  23       2704.30       2688.28       277.29 o                         
 -25   3  23       1229.43       1237.43       133.17 o                         
 -23   3  23         29.21         38.61        56.32 o                         
 -21   3  23         72.31         12.40        27.99 o                         
 -19   3  23       4634.14       4740.02       184.71 o                         
 -17   3  23        160.56         69.24        43.74 o                         
 -15   3  23          0.17         -6.87        38.14 o                         
 -13   3  23       1697.91       1439.64       107.76 o                         
 -11   3  23          7.27         -9.19        37.51 o                         
  -9   3  23       1968.43       1957.56       126.05 o                         
  -7   3  23        505.06        345.48        64.92 o                         
  -5   3  23       1886.66       1821.93       125.90 o                         
  -3   3  23        525.69        503.12        75.20 o                         
  -1   3  23       1679.86       1626.97       124.72 o                         
   1   3  23        113.41        135.17        54.52 o                         
   3   3  23        117.11        124.46        47.01 o                         
   5   3  23         28.53         -1.97        39.01 o                         
   7   3  23         19.79         23.99        49.42 o                         
   9   3  23        240.04        304.62        74.12 o                         
  11   3  23         19.48         32.94        57.05 o                         
 -36   4  23        940.77        928.03       244.74 o                         
 -34   4  23        725.73        995.38       142.96 o                         
 -32   4  23        188.98        259.61        90.17 o                         
 -30   4  23        397.26        374.52        96.39 o                         
 -28   4  23       1492.42       1577.96       162.87 o                         
 -26   4  23       1125.63       1129.14       138.97 o                         
 -24   4  23       2936.26       3006.04       211.97 o                         
 -22   4  23         60.34        141.76        70.01 o                         
 -20   4  23       1485.89       1584.82       154.43 o                         
 -18   4  23        129.76        132.45        70.67 o                         
 -16   4  23       1805.09       1957.20       167.35 o                         
 -14   4  23        194.61        188.14        75.74 o                         
 -12   4  23          6.27        -13.58        51.33 o                         
 -10   4  23        272.28        343.02        84.51 o                         
  -8   4  23        174.57        128.94        55.18 o                         
  -6   4  23        325.24        284.89        62.93 o                         
  -4   4  23        962.52        952.01        99.50 o                         
  -2   4  23       2278.60       2422.91       152.56 o                         
   0   4  23        102.96        102.93        53.16 o                         
   2   4  23        412.52        491.78       133.95 o                         
   4   4  23        158.65        158.54        78.31 o                         
   6   4  23       1887.65       2185.75       294.19 o                         
   8   4  23        401.21        309.21       142.71 o                         
 -31   5  23        132.82        196.45        87.63 o                         
 -29   5  23        257.40        284.63        94.25 o                         
 -27   5  23          0.79        -12.78        61.35 o                         
 -25   5  23         27.11        -21.96        58.34 o                         
 -23   5  23        322.05        353.76        96.78 o                         
 -21   5  23         19.99         52.04        68.85 o                         
 -19   5  23        782.77        782.95       124.35 o                         
 -17   5  23         89.54         53.35        64.84 o                         
 -15   5  23         10.83         12.52        60.19 o                         
 -13   5  23         40.81        -29.33        55.75 o                         
 -11   5  23        169.01        155.77        74.70 o                         
  -9   5  23        903.69        859.82       125.07 o                         
  -7   5  23         15.69          7.00        54.90 o                         
  -5   5  23        185.99        179.02       118.93 o                         
  -3   5  23        475.13        418.12       150.22 o                         
  -1   5  23        166.68        458.18       156.48 o                         
   1   5  23          0.27         32.55        97.65 o                         
   3   5  23         28.52        -25.04       100.15 o                         
 -22   6  23        359.21        246.66        94.11 o                         
 -20   6  23       1245.89       1124.17       226.59 o                         
 -18   6  23          0.29        130.19       116.42 o                         
 -16   6  23        192.73        -73.86        91.39 o                         
 -14   6  23          0.12        -56.33        88.88 o                         
 -12   6  23       1355.67       1306.94       240.36 o                         
 -10   6  23        120.68        216.57       132.70 o                         
  -8   6  23        312.54        275.41       135.20 o                         
 -42   0  24        982.85       1032.79       204.05 o                         
 -40   0  24        378.44        368.05       136.45 o                         
 -38   0  24       4017.59       3818.18       343.01 o                         
 -36   0  24         49.50        121.43        95.14 o                         
 -34   0  24         60.29        140.21        97.65 o                         
 -32   0  24       2859.65       2719.05       269.15 o                         
 -30   0  24         13.72         25.04        76.36 o                         
 -28   0  24       1257.08       1003.99       165.25 o                         
 -26   0  24        219.72        277.91       100.15 o                         
 -24   0  24          7.22         20.03        68.85 o                         
 -22   0  24       1170.93       1024.02       162.74 o                         
 -20   0  24       4592.20       4693.23       320.48 o                         
 -18   0  24       2019.29       2210.70       144.59 o                         
 -16   0  24       3670.10       3520.43       168.74 o                         
 -14   0  24      12303.64      12812.65       922.62 o                         
 -12   0  24       4170.82       3916.59       233.47 o                         
 -10   0  24        752.51        632.12        85.66 o                         
  -8   0  24      18078.10      17547.48       483.84 o                         
  -6   0  24       2002.13       2418.06       161.47 o                         
  -4   0  24       1291.67       1318.40       126.75 o                         
  -2   0  24       1989.52       1779.98       148.82 o                         
   0   0  24         55.35         59.97        52.62 o                         
   2   0  24        194.77        215.08        73.46 o                         
   4   0  24       1132.01       1431.98       197.79 o                         
   6   0  24       4808.81       5002.52       274.83 o                         
   8   0  24       1305.81       1442.89       159.15 o                         
  10   0  24        130.82         93.97        71.94 o                         
  12   0  24       1078.67       1366.32       165.97 o                         
  14   0  24        139.51         58.84        74.80 o                         
 -43   1  24         51.04          0.00       100.15 o                         
 -41   1  24        191.28        215.09        84.76 o                         
 -39   1  24         14.27        -42.98        54.86 o                         
 -37   1  24        216.96        191.67        83.87 o                         
 -35   1  24        970.22       1041.74       129.50 o                         
 -33   1  24         66.27        -28.84        48.19 o                         
 -31   1  24        353.19        343.82       147.09 o                         
 -29   1  24        297.94        267.06        75.03 o                         
 -27   1  24        348.00        275.18        75.68 o                         
 -25   1  24        281.94        266.04        54.56 o                         
 -23   1  24        484.79        454.02        64.25 o                         
 -21   1  24       7181.78       7149.87       213.78 o                         
 -19   1  24        707.52        700.21        74.91 o                         
 -17   1  24         19.47         41.11        39.14 o                         
 -15   1  24        828.55        862.99        81.27 o                         
 -13   1  24         98.14         91.72        42.83 o                         
 -11   1  24       9684.43       9661.13       206.51 o                         
  -9   1  24        722.63        628.60        61.41 o                         
  -7   1  24        950.14        875.58        71.82 o                         
  -5   1  24        239.79        176.42        45.01 o                         
  -3   1  24        215.29        164.66        43.78 o                         
  -1   1  24        101.40         83.15        39.80 o                         
   1   1  24        627.15        626.49        71.58 o                         
   3   1  24        148.22        117.15        45.26 o                         
   5   1  24        336.99        340.40        61.71 o                         
   7   1  24        432.12        473.81        73.72 o                         
   9   1  24        247.85        264.20        61.71 o                         
  11   1  24          6.21         41.73        47.80 o                         
  13   1  24        552.04        544.23        95.75 o                         
 -42   2  24        218.61        225.34       127.69 o                         
 -40   2  24         89.28         85.13       111.42 o                         
 -38   2  24        281.45         88.88       101.40 o                         
 -36   2  24        748.39        798.69       180.27 o                         
 -34   2  24          9.03          5.01        83.87 o                         
 -32   2  24         77.87         -5.36        50.89 o                         
 -30   2  24       3222.85       3264.73       181.79 o                         
 -28   2  24       2354.03       2649.91       144.90 o                         
 -26   2  24         14.96         44.89        43.05 o                         
 -24   2  24       1529.53       1515.48       139.15 o                         
 -22   2  24        262.43        173.30        51.47 o                         
 -20   2  24         47.63         32.26        41.87 o                         
 -18   2  24       3932.50       4098.41       241.70 o                         
 -16   2  24       8005.97       7943.65       236.12 o                         
 -14   2  24       1511.84       1511.80       108.41 o                         
 -12   2  24       4062.19       4263.24       176.76 o                         
 -10   2  24         37.21         89.78        46.31 o                         
  -8   2  24         30.08         30.16        41.18 o                         
  -6   2  24       2199.29       1996.92       157.32 o                         
  -4   2  24        542.07        404.94        57.31 o                         
  -2   2  24          4.53         -0.51        32.91 o                         
   0   2  24         14.28        -24.93        32.06 o                         
   2   2  24        284.24        255.00        55.16 o                         
   4   2  24        333.55        285.29        63.24 o
[truncated: 77,439 more chars]
