# Supplementary material for: Stoichiometric and polymorphic salts of hexa­methyl­ene­tetra­minium and 2-chloro-4-nitro­benzoate
Source: Acta Crystallogr E Crystallogr Commun. 2017 Oct 13;73(Pt 11):1630–5. doi: 10.1107/S2056989017014359 (PMC5683479; doi:10.1107/S2056989017014359)
Supplement: Supplementary file 3 [file e-73-01630-IIsup3.hkl]

data_II                                                                         
_shelx_title ' 12a_X6aL_a in Pnma'                                              
_shelx_refln_list_code          4                                               
_shelx_F_calc_maximum      334.75                                               
_exptl_crystal_F_000      1120.00                                               
_reflns_d_resolution_high  0.7571                                               
                                                                                
loop_                                                                           
 _space_group_symop_operation_xyz                                               
 'x, y, z'                                                                      
 '-x+1/2, -y, z+1/2'                                                            
 '-x, y+1/2, -z'                                                                
 'x+1/2, -y+1/2, -z+1/2'                                                        
 '-x, -y, -z'                                                                   
 'x-1/2, y, -z-1/2'                                                             
 'x, -y-1/2, z'                                                                 
 '-x-1/2, y-1/2, z-1/2'                                                         
                                                                                
_cell_length_a     8.2777                                                       
_cell_length_b    19.7942                                                       
_cell_length_c    13.5331                                                       
_cell_angle_alpha  90.000                                                       
_cell_angle_beta   90.000                                                       
_cell_angle_gamma  90.000                                                       
                                                                                
_shelx_F_squared_multiplier     1.000                                           
                                                                                
loop_                                                                           
 _refln_index_h                                                                 
 _refln_index_k                                                                 
 _refln_index_l                                                                 
 _refln_F_squared_calc                                                          
 _refln_F_squared_meas                                                          
 _refln_F_squared_sigma                                                         
 _refln_observed_status                                                         
   2   0   0      26187.61      21007.87      2079.82 o                         
   4   0   0      34866.69      35472.47       460.68 o                         
   6   0   0       1630.12       1702.63        36.46 o                         
   8   0   0        558.62        636.98        17.18 o                         
  10   0   0        922.09        843.01        49.55 o                         
   2   1   0      15284.17      15008.45       115.40 o                         
   4   1   0        291.56        267.52         5.22 o                         
   6   1   0        893.78        938.05        12.48 o                         
   8   1   0         99.57         84.08         6.50 o                         
  10   1   0          3.87         -0.67         9.97 o                         
   0   2   0       2962.36       2969.74        19.40 o                         
   4   2   0      12852.56      13814.29       131.86 o                         
   6   2   0       1701.37       1683.82        16.43 o                         
   8   2   0        203.00        150.99         9.19 o                         
  10   2   0        792.47        750.73        33.28 o                         
   2   3   0       3218.32       3625.36        24.01 o                         
   4   3   0         21.75         20.34         2.27 o                         
   6   3   0        377.12        385.74         7.76 o                         
   8   3   0        397.01        356.85        13.24 o                         
  10   3   0          1.33         12.50        13.09 o                         
   0   4   0      10124.35      10281.46        81.56 o                         
   2   4   0       3368.99       3302.88        16.65 o                         
   4   4   0       2667.17       2880.16        20.48 o                         
   6   4   0       1591.33       1529.64        16.31 o                         
   8   4   0        877.15        918.31        20.79 o                         
  10   4   0       1066.46       1096.39        39.96 o                         
   2   5   0      21773.11      20933.90       238.53 o                         
   4   5   0        735.80        741.01         9.50 o                         
   6   5   0        928.38        885.98        12.55 o                         
   8   5   0       1857.33       1823.44        32.49 o                         
  10   5   0         37.24         33.17        13.26 o                         
   0   6   0      18671.87      19579.16       287.46 o                         
   2   6   0      18856.49      19944.36       184.06 o                         
   4   6   0       1792.67       1747.76        21.14 o                         
   6   6   0        357.59        314.17        11.42 o                         
   8   6   0       1759.57       1774.98        29.42 o                         
  10   6   0        866.26        883.76        42.11 o                         
   2   7   0       1658.19       1735.28        11.54 o                         
   4   7   0         13.31         10.43         2.26 o                         
   6   7   0        589.01        539.29        14.97 o                         
   8   7   0          0.21          0.58         6.00 o                         
  10   7   0         23.38         13.16         9.70 o                         
   0   8   0        606.67        711.71        11.44 o                         
   2   8   0       5634.29       6074.44        42.87 o                         
   4   8   0       2389.62       2510.42        37.14 o                         
   6   8   0       2698.87       2586.80        44.46 o                         
   8   8   0        107.33        104.82         9.91 o                         
  10   8   0        305.39        322.07        18.83 o                         
   2   9   0       2071.25       2013.87        14.15 o                         
   4   9   0        761.20        795.08         9.67 o                         
   6   9   0         12.29         22.02        21.54 o                         
   8   9   0        213.40        208.66        11.93 o                         
  10   9   0         37.12         31.10        12.76 o                         
   0  10   0       1999.03       1880.06        36.56 o                         
   2  10   0       3486.25       3738.61        31.43 o                         
   4  10   0        758.37        714.86         9.97 o                         
   6  10   0         22.33         16.33         6.07 o                         
   8  10   0         18.26         15.05         6.71 o                         
  10  10   0         84.35         71.90        12.38 o                         
   2  11   0       1386.64       1303.32        15.72 o                         
   4  11   0         13.45          7.97         3.46 o                         
   6  11   0        388.97        386.76        13.67 o                         
   8  11   0        486.81        476.02        17.22 o                         
   0  12   0      14032.82      13783.34       181.69 o                         
   2  12   0        412.71        380.07         8.29 o                         
   4  12   0        166.53        154.23         6.58 o                         
   6  12   0        126.73        129.27         9.07 o                         
   8  12   0         35.63         34.59         9.50 o                         
   2  13   0       2007.38       1807.03       110.01 o                         
   4  13   0        448.62        427.74        13.47 o                         
   6  13   0        292.00        291.95        13.08 o                         
   8  13   0        957.11        937.72        29.96 o                         
   0  14   0       6277.27       6013.97       114.03 o                         
   2  14   0         40.27         27.23         5.33 o                         
   4  14   0        312.93        346.60        10.22 o                         
   6  14   0        126.53        124.56        12.02 o                         
   8  14   0          0.02         -3.39         8.43 o                         
   2  15   0       1814.65       1756.49        26.09 o                         
   4  15   0        264.50        315.08        12.26 o                         
   6  15   0        839.55        831.86        26.40 o                         
   8  15   0        214.23        242.89        17.42 o                         
   0  16   0        861.73        943.04        32.92 o                         
   2  16   0          7.79         12.28         4.10 o                         
   4  16   0        522.00        408.80        13.58 o                         
   6  16   0          1.55          0.83         7.21 o                         
   8  16   0        988.48       1078.68        33.78 o                         
   2  17   0          8.51          3.82         3.72 o                         
   4  17   0        229.94        221.69        11.01 o                         
   6  17   0        231.76        249.40        16.43 o                         
   8  17   0        489.50        590.67        26.56 o                         
   0  18   0      16584.50      15966.84       292.10 o                         
   2  18   0         13.58          8.55         4.05 o                         
   4  18   0       2488.41       2032.32        39.15 o                         
   6  18   0         13.21          7.68         8.37 o                         
   2  19   0       2422.39       2312.72        38.47 o                         
   4  19   0        664.48        635.58        23.03 o                         
   6  19   0        549.31        511.18        23.37 o                         
   0  20   0         56.59         63.19        11.51 o                         
   2  20   0         19.13         29.35         6.11 o                         
   4  20   0        104.40         94.32        11.75 o                         
   6  20   0         59.46         31.75        10.48 o                         
   2  21   0        110.45        118.90         9.70 o                         
   4  21   0         39.04         35.60         9.79 o                         
   6  21   0        209.41        255.29        18.48 o                         
   0  22   0          4.68         13.99        11.75 o                         
   2  22   0         24.55         24.34         9.56 o                         
   4  22   0         45.73         51.58        10.97 o                         
   2  23   0        107.12         83.63        12.22 o                         
   4  23   0         39.12         58.09        11.51 o                         
   0  24   0        386.30        394.63        24.27 o                         
   2  24   0        518.04        578.38        24.06 o                         
   4  24   0        496.90        473.28        30.28 o                         
   2  25   0       1324.89       1376.18        82.81 o                         
   0  26   0          1.22          4.95        19.11 o                         
   1   0   1        114.10        121.69         7.50 o                         
   2   0   1       1493.42       1316.66        94.10 o                         
   3   0   1          9.81          8.91         2.17 o                         
   4   0   1        210.36        215.84         4.63 o                         
   5   0   1        479.63        541.68         8.84 o                         
   6   0   1         99.49        113.80         5.11 o                         
   7   0   1       2349.03       2250.79        23.32 o                         
   8   0   1        452.01        447.14        11.99 o                         
   9   0   1        162.05        170.10        17.00 o                         
  10   0   1        153.92        168.30        17.93 o                         
   0   1   1        193.60        154.64         7.67 o                         
   1   1   1         30.60         49.68         2.01 o                         
   3   1   1         41.78         37.62         1.55 o                         
   4   1   1        122.21        140.98         2.94 o                         
   5   1   1        478.65        518.63         6.07 o                         
   6   1   1          0.23         -2.10         2.10 o                         
   7   1   1        183.69        199.61         4.90 o                         
   8   1   1          0.83          4.30         3.29 o                         
   9   1   1         17.68         14.77         7.15 o                         
  10   1   1         15.35         14.80         8.34 o                         
   1   2   1       6917.15       6893.86        27.56 o                         
   2   2   1       4656.78       4623.89        17.01 o                         
   3   2   1       4896.18       4979.41        23.58 o                         
   4   2   1        664.30        635.89         5.52 o                         
   5   2   1         23.37         14.52         1.91 o                         
   6   2   1        530.29        557.29         6.37 o                         
   7   2   1       3096.54       3082.31        27.89 o                         
   8   2   1        327.70        323.58         8.76 o                         
   9   2   1        166.76        170.66         9.27 o                         
  10   2   1         12.09          6.89         7.66 o                         
   0   3   1        335.50        331.64         2.91 o                         
   1   3   1      21691.00      21407.04       123.50 o                         
   2   3   1       1369.96       1392.50         7.39 o                         
   3   3   1         49.11         72.99         2.15 o                         
   4   3   1         35.77         33.50         2.02 o                         
   5   3   1       2377.64       2509.41        13.67 o                         
   6   3   1        601.50        623.34         7.11 o                         
   7   3   1         34.88         32.98         3.19 o                         
   8   3   1          1.97          3.62         3.89 o                         
   9   3   1        164.32        168.73         9.27 o                         
  10   3   1          0.30          9.56         7.50 o                         
   1   4   1       6836.76       6854.42        34.97 o                         
   2   4   1       1495.30       1583.01         9.15 o                         
   3   4   1        908.74        879.80         7.46 o                         
   4   4   1        743.91        782.72         7.84 o                         
   5   4   1        123.05        103.45         3.10 o                         
   6   4   1        723.73        769.77         9.28 o                         
   7   4   1       1110.89       1124.69        10.75 o                         
   8   4   1        188.58        197.26         7.64 o                         
   9   4   1         12.45         14.50         5.24 o                         
  10   4   1         23.95         12.78         7.98 o                         
   0   5   1        469.13        482.89         4.51 o                         
   1   5   1        339.25        362.85         5.50 o                         
   2   5   1        109.39        120.85         1.95 o                         
   3   5   1        283.81        279.48         3.88 o                         
   4   5   1        534.96        520.09         5.49 o                         
   5   5   1        545.65        518.42         6.17 o                         
   6   5   1        147.89        137.72         4.35 o                         
   7   5   1         58.51         61.78         4.98 o                         
   8   5   1        126.14        128.84         6.88 o                         
   9   5   1        154.57        171.80         8.01 o                         
  10   5   1         45.85         47.59         9.67 o                         
   1   6   1        504.09        483.57         3.84 o                         
   2   6   1       1408.88       1497.90         7.09 o                         
   3   6   1       3523.28       3415.05        20.77 o                         
   4   6   1        161.04        167.52         3.92 o                         
   5   6   1        183.58        187.72         5.12 o                         
   6   6   1        356.57        347.54         7.22 o                         
   7   6   1          0.79          0.57         3.94 o                         
   8   6   1        202.12        197.94         8.02 o                         
   9   6   1         22.30         22.11         5.20 o                         
  10   6   1        101.38        117.96        10.42 o                         
   0   7   1      10979.93      11145.30        93.90 o                         
   1   7   1        105.13        107.55         4.25 o                         
   2   7   1       5057.45       5372.62        39.16 o                         
   3   7   1       1035.83       1096.24         9.46 o                         
   4   7   1       1808.77       1872.04        12.25 o                         
   5   7   1       2092.55       2071.62        15.66 o                         
   6   7   1       3944.84       3927.20        44.76 o                         
   7   7   1         74.01         78.87         5.66 o                         
   8   7   1        102.22         97.69         6.41 o                         
   9   7   1        604.67        622.67        13.85 o                         
  10   7   1        280.10        313.46        13.15 o                         
   1   8   1        946.39        894.37         6.15 o                         
   2   8   1       7375.80       7657.01        47.82 o                         
   3   8   1        462.77        559.10         4.87 o                         
   4   8   1         12.55          6.11         2.29 o                         
   5   8   1          2.99          1.53         2.51 o                         
   6   8   1       1979.91       1881.37        19.42 o                         
   7   8   1        236.76        248.81         8.28 o                         
   8   8   1        155.98        154.32         7.44 o                         
   9   8   1         55.80         61.26         6.31 o                         
  10   8   1         25.96         16.14         7.51 o                         
   0   9   1         38.38         13.82         3.04 o                         
   1   9   1       5128.41       5173.54        63.04 o                         
   2   9   1      10336.58      11563.96        75.59 o                         
   3   9   1         97.61         78.28         2.46 o                         
   4   9   1        558.79        571.65         7.17 o                         
   5   9   1        836.58        829.81        10.31 o                         
   6   9   1       4470.61       4255.28        34.78 o                         
   7   9   1        750.92        720.21        13.29 o                         
   8   9   1         68.00         68.44         5.82 o                         
   9   9   1        744.20        772.86        15.79 o                         
  10   9   1        216.94        230.25        11.89 o                         
   1  10   1        701.09        659.62         6.02 o                         
   2  10   1        909.63       1020.25        10.84 o                         
   3  10   1       4970.50       5302.88        35.78 o                         
   4  10   1         75.98         88.71         3.15 o                         
   5  10   1        352.63        346.60         7.08 o                         
   6  10   1       1123.06       1082.00        15.69 o                         
   7  10   1       1255.60       1233.02        17.37 o                         
   8  10   1         50.60         43.18         5.53 o                         
   9  10   1        218.73        221.74        10.33 o                         
  10  10   1         33.38         38.82         8.66 o                         
   0  11   1       1809.42       1750.22        15.69 o                         
   1  11   1         11.41         18.69         2.07 o                         
   2  11   1          0.29          5.56         1.66 o                         
   3  11   1       2305.82       2477.88        19.29 o                         
   4  11   1       2584.28       2597.53        24.75 o                         
   5  11   1       3007.74       2904.92        39.76 o                         
   6  11   1       1115.78       1100.05        15.41 o                         
   7  11   1          0.66          5.10         4.50 o                         
   8  11   1        409.11        386.95        12.26 o                         
   9  11   1        574.46        596.22        17.36 o                         
   1  12   1       1089.12       1079.80         8.44 o                         
   2  12   1          4.72          4.17         1.81 o                         
   3  12   1         86.44         74.92         2.70 o                         
   4  12   1         46.67         38.85         3.09 o                         
   5  12   1        135.91        137.14         5.26 o                         
   6  12   1         15.25         19.17         4.44 o                         
   7  12   1        257.61        250.53         9.81 o                         
   8  12   1         50.94         63.57         7.64 o                         
   9  12   1         13.39          9.89         6.31 o                         
   0  13   1        945.02        910.95        15.40 o                         
   1  13   1       2366.01       2370.62        21.26 o                         
   2  13   1          4.23          6.86         2.15 o                         
   3  13   1          2.04          5.98         1.94 o                         
   4  13   1        701.51        692.06         8.59 o                         
   5  13   1        894.05        870.80        17.66 o                         
   6  13   1         10.20         12.58         4.76 o                         
   7  13   1         19.92         28.01         6.02 o                         
   8  13   1        165.86        160.63        10.19 o                         
   9  13   1        306.18        295.69        13.46 o                         
   1  14   1         26.86         33.81         3.06 o                         
   2  14   1         66.47         68.67         2.81 o                         
   3  14   1        173.35        165.78         4.14 o                         
   4  14   1        114.66        106.32         4.74 o                         
   5  14   1          0.00         -1.41         4.33 o                         
   6  14   1         91.48        117.89         8.13 o                         
   7  14   1          3.81          9.17         5.55 o                         
   8  14   1        126.00        142.33         9.93 o                         
   9  14   1        311.53        328.96        14.41 o                         
   0  15   1        594.81        576.98        10.87 o                         
   1  15   1       8897.72       8805.01        71.00 o                         
   2  15   1         12.99         10.66         2.40 o                         
   3  15   1        438.96        389.12         6.96 o                         
   4  15   1          0.09          7.25         3.24 o                         
   5  15   1       2097.86       1937.71        26.54 o                         
   6  15   1         16.61          5.55         5.49 o                         
   7  15   1         28.11         31.23         6.72 o                         
   8  15   1         40.59         45.02         7.92 o                         
   1  16   1       2397.69       2342.34        19.15 o                         
   2  16   1        198.50        166.82        12.08 o                         
   3  16   1        115.35         95.55         4.32 o                         
   4  16   1          4.43          3.08         3.72 o                         
   5  16   1         40.77         10.84         5.54 o                         
   6  16   1         38.12         37.47         7.33 o                         
   7  16   1         42.42         43.06         7.26 o                         
   8  16   1         20.11         31.94         7.79 o                         
   0  17   1        287.34        282.08         7.89 o                         
   1  17   1        123.06        139.79         4.96 o                         
   2  17   1         42.43         38.12         3.37 o                         
   3  17   1       1124.04       1145.77        13.17 o                         
   4  17   1        953.21        920.87        15.25 o                         
   5  17   1        937.63        891.82        19.23 o                         
   6  17   1        137.85        141.19         9.59 o                         
   7  17   1        154.65        161.47        10.83 o                         
   8  17   1         59.35         53.19         8.73 o                         
   1  18   1        126.89        137.79         5.38 o                         
   2  18   1          0.74          2.71         3.55 o                         
   3  18   1        302.85        254.21         7.96 o                         
   4  18   1          0.10         -1.33         5.42 o                         
   5  18   1         38.47         27.06         6.31 o                         
   6  18   1          0.38         -3.48         5.50 o                         
   7  18   1        182.25        204.92        11.77 o                         
   0  19   1       1423.91       1434.09        25.62 o                         
   1  19   1        791.89        787.51        10.94 o                         
   2  19   1        177.42        182.71         6.88 o                         
   3  19   1          6.63          7.69         4.21 o                         
   4  19   1         77.92         70.42         7.55 o                         
   5  19   1         29.52         33.32         6.74 o                         
   6  19   1         77.41         82.11         8.55 o                         
   7  19   1         17.80         15.59         7.31 o                         
   1  20   1         19.85         26.94         4.77 o                         
   2  20   1          0.16          0.65         3.73 o                         
   3  20   1        298.09        296.93         9.57 o                         
   4  20   1         16.04         13.47         6.09 o                         
   5  20   1          0.69          4.66         5.75 o                         
   6  20   1          2.73          3.95         6.47 o                         
   7  20   1         33.07         24.99         7.96 o                         
   0  21   1         46.78         73.41         8.82 o                         
   1  21   1        381.40        418.13        10.32 o                         
   2  21   1        106.22        113.28         6.99 o                         
   3  21   1         47.67         36.13         5.46 o                         
   4  21   1          7.56         13.87         6.05 o                         
   5  21   1        119.17        124.32         9.56 o                         
   6  21   1        166.72        170.84        11.42 o                         
   1  22   1        146.48        149.26         8.37 o                         
   2  22   1         90.26         91.69         6.94 o                         
   3  22   1         47.53         65.95         8.60 o                         
   4  22   1          2.74          3.85         6.20 o                         
   5  22   1          0.34         -6.40         6.40 o                         
   0  23   1         80.61         65.88         9.49 o                         
   1  23   1         20.79         26.62         5.91 o                         
   2  23   1        255.31        292.24        12.51 o                         
   3  23   1        216.25        201.79        12.33 o                         
   4  23   1        231.17        245.24        13.93 o                         
   5  23   1        481.72        485.23        17.14 o                         
   1  24   1         18.25         23.40         7.60 o                         
   2  24   1         10.10         14.43         7.86 o                         
   3  24   1         29.13         15.12         9.46 o                         
   4  24   1          9.13         11.18        10.03 o                         
   0  25   1          8.72          1.01         8.38 o                         
   1  25   1        340.10        361.80        14.38 o                         
   2  25   1         61.27         79.86        12.64 o                         
   3  25   1        102.93        112.06        13.61 o                         
   0   0   2       6954.37       6794.15        53.69 o                         
   1   0   2      11866.35      12261.28       107.98 o                         
   2   0   2        121.08        200.09         5.01 o                         
   3   0   2        889.67        879.51        82.69 o                         
   4   0   2       1570.13       1760.79        14.57 o                         
   5   0   2         50.73         34.61         3.38 o                         
   6   0   2        110.24        128.26         5.49 o                         
   7   0   2         42.29         50.91         4.78 o                         
   8   0   2       1542.20       1482.75        28.61 o                         
   9   0   2       1019.86        947.24        34.52 o                         
  10   0   2        474.32        478.23        27.47 o                         
   1   1   2       2729.35       2701.45        27.94 o                         
   2   1   2       2351.15       2587.74        10.91 o                         
   3   1   2        245.33        248.44         3.33 o                         
   4   1   2       1094.90       1165.18         7.67 o                         
   5   1   2         15.94         14.08         2.00 o                         
   6   1   2          0.30         -0.16         2.19 o                         
   7   1   2          6.64          4.69         2.60 o                         
   8   1   2          1.47         -1.22         3.15 o                         
   9   1   2        283.34        281.47        14.55 o                         
  10   1   2          4.30         -3.18         7.48 o                         
   0   2   2       2519.81       2353.89        56.57 o                         
   1   2   2       2415.58       2464.76        11.10 o                         
   2   2   2          2.34          8.25         1.31 o                         
   3   2   2       8752.50       8989.36        53.62 o                         
   4   2   2       4106.23       4223.72        27.70 o                         
   5   2   2       1520.16       1423.68         9.51 o                         
   6   2   2        585.16        578.53         6.51 o                         
   7   2   2         19.16          4.71         2.65 o                         
   8   2   2          0.06         -0.16         3.50 o                         
   9   2   2       1928.46       1890.86        26.01 o                         
  10   2   2        126.00        138.20        12.07 o                         
   1   3   2        169.35        145.70         2.21 o                         
   2   3   2       1611.05       1729.70        10.25 o                         
   3   3   2         10.10         28.01         2.12 o                         
   4   3   2        145.50        145.53         3.53 o                         
   5   3   2         24.61         26.14         2.53 o                         
   6   3   2          8.22          7.13         2.19 o                         
   7   3   2          6.18          3.78         2.82 o                         
   8   3   2         12.04          5.12         3.98 o                         
   9   3   2        277.80        264.06         9.98 o                         
  10   3   2         64.20         53.65         9.36 o                         
   0   4   2      11536.54      10860.18        99.69 o                         
   1   4   2      11671.76      11652.28        57.61 o                         
   2   4   2        329.05        367.53         4.70 o                         
   3   4   2       4798.27       4903.61        27.68 o                         
   4   4   2       1385.83       1382.20         9.79 o                         
   5   4   2       6000.21       5880.88        39.59 o                         
   6   4   2       1139.59       1115.01        10.35 o                         
   7   4   2          0.74          2.79         2.87 o                         
   8   4   2        102.26         97.24         6.14 o                         
   9   4   2       1154.35       1162.58        23.92 o                         
  10   4   2        249.56        243.95        14.75 o                         
   1   5   2        264.49        328.09         4.04 o                         
   2   5   2        497.78        480.25         4.11 o                         
   3   5   2         90.62        131.83         2.95 o                         
   4   5   2        333.59        370.83         4.99 o                         
   5   5   2         26.36         29.86         3.05 o                         
   6   5   2        457.71        457.70         7.49 o                         
   7   5   2          0.71          1.48         3.42 o                         
   8   5   2         11.39          3.51         4.38 o                         
   9   5   2         48.77         49.91         6.31 o                         
  10   5   2          7.24         11.95         8.13 o                         
   0   6   2       5891.89       6235.86        50.53 o                         
   1   6   2      29780.23      28384.29       187.26 o                         
   2   6   2       3028.70       3189.02        18.34 o                         
   3   6   2       2907.04       3247.87        18.84 o                         
   4   6   2        102.58         96.40         3.20 o                         
   5   6   2       1326.22       1341.20        11.93 o                         
   6   6   2        434.45        440.25         7.20 o                         
   7   6   2       1560.75       1551.75        18.37 o                         
   8   6   2        131.17        133.24         6.96 o                         
   9   6   2        593.16        554.33        12.97 o                         
  10   6   2        141.66        149.01        11.02 o                         
   1   7   2       9270.09       9744.27       130.05 o                         
   2   7   2        725.98        671.70         6.77 o                         
   3   7   2        194.12        256.49         3.48 o                         
   4   7   2        249.80        246.89         4.47 o                         
   5   7   2       4467.70       4532.67        39.01 o                         
   6   7   2         14.13         22.72         4.63 o                         
   7   7   2          1.30         -1.87         3.93 o                         
   8   7   2         54.48         50.23         5.45 o                         
   9   7   2        101.35        121.95         7.41 o                         
  10   7   2         34.56         33.39         7.32 o                         
   0   8   2       1638.32       1578.99        14.67 o                         
   1   8   2         51.65         53.22         2.77 o                         
   2   8   2        754.50        814.81         7.47 o                         
   3   8   2       1537.96       1549.14        11.10 o                         
   4   8   2       1367.46       1292.85        12.08 o                         
   5   8   2       3423.29       3458.52        21.82 o                         
   6   8   2       2277.39       2199.72        21.05 o                         
   7   8   2         16.67         12.73         4.40 o                         
   8   8   2         18.81         16.04         4.67 o                         
   9   8   2        250.23        264.44         9.88 o                         
  10   8   2         84.76         98.83        10.22 o                         
   1   9   2       8385.12       8764.84        49.74 o                         
   2   9   2       1661.43       1620.74        36.77 o                         
   3   9   2       1131.80        925.27         7.97 o                         
   4   9   2         45.40         42.38         2.82 o                         
   5   9   2       3599.74       3570.21        32.75 o                         
   6   9   2        683.17        657.07        12.18 o                         
   7   9   2         44.92         34.22         4.96 o                         
   8   9   2         35.31         30.48         5.11 o                         
   9   9   2         40.02         42.64         6.77 o                         
  10   9   2          3.47          0.61         6.70 o                         
   0  10   2        465.51        494.61         7.11 o                         
   1  10   2         84.44         89.18         3.38 o                         
   2  10   2        336.58        372.40         5.38 o                         
   3  10   2        498.85        491.47         5.63 o                         
   4  10   2        119.03        135.72         4.00 o                         
   5  10   2        397.85        399.19         7.59 o                         
   6  10   2        111.54         94.21         6.04 o                         
   7  10   2        318.66        333.62         9.70 o                         
   8  10   2        140.00        136.21         8.21 o                         
   9  10   2        638.98        695.07        16.69 o                         
  10  10   2         25.73         26.82         8.12 o                         
   1  11   2       2225.34       2324.37        14.30 o                         
   2  11   2        129.48         99.13         3.58 o                         
   3  11   2         53.04         37.63         2.85 o                         
   4  11   2          0.48          5.97         2.09 o                         
   5  11   2        947.35        898.77        14.53 o                         
   6  11   2         86.23         89.69         5.90 o                         
   7  11   2        136.95        145.33         8.12 o                         
   8  11   2        117.68        114.91         7.92 o                         
   9  11   2         13.08         14.43         6.06 o                         
   0  12   2        698.22        711.95        10.65 o                         
   1  12   2        532.97        531.62         5.47 o                         
   2  12   2         58.59         51.94         3.04 o                         
   3  12   2          0.07          1.34         2.19 o                         
   4  12   2         92.73         95.13         3.45 o                         
   5  12   2        234.85        227.29         6.25 o                         
   6  12   2        141.17        134.55         7.46 o                         
   7  12   2        433.94        394.08        11.87 o                         
   8  12   2        125.34        123.49         8.26 o                         
   9  12   2         13.45         10.88         6.40 o                         
   1  13   2         62.03         63.15         2.71 o                         
   2  13   2        757.50        759.85         9.41 o                         
   3  13   2        394.35        387.95         6.44 o                         
   4  13   2        186.98        175.49         5.62 o                         
   5  13   2         75.65         55.77         4.63 o                         
   6  13   2        160.76        172.87         8.27 o                         
   7  13   2        129.09        126.19         7.83 o                         
   8  13   2         37.61         47.99         7.49 o                         
   9  13   2         61.74         78.16         8.76 o                         
   0  14   2        384.72        362.30         8.50 o                         
   1  14   2        190.95        188.21         3.91 o                         
   2  14   2          2.94          4.29         2.58 o                         
   3  14   2         13.36         17.90         2.97 o                         
   4  14   2        262.12        258.65         6.82 o                         
   5  14   2        119.41        104.57         5.63 o                         
   6  14   2         87.24         84.04         6.69 o                         
   7  14   2        291.46        267.95        11.88 o                         
   8  14   2        129.27        113.20         9.33 o                         
   9  14   2         53.34         75.64         9.15 o                         
   1  15   2        275.63        271.07         5.40 o                         
   2  15   2         12.59         10.27         2.96 o                         
   3  15   2        673.71        684.68         9.14 o                         
   4  15   2          0.18          4.77         3.37 o                         
   5  15   2          6.38          7.38         4.56 o                         
   6  15   2         89.53         83.73         7.87 o                         
   7  15   2        461.97        466.39        15.26 o                         
   8  15   2         15.21         11.38         6.68 o                         
   0  16   2        769.17        740.44        15.99 o                         
   1  16   2       1478.41       1452.37        11.85 o                         
   2  16   2          1.96         -0.83         3.04 o                         
   3  16   2         26.06         23.11         3.37 o                         
   4  16   2         44.24         45.15         4.78 o                         
   5  16   2        239.83        193.26         8.96 o                         
   6  16   2          0.73          2.07         5.41 o                         
   7  16   2         20.49         32.63         6.91 o                         
   8  16   2         13.48         13.62         7.29 o                         
   1  17   2          8.78          9.13         3.58 o                         
   2  17   2        611.38        569.53        20.40 o                         
   3  17   2        247.89        292.58         6.81 o                         
   4  17   2        168.78        132.32         7.65 o                         
   5  17   2         98.02        113.07         7.80 o                         
   6  17   2        160.55        147.91         9.89 o                         
   7  17   2        854.63        911.51        21.64 o                         
   8  17   2        144.58        147.93        10.97 o                         
   0  18   2         37.62         44.05         8.62 o                         
   1  18   2         74.93         79.72         4.81 o                         
   2  18   2         92.89         88.53         5.94 o                         
   3  18   2          8.00          1.12         3.89 o                         
   4  18   2         58.62         46.53         5.54 o                         
   5  18   2          0.78          0.69         5.15 o                         
   6  18   2          0.78         -3.92         5.51 o                         
   7  18   2          7.64          8.18         6.56 o                         
   1  19   2        501.79        502.41         9.15 o                         
   2  19   2         42.74         41.38         4.40 o                         
   3  19   2        698.55        661.11        15.64 o                         
   4  19   2          8.01         18.61         5.48 o                         
   5  19   2          2.52          5.81         5.94 o                         
   6  19   2         17.80         28.68         6.96 o                         
   7  19   2        135.25        124.83        10.29 o                         
   0  20   2         15.90         15.39         6.03 o                         
   1  20   2         69.58         68.52         5.64 o                         
   2  20   2         58.17         57.36         4.73 o                         
   3  20   2         62.86         48.26         6.93 o                         
   4  20   2         54.94         53.66         6.65 o                         
   5  20   2          1.34          4.67         6.13 o                         
   6  20   2         14.23         13.65         6.83 o                         
   1  21   2        117.47        122.36         6.87 o                         
   2  21   2        423.24        418.36        17.62 o                         
   3  21   2        628.45        566.89        55.63 o                         
   4  21   2         84.75         95.39         7.76 o                         
   5  21   2         40.27         32.13         7.53 o                         
   6  21   2         89.75         80.05         9.38 o                         
   0  22   2        328.41        320.86        15.19 o                         
   1  22   2        493.99        533.35        13.04 o                         
   2  22   2          5.39          7.05         5.41 o                         
   3  22   2         15.55          9.67         4.94 o                         
   4  22   2         47.22         47.51         8.50 o                         
   5  22   2        437.83        480.91        16.59 o                         
   1  23   2         81.35         94.56         7.90 o                         
   2  23   2         29.05         39.60         7.37 o                         
   3  23   2        326.18        361.00        14.12 o                         
   4  23   2         95.68        107.74        11.00 o                         
   5  23   2          0.00          0.00         8.12 o                         
   0  24   2         18.70         14.98         9.23 o                         
   1  24   2        229.29        267.90        12.52 o                         
   2  24   2         10.52         14.05         8.15 o                         
   3  24   2         31.94         48.54        11.09 o                         
   4  24   2         51.76         52.00         9.90 o                         
   1  25   2        108.30        126.92        10.28 o                         
   2  25   2          8.20         10.95         8.78 o                         
   1   0   3      33704.62      32986.59       297.06 o                         
   2   0   3       9887.53       9961.82        67.82 o                         
   3   0   3       2235.03       2152.54        18.26 o                         
   4   0   3       6446.14       6890.02        94.74 o                         
   5   0   3       1105.83       1239.73        13.95 o                         
   6   0   3       1801.57       1759.50        17.98 o                         
   7   0   3         79.00         67.86         5.12 o                         
   8   0   3         96.69        126.42         7.76 o                         
   9   0   3          0.21         -8.93         9.25 o                         
  10   0   3        457.48        472.67        27.51 o                         
   0   1   3       2731.84       2896.49        29.34 o                         
   1   1   3      13894.64      13879.29       100.83 o                         
   2   1   3        103.30        117.09         2.50 o                         
   3   1   3        967.41        972.46         7.56 o                         
   4   1   3        207.04        204.80         4.33 o                         
   5   1   3       1287.77       1291.42        10.01 o                         
   6   1   3         23.96         27.56         2.73 o                         
   7   1   3          0.52          3.24         2.72 o                         
   8   1   3          3.08         -0.06         3.38 o                         
   9   1   3        309.68        300.54        15.03 o                         
  10   1   3         14.22         17.12         8.21 o                         
   1   2   3       3125.99       3260.06        16.36 o                         
   2   2   3       2593.19       2481.32        30.05 o                         
   3   2   3       1116.02       1293.09         8.54 o                         
   4   2   3        335.29        318.35         4.53 o                         
   5   2   3         69.98         96.37         3.31 o                         
   6   2   3       1387.62       1361.18        11.86 o                         
   7   2   3        803.20        726.44         9.58 o                         
   8   2   3        757.42        766.62        11.29 o                         
   9   2   3         76.69         75.89         7.25 o                         
  10   2   3        211.75        240.88        15.03 o                         
   0   3   3       2634.25       2730.81        18.66 o                         
   1   3   3       3240.09       3396.73        21.77 o                         
   2   3   3        116.49        130.23         2.69 o                         
   3   3   3         27.16         16.29         1.88 o                         
   4   3   3        159.35        154.85         3.19 o                         
   5   3   3       1032.18       1141.33        10.22 o                         
   6   3   3        136.20        137.55         4.48 o                         
   7   3   3          3.93          3.66         2.83 o                         
   8   3   3         76.91         84.76         5.75 o                         
   9   3   3        201.19        168.89         8.53 o                         
  10   3   3        140.82        145.88        12.46 o                         
   1   4   3        906.54        890.39         8.31 o                         
   2   4   3       1838.29       1738.19        12.28 o                         
   3   4   3        645.57        578.34        23.19 o                         
   4   4   3        591.42        630.91         7.58 o                         
   5   4   3        532.26        493.43         7.92 o                         
   6   4   3       2005.43       2005.04        17.33 o                         
   7   4   3        252.78        251.69         6.57 o                         
   8   4   3        392.93        393.22        10.15 o                         
   9   4   3         83.44         72.91         6.92 o                         
  10   4   3          6.21          4.63         7.93 o                         
   0   5   3          9.44         14.12         2.31 o                         
   1   5   3       1227.26       1291.03        11.63 o                         
   2   5   3         89.47         98.28         2.67 o                         
   3   5   3        316.65        287.73        11.93 o                         
   4   5   3       3831.29       3905.49        29.31 o                         
   5   5   3         77.38         77.12         3.66 o                         
   6   5   3        808.52        802.57        10.55 o                         
   7   5   3          6.92          5.80         3.32 o                         
   8   5   3        519.33        555.17        11.99 o                         
   9   5   3         48.35         52.18         6.42 o                         
  10   5   3        152.28        146.94        12.58 o                         
   1   6   3       1718.15       1737.83        12.39 o                         
   2   6   3      10090.24      10468.54        79.43 o                         
   3   6   3       6725.05       7023.90        94.23 o                         
   4   6   3        337.87        336.00         6.57 o                         
   5   6   3        338.35        338.86         5.94 o                         
   6   6   3        827.61        822.14        10.78 o                         
   7   6   3       1839.46       1886.20        22.95 o                         
   8   6   3        342.80        350.75        10.10 o                         
   9   6   3        155.18        159.62         8.78 o                         
  10   6   3        279.11        281.01        13.83 o                         
   0   7   3       2609.68       2408.36        25.22 o                         
   1   7   3        255.39        232.82         5.30 o                         
   2   7   3       1734.04       1832.93        14.78 o                         
   3   7   3       1986.40       2028.16        19.15 o                         
   4   7   3        528.46        558.23         7.95 o                         
   5   7   3         11.30         12.35         2.89 o                         
   6   7   3       1740.07       1719.65        18.57 o                         
   7   7   3       2459.41       2366.20        23.23 o                         
   8   7   3        280.10        277.47         9.23 o                         
   9   7   3         48.22         44.74         5.98 o                         
  10   7   3        309.99        297.44        14.35 o                         
   1   8   3        408.30        450.54         6.86 o                         
   2   8   3       1191.00       1134.32        11.33 o                         
   3   8   3         68.89         73.10         2.39 o                         
   4   8   3          0.60         -2.20         2.28 o                         
   5   8   3       1612.55       1566.93        20.62 o                         
   6   8   3       1221.30       1183.45        14.94 o                         
   7   8   3          2.02         -1.08         3.94 o                         
   8   8   3        125.12        123.94         6.95 o                         
   9   8   3          3.48          4.19         5.48 o                         
  10   8   3         19.72         11.78         6.71 o                         
   0   9   3       4674.46       4506.66        36.53 o                         
   1   9   3       2115.03       2196.96        19.88 o                         
   2   9   3       6098.44       6664.07        43.81 o                         
   3   9   3        193.36        205.83         3.96 o                         
   4   9   3        595.65        571.59         7.66 o                         
   5   9   3         84.48         83.21         4.06 o                         
   6   9   3       2395.57       2401.99        25.20 o                         
   7   9   3          0.58         -4.05         4.05 o                         
   8   9   3        291.27        290.51        10.66 o                         
   9   9   3          0.53          2.26         5.52 o                         
  10   9   3        501.60        498.04        16.65 o                         
   1  10   3          1.41         -1.83         2.22 o                         
   2  10   3       1224.95       1132.40        10.24 o                         
   3  10   3         65.99         51.32         2.92 o                         
   4  10   3        399.18        427.95         7.14 o                         
   5  10   3        911.10        890.55        14.92 o                         
   6  10   3          6.60          5.89         3.68 o                         
   7  10   3        107.20        104.91         6.36 o                         
   8  10   3        822.76        785.74        16.78 o                         
   9  10   3         22.68         17.19         6.23 o                         
   0  11   3        494.48        455.27         7.63 o                         
   1  11   3        208.94        222.42         4.99 o                         
   2  11   3        132.95        113.68         4.10 o                         
   3  11   3         33.05         54.90         3.99 o                         
   4  11   3       3493.90       3603.92        47.40 o                         
   5  11   3         92.98         92.04         4.85 o                         
   6  11   3       1814.69       1731.43        20.77 o                         
   7  11   3       1070.18        980.10        17.94 o                         
   8  11   3        500.44        494.32        13.85 o                         
   9  11   3          5.06          0.41         5.74 o                         
   1  12   3         18.53         20.13         2.85 o                         
   2  12   3        318.44        300.54         6.22 o                         
   3  12   3        672.74        708.46         9.53 o                         
   4  12   3        365.67        367.95         7.39 o                         
   5  12   3         61.95         61.97         5.06 o                         
   6  12   3          4.55          0.50         4.12 o                         
   7  12   3        522.30        498.04        13.46 o                         
   8  12   3         19.60         22.23         5.91 o                         
   9  12   3        118.24        123.87         9.83 o                         
   0  13   3       3418.38       3348.80        24.27 o                         
   1  13   3        496.95        514.91         7.72 o                         
   2  13   3        482.48        492.64         7.54 o                         
   3  13   3          2.17          5.99         2.60 o                         
   4  13   3       1612.42       1584.00        20.19 o                         
   5  13   3        153.56        159.71         6.99 o                         
   6  13   3        279.22        285.24         9.58 o                         
   7  13   3         38.93         32.97         5.97 o                         
   8  13   3        563.31        532.10        14.98 o                         
   9  13   3         40.36         46.90         8.17 o                         
   1  14   3        109.20        107.42         4.32 o                         
   2  14   3        149.17        135.16         4.70 o                         
   3  14   3         19.66         13.44         2.79 o                         
   4  14   3        117.72        112.86         5.36 o                         
   5  14   3          3.92          3.59         4.13 o                         
   6  14   3         12.10         14.63         4.68 o                         
   7  14   3         25.14         18.09         5.56 o                         
   8  14   3        224.63        237.35        12.32 o                         
   9  14   3         13.67          8.59         7.00 o                         
   0  15   3       5400.11       5312.88        64.42 o                         
   1  15   3        611.95        596.13         8.81 o                         
   2  15   3        323.32        324.82         7.26 o                         
   3  15   3         11.62          3.40         2.91 o                         
   4  15   3        732.24        690.89        12.63 o                         
   5  15   3        371.41        281.44        10.00 o                         
   6  15   3        511.42        510.46        12.67 o                         
   7  15   3         88.35         89.65         8.41 o                         
   8  15   3         73.64         56.76         8.36 o                         
   1  16   3       1019.14        975.95        11.40 o                         
   2  16   3         61.94         56.30         4.08 o                         
   3  16   3        768.50        602.90        16.83 o                         
   4  16   3         19.91         29.39         4.79 o                         
   5  16   3          2.76          1.51         4.78 o                         
   6  16   3          0.37         -4.21         5.02 o                         
   7  16   3        565.63        606.81        17.64 o                         
   8  16   3        103.98        134.27        10.58 o                         
   0  17   3        126.48        118.96         8.19 o                         
   1  17   3        139.84        136.83         5.33 o                         
   2  17   3        190.60        176.68         5.77 o                         
   3  17   3        149.08        151.03         7.93 o                         
   4  17   3       1666.18       1673.84        21.70 o                         
   5  17   3          3.15          1.99         5.50 o                         
   6  17   3        344.65        335.49        12.31 o                         
   7  17   3         80.47         86.14         9.17 o                         
   8  17   3         48.21         43.55         8.36 o                         
   1  18   3       1140.21       1116.23        13.59 o                         
   2  18   3          4.95          6.79         3.41 o                         
   3  18   3         35.80         21.63         4.04 o                         
   4  18   3         38.96         37.07         5.97 o                         
   5  18   3        344.77        279.55        11.13 o                         
   6  18   3        184.74        175.22        10.54 o                         
   7  18   3          3.92          8.50         7.01 o                         
   0  19   3       4202.77       4268.46        50.99 o                         
   1  19   3        620.09        601.40        12.82 o                         
   2  19   3        247.67        256.80         7.45 o                         
   3  19   3          0.24          1.94         4.27 o                         
   4  19   3        352.05        354.74        11.56 o                         
   5  19   3        160.87        158.44         9.15 o                         
   6  19   3        109.28        112.19         9.55 o                         
   7  19   3          0.63         -0.55         6.56 o                         
   1  20   3         15.50         18.64         4.42 o                         
   2  20   3          9.58          5.24         3.89 o                         
   3  20   3         32.61         32.02         5.73 o                         
   4  20   3          0.03          5.78         5.98 o                         
   5  20   3         77.56         75.87         7.47 o                         
   6  20   3          0.08          2.04         6.42 o                         
   0  21   3        804.32        863.53        22.08 o                         
   1  21   3          1.17          2.97         4.61 o                         
   2  21   3         89.06         79.09        12.46 o                         
   3  21   3          0.78          2.62         5.97 o                         
   4  21   3        253.45        256.86        14.95 o                         
   5  21   3          0.16         -2.21         5.91 o                         
   6  21   3        132.87        141.95        10.78 o                         
   1  22   3         91.65         95.10         6.56 o                         
   2  22   3         12.48          9.66         5.33 o                         
   3  22   3          1.48          4.04         6.12 o                         
   4  22   3         17.37         17.68         6.97 o                         
   5  22   3        289.35        317.51        15.95 o                         
   0  23   3         26.34         21.92         7.92 o                         
   1  23   3        276.34        289.07        11.43 o                         
   2  23   3        277.39        284.03        12.47 o                         
   3  23   3          1.92          2.95         7.52 o                         
   4  23   3        258.24        284.16        13.59 o                         
   1  24   3         51.42         41.50         8.04 o                         
   2  24   3        392.17        387.19        16.24 o                         
   3  24   3        378.14        432.52        17.43 o                         
   0  25   3        606.74        645.75        25.87 o                         
   1  25   3         27.44         15.53         7.45 o                         
   2  25   3         40.08         36.82         9.69 o                         
   0   0   4     112059.85      93296.99      4591.61 o                         
   1   0   4      27975.44      27820.11       204.78 o                         
   2   0   4       1931.84       1751.34        15.42 o                         
   3   0   4        847.48       1021.83        13.45 o                         
   4   0   4      10418.49      11289.78        57.16 o                         
   5   0   4        655.21        603.05        11.43 o                         
   6   0   4        357.51        386.44         9.08 o                         
   7   0   4          6.61          0.89         3.83 o                         
   8   0   4        791.89        760.42        16.82 o                         
   9   0   4        873.98        821.22        32.71 o                         
  10   0   4          9.19         -8.75         9.47 o                         
   1   1   4       8549.26       8902.31        60.08 o                         
   2   1   4        692.20        676.54         6.52 o                         
   3   1   4       5947.63       6225.96        34.31 o                         
   4   1   4       1384.51       1501.59        13.05 o                         
   5   1   4         22.63         32.60         3.04 o                         
   6   1   4          3.35          3.44         2.41 o                         
   7   1   4          7.98          5.93         2.70 o                         
   8   1   4        181.67        179.97         6.40 o                         
   9   1   4         14.62         14.28         7.40 o                         
  10   1   4         46.40         42.08         9.35 o                         
   0   2   4      49876.00      47510.28      1357.46 o                         
   1   2   4      18742.17      18513.64       117.34 o                         
   2   2   4          2.07         11.10         3.40 o                         
   3   2   4       9111.01       9560.71        81.50 o                         
   4   2   4       5069.39       5318.08        46.16 o                         
   5   2   4       7988.47       8114.70        71.27 o                         
   6   2   4        304.39        315.09         5.81 o                         
   7   2   4        433.40        388.71         7.51 o                         
   8   2   4        243.76        255.36         7.86 o                         
   9   2   4        339.64        360.33        12.46 o                         
  10   2   4        363.80        352.30        17.65 o                         
   1   3   4       1163.95       1238.97         8.38 o                         
   2   3   4        156.67        191.02         4.12 o                         
   3   3   4        131.15        143.57         3.98 o                         
   4   3   4         65.89         71.76         2.84 o                         
   5   3   4         15.37         13.67         2.56 o                         
   6   3   4         31.50         29.05         2.97 o                         
   7   3   4         38.57         35.53         3.89 o                         
   8   3   4        106.24         97.50         5.65 o                         
   9   3   4        297.80        285.70        10.46 o                         
  10   3   4         22.72         25.79         8.48 o                         
   0   4   4        340.26        319.30         6.55 o                         
   1   4   4        753.31        722.72         6.65 o                         
   2   4   4        404.32        376.50         5.83 o                         
   3   4   4        502.63        469.36         6.99 o                         
   4   4   4        356.95        389.80         6.73 o                         
   5   4   4       3057.16       3043.78        28.12 o                         
   6   4   4          8.68         11.85         3.54 o                         
   7   4   4         94.15         90.53         4.83 o                         
   8   4   4         82.52         96.62         6.21 o                         
   9   4   4        530.74        534.88        13.80 o                         
  10   4   4        327.28        345.06        18.19 o                         
   1   5   4       1208.93       1209.17        17.64 o                         
   2   5   4       1486.92       1505.31        20.75 o                         
   3   5   4        349.54        339.46         5.35 o                         
   4   5   4         62.78         53.23         4.78 o                         
   5   5   4        535.52        533.89         8.39 o                         
   6   5   4        104.46        105.73         5.33 o                         
   7   5   4        511.89        508.94         9.17 o                         
   8   5   4        476.81        463.59        11.30 o                         
   9   5   4        144.27        143.32         8.36 o                         
  10   5   4          0.02          0.94         7.54 o                         
   0   6   4        352.45        320.57         6.50 o                         
   1   6   4       1745.24       1888.08        22.10 o                         
   2   6   4        297.26        325.81         4.85 o                         
   3   6   4        332.44        376.42         4.75 o                         
   4   6   4        295.85        282.38         7.72 o                         
   5   6   4         51.50         52.00         3.47 o                         
   6   6   4       1648.91       1551.59        18.12 o                         
   7   6   4        352.32        337.57         9.59 o                         
   8   6   4        204.25        211.20         8.25 o                         
   9   6   4        899.35        927.19        18.16 o                         
  10   6   4        149.97        153.23        12.77 o                         
   1   7   4       1040.74       1005.30         7.96 o                         
   2   7   4       1387.72       1473.19        13.61 o                         
   3   7   4       3170.09       3216.85        31.85 o                         
   4   7   4          5.78          7.69         2.57 o                         
   5   7   4        379.21        381.36         6.79 o                         
   6   7   4        216.24        202.50         6.70 o                         
   7   7   4        269.48        259.48         8.72 o                         
   8   7   4          0.21         -2.60         4.29 o                         
   9   7   4          0.06          1.93         5.18 o                         
  10   7   4          0.90         -1.09         6.48 o                         
   0   8   4       2514.58       2581.19        22.44 o                         
   1   8   4        766.65        717.61        15.09 o                         
   2   8   4        227.91        232.90         5.91 o                         
   3   8   4       1977.09       2056.06        26.53 o                         
   4   8   4       2142.70       2232.85        22.16 o                         
   5   8   4       4381.74       4266.61        51.90 o                         
   6   8   4         10.58          9.00         3.83 o                         
   7   8   4         94.18         80.85         5.57 o                         
   8   8   4        584.44        565.48        12.79 o                         
   9   8   4        135.42        135.45         8.65 o                         
  10   8   4        216.44        225.79        12.13 o                         
   1   9   4        100.25        113.98         4.35 o                         
   2   9   4       2188.69       2371.28        16.88 o                         
   3   9   4        152.55        189.56         4.82 o                         
   4   9   4         11.81         11.98         2.52 o                         
   5   9   4        168.31        157.21         5.94 o                         
   6   9   4       2821.43       2765.04        33.77 o                         
   7   9   4        390.29        370.08         9.70 o                         
   8   9   4         10.49         13.41         5.46 o                         
   9   9   4         83.63         83.17         7.90 o                         
   0  10   4         74.24         71.93         3.82 o                         
   1  10   4        394.49        367.51         6.50 o                         
   2  10   4          5.76          5.03         2.83 o                         
   3  10   4         18.92         15.84         2.90 o                         
   4  10   4        109.64        124.13         2.90 o                         
   5  10   4         99.26         94.73         4.97 o                         
   6  10   4        252.76        242.12         7.54 o                         
   7  10   4         79.83         77.13         6.52 o                         
   8  10   4         36.34         32.80         6.35 o                         
   9  10   4         98.58         88.56         8.00 o                         
   1  11   4        470.84        432.74         6.83 o                         
   2  11   4       1840.83       1792.81        15.54 o                         
   3  11   4        764.65        745.51         9.38 o                         
   4  11   4         68.45         76.91         3.72 o                         
   5  11   4         30.79         26.50         4.50 o                         
   6  11   4        589.91        541.44        11.68 o                         
   7  11   4        792.20        761.29        15.24 o                         
   8  11   4        104.58        104.30         7.98 o                         
   9  11   4         85.95         91.41         8.01 o                         
   0  12   4       1228.16       1201.74        12.12 o                         
   1  12   4       1540.87       1495.88        12.65 o                         
   2  12   4        394.10        435.90         7.22 o                         
   3  12   4        221.93        218.68         5.70 o                         
   4  12   4        220.26        194.93         5.19 o                         
   5  12   4        140.37        144.01         6.68 o                         
   6  12   4          1.75          2.78         4.75 o                         
   7  12   4          0.41          0.40         4.83 o                         
   8  12   4         14.06         15.31         5.81 o                         
   9  12   4         66.61         64.92         7.77 o                         
   1  13   4       2277.01       2239.85        21.03 o                         
   2  13   4        359.76        384.64         7.06 o                         
   3  13   4       2451.38       2378.71        17.73 o                         
   4  13   4          2.49         -0.46         2.94 o                         
   5  13   4        135.95        137.90         6.77 o                         
   6  13   4         65.45         72.96         6.56 o                         
   7  13   4        410.89        424.50        12.13 o                         
   8  13   4        278.90        290.17        11.84 o                         
   9  13   4         23.22         24.17         7.64 o                         
   0  14   4        212.31        227.00         7.12 o                         
   1  14   4         30.23         34.33         3.55 o                         
   2  14   4         40.63         44.15         3.73 o                         
   3  14   4        631.08        614.86         9.47 o                         
   4  14   4        289.54        313.03         8.99 o                         
   5  14   4        296.29        305.18         9.28 o                         
   6  14   4        111.03        115.04         7.71 o                         
   7  14   4          0.99         -4.18         4.84 o                         
   8  14   4        464.85        473.06        16.17 o                         
   1  15   4        263.89        278.28         6.57 o                         
   2  15   4        276.43        249.40         6.36 o                         
   3  15   4        324.99        310.56         7.27 o                         
   4  15   4        122.00        112.28         6.44 o                         
   5  15   4          0.01          7.89         4.53 o                         
   6  15   4          9.49         16.63         5.19 o                         
   7  15   4        214.55        210.61        11.17 o                         
   8  15   4          8.79         11.72         6.97 o                         
   0  16   4       9345.24       9123.74       129.46 o                         
   1  16   4       1395.21       1351.84        13.71 o                         
   2  16   4         60.26         58.29         4.12 o                         
   3  16   4        607.69        486.03        29.29 o                         
   4  16   4       1002.71        917.65        15.08 o                         
   5  16   4        186.89        168.59         8.66 o                         
   6  16   4          3.38          5.25         4.96 o                         
   7  16   4         31.33         32.35         7.36 o                         
   8  16   4          5.14         10.39         7.35 o                         
   1  17   4        914.85        842.11        11.99 o                         
   2  17   4        259.50        251.29         6.82 o                         
   3  17   4       1492.85       1413.86        18.53 o                         
   4  17   4          8.19         17.45         4.88 o                         
   5  17   4        213.40        221.07         9.75 o                         
   6  17   4        247.28        278.55        11.51 o                         
   7  17   4        647.01        651.53        18.80 o                         
   0  18   4       2241.61       2267.27        36.54 o                         
   1  18   4         34.26         36.45         4.66 o                         
   2  18   4         13.48         13.99         3.74 o                         
   3  18   4         18.21         10.70         4.13 o                         
   4  18   4        634.99        527.24        12.36 o                         
   5  18   4         77.19         65.31         7.75 o                         
   6  18   4         37.93         45.42         6.92 o                         
   7  18   4         20.47         35.22         8.35 o                         
   1  19   4         17.37         15.27         4.34 o                         
   2  19   4        656.24        625.37        13.78 o                         
   3  19   4         63.69         66.45         5.96 o                         
   4  19   4        489.69        426.89        12.74 o                         
   5  19   4         26.69         22.75         6.55 o                         
   6  19   4        148.55        164.36         9.96 o                         
   7  19   4        174.54        211.37        12.43 o                         
   0  20   4         38.25         33.61         6.92 o                         
   1  20   4        430.22        432.30         9.89 o                         
   2  20   4         38.10         35.11         5.08 o                         
   3  20   4         57.83         43.17         6.95 o                         
   4  20   4         34.03         17.79         5.87 o                         
   5  20   4         63.44         69.48         8.08 o                         
   6  20   4          0.63         -3.99         6.15 o                         
   1  21   4          2.39          3.46         4.54 o                         
   2  21   4         26.86         24.22         5.42 o                         
   3  21   4        204.64        237.35        11.40 o                         
   4  21   4         18.97         19.21         7.49 o                         
   5  21   4          5.71          1.96         6.16 o                         
   6  21   4          1.97         -3.46         7.06 o                         
   0  22   4         32.66         32.38         7.21 o                         
   1  22   4         45.51         44.10         5.95 o                         
   2  22   4         24.50         33.90         7.25 o                         
   3  22   4         19.07         17.61         6.70 o                         
   4  22   4        109.70        112.90        10.88 o                         
   5  22   4        262.95        272.02        13.57 o                         
   1  23   4         77.50         82.41         7.18 o                         
   2  23   4         56.79         61.44         8.12 o                         
   3  23   4         89.61         98.75        10.82 o                         
   4  23   4          2.52         -6.50         7.44 o                         
   0  24   4          1.94         -1.30         8.37 o                         
   1  24   4          3.72         -2.00         6.73 o                         
   2  24   4         56.17         56.21         9.72 o                         
   3  24   4          7.31          3.52         7.78 o                         
   1  25   4         22.82         26.10         8.80 o                         
   2  25   4         72.38         84.12        11.15 o                         
   1   0   5         89.64        111.57         5.73 o                         
   2   0   5       2384.10       2544.88        26.59 o                         
   3   0   5       4035.79       4052.84        39.22 o                         
   4   0   5        211.84        211.01         7.89 o                         
   5   0   5        196.14        212.06         8.47 o                         
   6   0   5         17.15         22.09         4.26 o                         
   7   0   5        864.93        869.07        16.43 o                         
   8   0   5       1298.82       1297.85        23.90 o                         
   9   0   5          5.30          6.67         9.97 o                         
  10   0   5         34.51         24.80        13.09 o                         
   0   1   5      10050.70       9885.10       104.31 o                         
   1   1   5       3955.86       4190.61        29.69 o                         
   2   1   5        527.41        543.89         7.69 o                         
   3   1   5         97.07        102.01         4.04 o                         
   4   1   5       1246.06       1304.50        12.03 o                         
   5   1   5        219.66        229.29         6.20 o                         
   6   1   5        141.13        156.70         4.74 o                         
   7   1   5         54.59         58.97         4.10 o                         
   8   1   5        115.32        115.63         5.97 o                         
   9   1   5         82.95         89.37         8.74 o                         
  10   1   5         57.83         54.83        10.15 o                         
   1   2   5         72.98        103.23         3.91 o                         
   2   2   5       5156.40       5198.28        39.78 o                         
   3   2   5         52.37         34.03         3.30 o                         
   4   2   5        160.25        177.85         5.40 o                         
   5   2   5        124.44        123.25         5.30 o                         
   6   2   5        898.66        890.73        11.29 o                         
   7   2   5       1626.21       1639.22        20.41 o                         
   8   2   5        446.18        467.68        10.27 o                         
   9   2   5         36.02         40.73         6.48 o                         
  10   2   5        164.21        156.80        13.18 o                         
   0   3   5         37.81         21.55         3.95 o                         
   1   3   5        851.75        816.10        20.88 o                         
   2   3   5       2295.84       2337.64        18.55 o                         
   3   3   5         12.43         16.60         2.57 o                         
   4   3   5         18.98         28.07         2.86 o                         
   5   3   5        914.22        956.26         9.35 o                         
   6   3   5        795.91        774.21        11.93 o                         
   7   3   5         71.20         81.68         4.78 o                         
   8   3   5         81.04         78.34         5.99 o                         
   9   3   5         11.15         15.59         5.65 o                         
  10   3   5        160.77        164.54        13.18 o                         
   1   4   5        923.33        860.53         9.35 o                         
   2   4   5         86.36         48.01         3.40 o                         
   3   4   5       4571.14       4503.20        27.92 o                         
   4   4   5          5.48          8.37         2.43 o                         
   5   4   5         70.16         62.22         3.25 o                         
   6   4   5        206.78        187.81         6.77 o                         
   7   4   5       1446.29       1453.62        17.01 o                         
   8   4   5        138.34        135.95         6.93 o                         
   9   4   5         88.22         90.29         7.45 o                         
  10   4   5         87.42         87.31        10.93 o                         
   0   5   5         83.69         91.42         5.53 o                         
   1   5   5        224.45        214.61         4.70 o                         
   2   5   5        170.20        156.27         4.77 o                         
   3   5   5        810.45        839.81         8.91 o                         
   4   5   5         20.99         20.89         2.95 o                         
   5   5   5       1231.33       1200.31        14.59 o                         
   6   5   5         60.39         61.86         4.97 o                         
   7   5   5         57.62         61.09         4.73 o                         
   8   5   5          2.95         -2.86         4.14 o                         
   9   5   5        330.89        335.54        11.72 o                         
  10   5   5          5.18         -0.93         9.79 o                         
   1   6   5        982.14        932.59        12.61 o                         
   2   6   5         29.21         44.68         3.06 o                         
   3   6   5       2381.05       2356.67        16.42 o                         
   4   6   5        230.90        239.54         5.58 o                         
   5   6   5        257.25        256.19         7.39 o                         
   6   6   5        241.23        234.40         7.26 o                         
   7   6   5        349.78        346.58         9.28 o                         
   8   6   5         70.75         67.25         5.92 o                         
   9   6   5         26.08         21.70         6.08 o                         
  10   6   5          2.97         10.73         8.11 o                         
   0   7   5       1316.30       1464.39        17.90 o                         
   1   7   5       1705.97       1815.86        32.77 o                         
   2   7   5       1238.81       1385.73        12.10 o                         
   3   7   5        621.86        688.79         8.23 o                         
   4   7   5       1061.24       1075.19        10.71 o                         
   5   7   5       1410.20       1379.27        15.88 o                         
   6   7   5        842.36        830.78        12.50 o                         
   7   7   5        266.57        268.58         8.47 o                         
   8   7   5        152.14        168.48         7.88 o                         
   9   7   5        276.36        302.44        13.08 o                         
  10   7   5          3.58         -6.96         6.96 o                         
   1   8   5         48.91         34.83         2.98 o                         
   2   8   5        431.64        458.06         7.56 o                         
   3   8   5        118.47        121.26         3.53 o                         
   4   8   5        711.50        758.56         7.83 o                         
   5   8   5        289.11        280.28         7.42 o                         
   6   8   5          0.06          1.69         3.93 o                         
   7   8   5        324.20        309.11         9.29 o                         
   8   8   5         26.73         37.15         6.17 o                         
   9   8   5        116.89        120.81         9.39 o                         
   0   9   5        103.56        131.71         5.64 o                         
   1   9   5       5772.01       5923.94        52.74 o                         
   2   9   5       3545.78       3897.81        30.84 o                         
   3   9   5        935.06        883.44        11.02 o                         
   4   9   5        186.93        173.76         4.00 o                         
   5   9   5       5075.05       4900.14        48.55 o                         
   6   9   5       3816.66       3805.33        38.15 o                         
   7   9   5        194.23        191.07         8.37 o                         
   8   9   5        638.85        643.24        15.57 o                         
   9   9   5       1070.69       1133.90        21.36 o                         
   1  10   5       1869.51       1896.55        20.51 o                         
   2  10   5        304.91        337.06         8.87 o                         
   3  10   5        552.18        549.20         9.05 o                         
   4  10   5        300.93        298.16         6.54 o                         
   5  10   5         95.62         97.25         5.15 o                         
   6  10   5       1433.00       1413.99        19.68 o                         
   7  10   5        333.34        330.68        10.60 o                         
   8  10   5        258.12        269.37        11.11 o                         
   9  10   5          8.54          3.77         5.98 o                         
   0  11   5        199.57        200.44         6.91 o                         
   1  11   5        186.31        189.48         5.61 o                         
   2  11   5        151.83        160.90         5.46 o                         
   3  11   5         42.36         43.36         3.95 o                         
   4  11   5        812.75        713.76        30.42 o                         
   5  11   5       2020.96       1949.67        21.00 o                         
   6  11   5         76.51         76.71         6.09 o                         
   7  11   5         42.30         36.97         5.74 o                         
   8  11   5         29.47         27.78         6.44 o                         
   9  11   5        300.89        285.94        12.16 o                         
   1  12   5        221.48        208.03         5.80 o                         
   2  12   5        523.56        478.60         8.86 o                         
   3  12   5        140.03        126.25         4.95 o                         
   4  12   5        457.71        467.94         8.53 o                         
   5  12   5          9.54          1.62         4.19 o                         
   6  12   5         44.41         43.73         5.26 o                         
   7  12   5          0.63         -2.70         4.65 o                         
   8  12   5         44.50         49.33         6.83 o                         
   9  12   5         74.71         83.08         8.44 o                         
   0  13   5       1602.43       1610.19        23.42 o                         
   1  13   5       2689.30       2679.52        31.45 o                         
   2  13   5        609.32        615.15         9.03 o                         
   3  13   5        352.43        313.90         7.10 o                         
   4  13   5         85.41         80.01         5.47 o                         
   5  13   5        501.71        488.37        11.48 o                         
   6  13   5        278.29        277.67        10.56 o                         
   7  13   5          0.00          1.85         4.91 o                         
   8  13   5         50.22         48.01         7.08 o                         
   1  14   5         75.90         70.03         4.40 o                         
   2  14   5        942.03        899.09        11.02 o                         
   3  14   5        126.74        131.85         5.40 o                         
   4  14   5        308.16        273.78        21.48 o                         
   5  14   5         55.95         46.35         5.50 o                         
   6  14   5          1.74          1.86         5.21 o                         
   7  14   5          0.03         -3.17         5.10 o                         
   8  14   5          1.39          3.30         5.93 o                         
   0  15   5         20.61         19.23         4.61 o                         
   1  15   5       1741.80       1776.87        15.88 o                         
   2  15   5        410.00        411.46         8.07 o                         
   3  15   5        448.30        417.58         9.12 o                         
   4  15   5          8.56         11.98         4.07 o                         
   5  15   5       1520.51       1424.16        19.50 o                         
   6  15   5        228.49        224.22        10.06 o                         
   7  15   5          1.07          0.49         5.21 o                         
   8  15   5        337.74        358.41        14.81 o                         
   1  16   5        550.99        538.81         9.17 o                         
   2  16   5        320.73        297.08         7.25 o                         
   3  16   5        565.50        497.32         9.72 o                         
   4  16   5        125.80        102.13         9.51 o                         
   5  16   5          0.19          4.52         4.61 o                         
   6  16   5          2.08          6.69         5.55 o                         
   7  16   5          3.26         -1.71         5.74 o                         
   8  16   5         10.74         23.98         7.63 o                         
   0  17   5        476.48        443.01        13.66 o                         
   1  17   5        416.17        407.24         9.24 o                         
   2  17   5         13.26         12.83         3.68 o                         
   3  17   5        710.23        679.53        12.19 o                         
   4  17   5        965.50        947.34        17.62 o                         
   5  17   5        231.57        251.00        10.48 o                         
   6  17   5        415.78        397.15        14.66 o                         
   7  17   5          0.24          2.45         6.49 o                         
   1  18   5        133.33        130.60         6.40 o                         
   2  18   5        633.01        579.86        10.10 o                         
   3  18   5          0.27         -2.41         4.31 o                         
   4  18   5         64.79         47.92         6.68 o                         
   5  18   5          5.19          6.31         6.09 o                         
   6  18   5         17.86         14.52         6.88 o                         
   7  18   5         18.41         20.04         6.82 o                         
   0  19   5          0.12         -2.16         6.22 o                         
   1  19   5        198.06        215.54         7.57 o                         
   2  19   5         10.52         10.61         4.12 o                         
   3  19   5          0.68         -0.20         4.38 o                         
   4  19   5         19.20         13.29         4.91 o                         
   5  19   5        273.50        272.35        12.40 o                         
   6  19   5         13.14         13.34         6.50 o                         
   1  20   5          0.05          5.82         4.26 o                         
   2  20   5        171.69        159.16         7.53 o                         
   3  20   5          6.72          3.17         5.92 o                         
   4  20   5          2.53          1.99         5.54 o                         
   5  20   5          9.83          3.51         6.47 o                         
   6  20   5         43.93         41.73         7.36 o                         
   0  21   5        126.29        119.75         9.78 o                         
   1  21   5        412.40        427.72        10.42 o                         
   2  21   5         25.94         26.22         5.65 o                         
   3  21   5        136.75        135.64         9.81 o                         
   4  21   5         64.17         58.80         8.89 o                         
   5  21   5        169.56        193.05        13.27 o                         
   1  22   5         10.97         14.06         5.16 o                         
   2  22   5         95.16         84.13         8.52 o                         
   3  22   5         19.42          9.91         6.90 o                         
   4  22   5        130.01        146.31        12.13 o                         
   5  22   5          7.79         16.16         8.44 o                         
   0  23   5        161.95        171.81        13.20 o                         
   1  23   5         10.26          5.45         5.78 o                         
   2  23   5         77.41         92.74         9.14 o                         
   3  23   5         42.47         44.49         8.32 o                         
   4  23   5        241.64        235.56        14.53 o                         
   1  24   5         33.83         27.94         8.28 o                         
   2  24   5         35.92         36.53         8.12 o                         
   3  24   5          1.84          5.87         8.51 o                         
   0  25   5          1.40          9.48        11.84 o                         
   0   0   6       4005.25       4412.53        65.83 o                         
   1   0   6       4421.10       4477.17        58.13 o                         
   2   0   6        102.97        125.75         6.63 o                         
   3   0   6        655.31        737.59        14.13 o                         
   4   0   6          1.37          3.85         4.37 o                         
   5   0   6         35.00         32.52         5.50 o                         
   6   0   6         94.96         69.03         6.53 o                         
   7   0   6        351.29        313.09        11.01 o                         
   8   0   6       1006.05        995.72        19.80 o                         
   9   0   6        237.73        254.60        20.23 o                         
  10   0   6       1492.37       1576.41        49.43 o                         
   1   1   6        125.99        128.43         4.71 o                         
   2   1   6       1265.21       1326.91        12.76 o                         
   3   1   6         25.20         17.57         3.18 o                         
   4   1   6         22.58         29.30         3.51 o                         
   5   1   6        254.18        247.49         7.13 o                         
   6   1   6        158.06        173.14         6.16 o                         
   7   1   6        137.10        147.04         5.69 o                         
   8   1   6        146.45        141.80         6.62 o                         
   9   1   6          0.36          2.61         5.98 o                         
  10   1   6        143.51        129.47        12.39 o                         
   0   2   6       4113.52       3969.75        44.86 o                         
   1   2   6       1046.42       1174.83        11.73 o                         
   2   2   6        110.30        114.56         4.62 o                         
   3   2   6        111.73        101.78         4.25 o                         
   4   2   6       2898.25       2730.66        24.97 o                         
   5   2   6        101.83        119.77         5.15 o                         
   6   2   6        865.50        833.90        11.47 o                         
   7   2   6         24.24         24.33         4.04 o                         
   8   2   6       1060.35       1026.00        15.17 o                         
   9   2   6        411.98        403.75        13.62 o                         
  10   2   6        496.08        526.80        21.10 o                         
   1   3   6        265.32        218.18        18.01 o                         
   2   3   6        209.89        220.30        15.15 o                         
   3   3   6         15.85         18.80         2.87 o                         
   4   3   6        113.98        128.52         5.74 o                         
   5   3   6        112.47        117.02         5.09 o                         
   6   3   6         73.88         75.60         4.52 o                         
   7   3   6         79.16         89.80         5.59 o                         
   8   3   6         19.41         10.34         4.53 o                         
   9   3   6         80.28         83.25         7.65 o                         
  10   3   6         39.15         36.14         9.23 o                         
   0   4   6       7800.13       6889.49       427.67 o                         
   1   4   6        395.41        380.14         7.26 o                         
   2   4   6         41.09         41.50         3.46 o                         
   3   4   6          2.52          5.23         2.77 o                         
   4   4   6       4144.79       3996.07        25.79 o                         
   5   4   6         34.37         26.20         3.48 o                         
   6   4   6        733.69        677.51        12.10 o                         
   7   4   6         11.36         16.92         4.35 o                         
   8   4   6         19.37         14.08         4.77 o                         
   9   4   6         99.65        100.09         7.84 o                         
  10   4   6        729.77        760.75        24.67 o                         
   1   5   6        277.95        259.73         6.09 o                         
   2   5   6          5.91          6.57         2.90 o                         
   3   5   6        239.26        233.40         5.97 o                         
   4   5   6       1454.46       1526.01        13.42 o                         
   5   5   6         92.33         97.43         4.24 o                         
   6   5   6        163.53        166.07         6.29 o                         
   7   5   6        660.04        636.93        12.11 o                         
   8   5   6         23.73         29.27         5.03 o                         
   9   5   6         10.07         12.53         5.73 o                         
  10   5   6        140.90        136.91        15.23 o                         
   0   6   6      18423.36      17982.78       182.86 o                         
   1   6   6          6.08          0.96         3.15 o                         
   2   6   6        676.85        647.04         9.86 o                         
   3   6   6         50.82         57.55         4.25 o                         
   4   6   6       1731.62       1681.39        16.19 o                         
   5   6   6        383.47        385.62         9.03 o                         
   6   6   6        411.96        398.40         9.88 o                         
   7   6   6        994.65       1024.68        16.10 o                         
   8   6   6        227.44        241.16         9.17 o                         
   9   6   6         34.98         35.68         7.20 o                         
   1   7   6       1461.80       1644.60        22.42 o                         
   2   7   6       2176.24       2099.94        17.68 o                         
   3   7   6        813.81        830.41        12.51 o                         
   4   7   6         81.31         72.17         3.82 o                         
   5   7   6       1707.59       1720.82        23.71 o                         
   6   7   6        431.22        413.40         9.45 o                         
   7   7   6          0.31          0.00         4.29 o                         
   8   7   6          1.21         -2.22         5.07 o                         
   9   7   6          2.63         -5.56         5.56 o                         
   0   8   6       1133.06       1131.16        25.34 o                         
   1   8   6        425.55        488.06         7.19 o                         
   2   8   6        191.29        195.03         4.85 o                         
   3   8   6        602.19        631.58         8.01 o                         
   4   8   6       1078.22       1043.04        12.10 o                         
   5   8   6          1.51         -3.60         3.60 o                         
   6   8   6        250.46        246.04         7.87 o                         
   7   8   6         47.28         49.55         6.38 o                         
   8   8   6         14.62          9.75         4.98 o                         
   9   8   6        156.25        149.99        10.28 o                         
   1   9   6        525.89        616.49         8.14 o                         
   2   9   6       3805.11       3659.27        28.63 o                         
   3   9   6        291.26        351.45         5.64 o                         
   4   9   6        229.56        228.89         5.66 o                         
   5   9   6       1870.00       1893.07        19.43 o                         
   6   9   6        460.34        462.33        11.39 o                         
   7   9   6        610.62        557.79        14.12 o                         
   8   9   6        266.92        274.27        10.37 o                         
   9   9   6        437.77        463.65        16.13 o                         
   0  10   6         96.62         82.16         5.47 o                         
   1  10   6        209.01        213.42         4.47 o                         
   2  10   6         44.40         41.96         3.97 o                         
   3  10   6        636.34        653.93        10.84 o                         
   4  10   6       1106.79       1075.22        12.97 o                         
   5  10   6         19.20         17.18         3.80 o                         
   6  10   6        803.87        810.38        14.71 o                         
   7  10   6        297.55        303.91        11.23 o                         
   8  10   6        443.12        483.80        13.47 o                         
   9  10   6          7.02          5.70         6.23 o                         
   1  11   6        373.67        420.30         8.53 o                         
   2  11   6        372.30        347.59         8.26 o                         
   3  11   6        119.55        133.44         5.64 o                         
   4  11   6          5.81          2.02         3.54 o                         
   5  11   6         59.53         66.62         6.14 o                         
   6  11   6       1061.18       1077.46        19.33 o                         
   7  11   6        105.55        106.38         7.82 o                         
   8  11   6        133.41        141.78         8.52 o                         
   9  11   6          1.15          1.58         6.21 o                         
   0  12   6        208.01        222.68         7.94 o                         
   1  12   6         89.41         95.99         4.97 o                         
   2  12   6        674.09        668.89        10.75 o                         
   3  12   6        165.32        159.97         6.10 o                         
   4  12   6        117.77        108.13         5.47 o                         
   5  12   6         42.88         39.44         5.10 o                         
   6  12   6         37.72         41.20         5.56 o                         
   7  12   6        111.75        101.04         7.85 o                         
   8  12   6         92.57         93.94         7.77 o                         
   1  13   6        255.47        269.17         6.96 o                         
   2  13   6       1094.80       1058.79        13.62 o                         
   3  13   6         51.96         53.48         4.80 o                         
   4  13   6          7.79         10.13         3.78 o                         
   5  13   6         17.92         21.40         4.91 o                         
   6  13   6        150.77        148.50         7.65 o                         
   7  13   6        105.51        103.91         8.19 o                         
   8  13   6          7.70          3.24         5.70 o                         
   0  14   6        230.09        252.05         7.83 o                         
   1  14   6        212.29        199.64         6.07 o                         
   2  14   6         10.97         11.52         3.77 o                         
   3  14   6        190.33        179.85         6.62 o                         
   4  14   6        128.70        134.87         6.99 o                         
   5  14   6          0.82         -3.07         4.20 o                         
   6  14   6        161.64        150.12         8.82 o                         
   7  14   6          1.43          5.27         5.52 o                         
   8  14   6         10.38         14.59         6.05 o                         
   1  15   6          6.64          2.90         3.43 o                         
   2  15   6        440.45        457.69         9.16 o                         
   3  15   6         32.59         25.49         3.76 o                         
   4  15   6        563.93        515.02        12.04 o                         
   5  15   6          2.54          4.55         4.85 o                         
   6  15   6        397.29        413.10        13.24 o                         
   7  15   6         11.13         10.90         6.38 o                         
   8  15   6        140.35        139.43        10.13 o                         
   0  16   6        176.12        176.59         9.54 o                         
   1  16   6         13.68         16.32         3.95 o                         
   2  16   6         22.95         19.10         4.04 o                         
   3  16   6          0.38         -0.29         3.70 o                         
   4  16   6        104.79         86.18         6.54 o                         
   5  16   6         55.83         46.51         5.85 o                         
   6  16   6         77.93         82.57         7.92 o                         
   7  16   6         39.53         48.61         7.08 o                         
   1  17   6        146.95        148.19         6.65 o                         
   2  17   6        747.49        759.12        11.49 o                         
   3  17   6          0.01          0.73         4.55 o                         
   4  17   6          0.76          2.41         4.64 o                         
   5  17   6         15.24         21.99         6.05 o                         
   6  17   6        323.50        330.96        12.35 o                         
   7  17   6         51.31         57.65         7.86 o                         
   0  18   6       1930.11       1856.32        27.42 o                         
   1  18   6         93.96         96.03         5.92 o                         
   2  18   6        148.14        139.33         6.43 o                         
   3  18   6          0.63         -1.90         4.52 o                         
   4  18   6          5.47          4.35         4.97 o                         
   5  18   6         68.61         67.47         7.38 o                         
   6  18   6         13.66         17.20         7.00 o                         
   7  18   6         12.21          3.60         6.32 o                         
   1  19   6          5.67         10.44         4.56 o                         
   2  19   6        338.94        367.97         9.50 o                         
   3  19   6          9.39         14.87         5.82 o                         
   4  19   6        309.02        302.00        15.73 o                         
   5  19   6         14.35         20.97         7.15 o                         
   6  19   6        260.12        291.03        13.66 o                         
   0  20   6        637.93        646.53        17.77 o                         
   1  20   6         11.53         10.98         4.77 o                         
   2  20   6         36.47         41.36         5.69 o                         
   3  20   6         46.19         38.52         6.59 o                         
   4  20   6         47.86         53.94         7.86 o                         
   5  20   6          7.49          7.68         7.61 o                         
   6  20   6         24.70         27.69         7.81 o                         
   1  21   6         36.64         39.85         5.45 o                         
   2  21   6        804.83        818.05        16.32 o                         
   3  21   6          0.00          0.87         6.27 o                         
   4  21   6        189.28        216.04        13.31 o                         
   5  21   6         53.56         51.27         9.78 o                         
   0  22   6        540.67        587.25        17.86 o                         
   1  22   6         80.81         92.57         6.53 o                         
   2  22   6         26.07         26.58         7.41 o                         
   3  22   6         82.46         98.15         9.64 o                         
   4  22   6        121.27        130.99        11.67 o                         
   1  23   6          4.63         10.17         5.93 o                         
   2  23   6        179.21        212.93        11.89 o                         
   3  23   6         69.10         74.66         9.81 o                         
   0  24   6        182.57        193.76        14.09 o                         
   1  24   6          6.51          2.65         6.95 o                         
   2  24   6         23.28         27.29         8.50 o                         
   1   0   7       4920.70       4953.99        78.87 o                         
   2   0   7        215.08        188.61         9.19 o                         
   3   0   7       5750.08       5728.22        79.59 o                         
   4   0   7       1550.94       1638.11        22.94 o                         
   5   0   7        188.71        213.88        10.99 o                         
   6   0   7        891.36        817.92        20.39 o                         
   7   0   7          3.39          2.60         5.92 o                         
   8   0   7          3.17          9.44         6.24 o                         
   9   0   7        130.00        110.91        12.63 o                         
  10   0   7        639.71        742.73        35.26 o                         
   0   1   7         10.46         18.09         4.77 o                         
   1   1   7        928.82       1011.46        11.80 o                         
   2   1   7       2091.74       2287.21        19.23 o                         
   3   1   7         31.73         35.31         3.72 o                         
   4   1   7        133.20        137.33         5.57 o                         
   5   1   7        119.01        124.62         5.65 o                         
   6   1   7         21.17         30.50         4.60 o                         
   7   1   7         37.35         25.76         4.16 o                         
   8   1   7          5.80         12.20         4.42 o                         
   9   1   7        117.78        120.96        10.09 o                         
  10   1   7         38.80         38.70         9.82 o                         
   1   2   7       9633.19       9910.66        86.91 o                         
   2   2   7         53.76         79.79         4.41 o                         
   3   2   7       4069.07       4117.09        25.21 o                         
   4   2   7         11.85         13.00         3.47 o                         
   5   2   7        252.91        257.47         7.28 o                         
   6   2   7        310.06        309.32         8.63 o                         
   7   2   7        542.35        551.09        11.76 o                         
   8   2   7         33.82         52.39         5.28 o                         
   9   2   7          2.40          7.84         5.95 o                         
  10   2   7        110.33        142.56        12.80 o                         
   0   3   7         73.08         80.06         6.26 o                         
   1   3   7       4200.82       4490.82        39.03 o                         
   2   3   7          0.86          4.30         3.38 o                         
   3   3   7        220.37        224.86        15.58 o                         
   4   3   7         47.11         44.62         4.12 o                         
   5   3   7        117.82        137.55         5.78 o                         
   6   3   7        599.00        557.43         9.88 o                         
   7   3   7          5.58         11.17         4.44 o                         
   8   3   7         42.87         42.93         5.55 o                         
   9   3   7         67.13         60.61         7.61 o                         
   1   4   7         10.26          5.38         2.78 o                         
   2   4   7         53.22         72.98         4.13 o                         
   3   4   7       1168.88       1145.97        13.09 o                         
   4   4   7          0.32          0.21         3.19 o                         
   5   4   7        167.04        162.45         8.83 o                         
   6   4   7        287.64        268.58         8.38 o                         
   7   4   7       1533.19       1553.02        22.77 o                         
   8   4   7          2.43          2.72         4.42 o                         
   9   4   7        317.21        319.66        11.90 o                         
   0   5   7         13.34         -0.34         3.47 o                         
   1   5   7        166.18        167.19         5.76 o                         
   2   5   7        163.54        186.52         5.71 o                         
   3   5   7        681.34        691.59        10.33 o                         
   4   5   7       1695.40       1713.49        16.48 o                         
   5   5   7       1185.77       1166.95        13.46 o                         
   6   5   7        215.53        241.28         7.61 o                         
   7   5   7        329.37        313.67         9.65 o                         
   8   5   7        436.45        432.85        11.02 o                         
   9   5   7        192.38        194.92        11.03 o                         
   1   6   7        635.80        596.28         9.36 o                         
   2   6   7       1158.31       1177.43        13.05 o                         
   3   6   7       1451.47       1470.86        14.94 o                         
   4   6   7        547.63        544.39         9.12 o                         
   5   6   7         85.45         73.85         4.90 o                         
   6   6   7        162.62        161.49         6.77 o                         
   7   6   7       1790.98       1787.32        21.54 o                         
   8   6   7        200.38        200.62         8.32 o                         
   9   6   7         33.02         34.38         7.45 o                         
   0   7   7          5.21          7.75         5.21 o                         
   1   7   7       6904.49       7036.12       100.45 o                         
   2   7   7        296.20        326.01         7.86 o                         
   3   7   7        356.39        356.18         8.47 o                         
   4   7   7        321.13        315.04         8.10 o                         
   5   7   7        985.33       1001.16        14.49 o                         
   6   7   7         40.87         45.46         4.89 o                         
   7   7   7        111.03        127.63         7.17 o                         
   8   7   7        170.58        160.11         8.51 o                         
   9   7   7         59.78         47.98         7.93 o                         
   1   8   7       1208.66       1177.60        15.47 o                         
   2   8   7          0.66         -0.86         3.13 o                         
   3   8   7       4972.79       4913.87        36.74 o                         
   4   8   7          6.97          7.24         3.75 o                         
   5   8   7         11.79          4.83         3.98 o                         
   6   8   7         68.83         66.96         5.33 o                         
   7   8   7        923.54        900.21        16.09 o                         
   8   8   7        129.00        136.14         8.14 o                         
   9   8   7         99.88        124.97         9.85 o                         
   0   9   7         82.01         76.67         5.72 o                         
   1   9   7        224.99        202.06         6.17 o                         
   2   9   7         21.57         26.03         3.30 o                         
   3   9   7          3.51          8.92         3.27 o                         
   4   9   7       1585.16       1551.85        22.81 o                         
   5   9   7        233.63        222.05         8.37 o                         
   6   9   7         94.93         91.60         9.94 o                         
   7   9   7        345.89        340.27        10.77 o                         
   8   9   7        209.94        211.47         9.77 o                         
   9   9   7        223.35        232.16        12.42 o                         
   1  10   7          5.96          9.06         3.04 o                         
   2  10   7        626.58        620.42         9.20 o                         
   3  10   7        829.15        844.37        12.56 o                         
   4  10   7         42.96         48.47         4.73 o                         
   5  10   7         45.16         51.53         5.76 o                         
   6  10   7          7.69          6.00         4.55 o                         
   7  10   7          0.13          5.40         5.26 o                         
   8  10   7         61.64         60.29         7.17 o                         
   9  10   7          0.02          0.22         6.70 o                         
   0  11   7        135.90        144.86         7.21 o                         
   1  11   7       1289.63       1326.40        13.68 o                         
   2  11   7         47.98         51.83         4.70 o                         
   3  11   7        208.79        195.22         7.11 o                         
   4  11   7          4.02          7.07         3.79 o                         
   5  11   7       2069.96       2001.68        22.79 o                         
   6  11   7        127.43        140.13         7.60 o                         
   7  11   7        221.43        203.75        10.09 o                         
   8  11   7        273.44        269.72        11.13 o                         
   1  12   7         90.42         89.97         4.30 o                         
   2  12   7        256.64        270.29         7.97 o                         
   3  12   7        447.39        406.38         9.20 o                         
   4  12   7        511.41        504.27        11.71 o                         
   5  12   7         16.99         16.71         4.95 o                         
   6  12   7          1.69         -1.60         4.55 o                         
   7  12   7        173.76        175.49         9.76 o                         
   8  12   7        311.44        307.63        11.90 o                         
   0  13   7        761.52        766.72        14.32 o                         
   1  13   7       1292.46       1267.02        18.74 o                         
   2  13   7        398.79        395.37         9.19 o                         
   3  13   7        179.70        186.01         6.95 o                         
   4  13   7        762.54        733.16        14.01 o                         
   5  13   7        437.16        450.92        11.74 o                         
   6  13   7        271.26        256.08         9.79 o                         
   7  13   7          2.70          0.34         5.52 o                         
   8  13   7        245.71        237.19        10.85 o                         
   1  14   7        261.40        241.28         7.08 o                         
   2  14   7        277.63        266.99         8.01 o                         
   3  14   7        119.08        105.53         8.55 o                         
   4  14   7          8.19          6.12         4.47 o                         
   5  14   7          1.28         -3.59         4.36 o                         
   6  14   7          4.09          7.92         5.86 o                         
   7  14   7         90.06        108.16         8.63 o                         
   8  14   7        189.96        187.95        10.33 o                         
   0  15   7        400.08        420.43        16.00 o                         
   1  15   7        804.51        811.32        11.55 o                         
   2  15   7         23.16         27.62         4.43 o                         
   3  15   7         41.60         37.58         4.49 o                         
   4  15   7        423.12        408.51        11.28 o                         
   5  15   7          4.66          7.69         4.86 o                         
   6  15   7        455.76        450.85        13.99 o                         
   7  15   7          3.41          8.95         6.48 o                         
   1  16   7       2303.73       2220.03        22.72 o                         
   2  16   7        354.29        335.64         8.57 o                         
   3  16   7       1181.06       1122.96        14.79 o                         
   4  16   7          0.31          6.95         4.93 o                         
   5  16   7          0.05         -2.16         4.63 o                         
   6  16   7          0.24         -0.39         5.79 o                         
   7  16   7        125.95        165.16        10.33 o                         
   0  17   7        777.77        796.17        18.60 o                         
   1  17   7       1380.48       1401.35        17.07 o                         
   2  17   7        164.71        145.08         7.04 o                         
   3  17   7        277.79        265.72         9.55 o                         
   4  17   7         96.09        111.68         7.47 o                         
   5  17   7       1059.91       1092.05        20.60 o                         
   6  17   7          2.73         -1.07         6.07 o                         
   7  17   7         79.57         90.11         9.90 o                         
   1  18   7        181.33        195.67         7.60 o                         
   2  18   7         71.76         62.96         5.72 o                         
   3  18   7         22.93         15.33         5.77 o                         
   4  18   7         36.58         17.55         5.18 o                         
   5  18   7        387.24        389.78        13.36 o                         
   6  18   7         84.88        103.26         9.64 o                         
   0  19   7        616.41        621.64        17.40 o                         
   1  19   7        809.44        848.98        16.28 o                         
   2  19   7        158.53        163.75         7.76 o                         
   3  19   7          1.80         -4.38         5.28 o                         
   4  19   7        184.10        187.45         9.96 o                         
   5  19   7        354.72        362.00        14.60 o                         
   6  19   7          3.45         13.59         7.42 o                         
   1  20   7         81.41         79.29         6.20 o                         
   2  20   7         41.46         42.33         6.57 o                         
   3  20   7          1.53          2.96         5.65 o                         
   4  20   7         56.96         68.69         8.63 o                         
   5  20   7         36.04         32.36         8.51 o                         
   0  21   7        430.36        466.26        16.25 o                         
   1  21   7        119.25        126.82         7.16 o                         
   2  21   7          1.38          2.10         5.78 o                         
   3  21   7        108.83        118.87        10.02 o                         
   4  21   7        257.24        268.04        14.77 o                         
   1  22   7         27.96         30.08         6.15 o                         
   2  22   7         28.64         26.95         7.28 o                         
   3  22   7        476.24        535.48        17.53 o                         
   4  22   7         44.52         81.92        10.69 o                         
   0  23   7        145.07        160.41        11.49 o                         
   1  23   7         23.27         30.23         6.63 o                         
   2  23   7          0.93          0.27         6.81 o                         
   0   0   8       3404.79       3711.08        94.14 o                         
   1   0   8      11016.63      10625.04        61.91 o                         
   2   0   8       1263.85       1302.31        30.96 o                         
   3   0   8       4100.87       4057.76        37.43 o                         
   4   0   8        353.51        365.25        12.13 o                         
   5   0   8       5439.78       5105.77        66.33 o                         
   6   0   8          3.42         -1.22         5.88 o                         
   7   0   8         76.86         71.86        12.76 o                         
   8   0   8        294.50        296.87        14.14 o                         
   9   0   8        308.01        286.13        17.45 o                         
   1   1   8         41.79         48.69         4.52 o                         
   2   1   8       1777.94       1847.53        17.26 o                         
   3   1   8         39.19         41.74         4.20 o                         
   4   1   8        343.77        335.67         8.27 o                         
   5   1   8         60.66         62.76         5.26 o                         
   6   1   8         82.28         78.98         6.30 o                         
   7   1   8        236.77        206.04         9.57 o                         
   8   1   8         50.62         47.58         5.38 o                         
   9   1   8         43.86         42.15         7.92 o                         
   0   2   8         17.46         37.65         5.52 o                         
   1   2   8       9166.95       9290.40        64.77 o                         
   2   2   8          1.46          0.61         3.37 o                         
   3   2   8        444.16        450.73         9.11 o                         
   4   2   8         44.83         39.57         4.45 o                         
   5   2   8       1160.44       1161.03        15.95 o                         
   6   2   8       1366.59       1372.71        17.89 o                         
   7   2   8        185.80        174.95         7.60 o                         
   8   2   8         57.82         55.06         5.26 o                         
   9   2   8        308.66        310.66        12.81 o                         
   1   3   8       3185.78       3323.64        23.02 o                         
   2   3   8       2917.84       2933.54        25.38 o                         
   3   3   8        446.13        445.22         9.04 o                         
   4   3   8        143.13        150.94         5.97 o                         
   5   3   8        171.12        164.32         6.58 o                         
   6   3   8        199.11        215.36         9.11 o                         
   7   3   8        137.36        123.05         6.82 o                         
   8   3   8          0.34          0.97         4.49 o                         
   9   3   8        196.10        198.28        10.97 o                         
   0   4   8        285.54        262.12         9.79 o                         
   1   4   8        516.98        515.85         9.27 o                         
   2   4   8        391.68        361.22        23.68 o                         
   3   4   8        235.61        249.21         7.41 o                         
   4   4   8       1008.03        986.51        13.37 o                         
   5   4   8       1354.73       1317.07        17.21 o                         
   6   4   8        191.63        177.23        13.93 o                         
   7   4   8         16.14         14.17         4.70 o                         
   8   4   8          0.05         -4.37         4.37 o                         
   9   4   8        319.24        326.96        14.87 o                         
   1   5   8        865.20        820.51        11.52 o                         
   2   5   8         39.89         35.76         4.21 o                         
   3   5   8        430.24        421.63         8.84 o                         
   4   5   8         11.32         11.18         3.82 o                         
   5   5   8        884.19        859.18        12.92 o                         
   6   5   8        151.68        133.17         6.29 o                         
   7   5   8        152.80        157.16         7.77 o                         
   8   5   8         44.77         44.55         6.08 o                         
   9   5   8          6.12          7.47         6.64 o                         
   0   6   8        734.61        588.42       106.60 o                         
   1   6   8        759.41        758.64        11.86 o                         
   2   6   8        164.92        161.59         5.96 o                         
   3   6   8       2389.26       2335.76        21.24 o                         
   4   6   8        360.04        374.66         8.60 o                         
   5   6   8       1316.98       1303.38        16.88 o                         
   6   6   8          2.38         -2.31         4.21 o                         
   7   6   8        194.43        192.98         8.38 o                         
   8   6   8        102.88         88.45         7.20 o                         
   9   6   8        582.25        639.23        20.47 o                         
   1   7   8         20.85         22.37         4.58 o                         
   2   7   8        846.55        830.47        12.77 o                         
   3   7   8         59.54         54.15         5.01 o                         
   4   7   8        725.85        728.78        12.34 o                         
   5   7   8       1601.77       1554.72        18.54 o                         
   6   7   8        410.45        444.66        10.43 o                         
   7   7   8         13.35          4.47         4.84 o                         
   8   7   8         42.09         46.89         6.51 o                         
   9   7   8        161.69        176.89        11.21 o                         
   0   8   8         56.52         80.66         7.68 o                         
   1   8   8         84.61         75.79         6.27 o                         
   2   8   8          0.29          1.64         3.51 o                         
   3   8   8        652.68        657.57        11.24 o                         
   4   8   8        252.41        262.92         8.15 o                         
   5   8   8          3.49          6.06         4.41 o                         
   6   8   8          0.03         -4.51         4.51 o                         
   7   8   8          0.12          2.51         4.45 o                         
   8   8   8         80.10         81.21         7.27 o                         
   9   8   8        125.02        118.65        10.28 o                         
   1   9   8        102.04         92.42         5.28 o                         
   2   9   8        639.83        630.08        10.60 o                         
   3   9   8       1501.00       1544.34        22.72 o                         
   4   9   8        244.37        256.58         7.07 o                         
   5   9   8         14.98         18.91         5.40 o                         
   6   9   8        991.70        972.11        16.77 o                         
   7   9   8        352.62        308.26        10.49 o                         
   8   9   8        444.43        473.58        14.68 o                         
   9   9   8          0.86         -5.75         6.89 o                         
   0  10   8        899.10        946.71        18.49 o                         
   1  10   8       1248.98       1243.27        13.68 o                         
   2  10   8        176.40        162.56        12.35 o                         
   3  10   8       1022.51        976.47        14.55 o                         
   4  10   8        259.74        271.73         8.39 o                         
   5  10   8       1791.70       1705.93        21.43 o                         
   6  10   8        267.60        250.89         9.47 o                         
   7  10   8         92.15         99.15         8.00 o                         
   8  10   8         35.07         34.21         7.02 o                         
   1  11   8         60.77         70.14         4.57 o                         
   2  11   8        233.36        213.25        13.71 o                         
   3  11   8          8.40          7.69         4.34 o                         
   4  11   8        170.90        168.15         7.22 o                         
   5  11   8         35.08         37.26         5.75 o                         
   6  11   8        362.19        346.97        11.10 o                         
   7  11   8        307.52        326.28        12.37 o                         
   8  11   8        143.41        151.15         9.92 o                         
   0  12   8         61.78         51.76         6.33 o                         
   1  12   8        215.29        228.54         6.54 o                         
   2  12   8         76.05         75.04         5.65 o                         
   3  12   8        195.73        204.90         7.70 o                         
   4  12   8          0.82         -0.48         4.33 o                         
   5  12   8         94.39         97.27         6.79 o                         
   6  12   8         96.32        100.09         7.23 o                         
   7  12   8          1.83          3.01         5.57 o                         
   8  12   8          0.54          0.05         6.12 o                         
   1  13   8        493.96        499.94        10.76 o                         
   2  13   8        870.87        851.01        15.40 o                         
   3  13   8        615.23        611.88        11.67 o                         
   4  13   8        171.66        177.78         8.16 o                         
   5  13   8        189.56        187.37         8.60 o                         
   6  13   8          3.36          2.91         4.60 o                         
   7  13   8         55.37         56.20         8.10 o                         
   8  13   8         13.40          8.29         6.16 o                         
   0  14   8         46.69         41.41         7.56 o                         
   1  14   8         35.93         41.14         5.30 o                         
   2  14   8        201.04        216.51         8.67 o                         
   3  14   8         45.43         28.69         4.99 o                         
   4  14   8          2.14         -3.73         4.32 o                         
   5  14   8         17.62         12.36         5.04 o                         
   6  14   8         24.85         13.23         6.05 o                         
   7  14   8         54.79         54.39         7.66 o                         
   1  15   8       1573.67       1533.15        19.92 o                         
   2  15   8       2049.11       1902.48        55.19 o                         
   3  15   8       1030.17       1052.61        15.60 o                         
   4  15   8         90.58         93.51         6.77 o                         
   5  15   8        123.62        109.22         7.59 o                         
   6  15   8        203.37        204.26        10.68 o                         
   7  15   8        410.13        450.57        16.91 o                         
   0  16   8        550.24        562.61        17.76 o                         
   1  16   8        905.01        933.86        15.08 o                         
   2  16   8          0.05          0.10         4.28 o                         
   3  16   8         24.03         25.99         4.88 o                         
   4  16   8        303.00        289.81        10.41 o                         
   5  16   8        136.42        151.36         8.65 o                         
   6  16   8         55.30         70.45         7.69 o                         
   7  16   8         33.11         36.84         7.56 o                         
   1  17   8          5.93          7.52         4.68 o                         
   2  17   8        177.45        170.82         7.58 o                         
   3  17   8        106.90         98.02         7.74 o                         
   4  17   8          0.08          5.50         5.10 o                         
   5  17   8         22.99         24.56         6.20 o                         
   6  17   8         25.47         20.47         6.78 o                         
   0  18   8       1212.43       1215.28        31.78 o                         
   1  18   8        215.19        222.58         8.70 o                         
   2  18   8          0.84         -1.23         4.44 o                         
   3  18   8        495.09        449.34        13.77 o                         
   4  18   8          1.06          1.15         5.75 o                         
   5  18   8        424.40        456.47        14.70 o                         
   6  18   8         25.69         25.69         7.00 o                         
   1  19   8         36.24         39.37         5.49 o                         
   2  19   8          6.25          2.22         5.15 o                         
   3  19   8        215.61        216.16        10.58 o                         
   4  19   8          0.28          2.27         6.14 o                         
   5  19   8          5.49          4.14         6.81 o                         
   0  20   8        155.10        177.76        11.43 o                         
   1  20   8        370.92        375.60        10.49 o                         
   2  20   8         58.01         69.19         7.67 o                         
   3  20   8         47.57         37.69         7.13 o                         
   4  20   8         18.59         14.02         6.91 o                         
   5  20   8         77.18         67.21        10.52 o                         
   1  21   8          5.01          3.83         4.99 o                         
   2  21   8          2.91          8.15         6.04 o                         
   3  21   8        251.14        269.65        12.10 o                         
   4  21   8         49.79         68.47        10.55 o                         
   0  22   8         10.67         14.58         7.86 o                         
   1  22   8          2.94         -0.77         5.55 o                         
   2  22   8         19.76         19.39         6.75 o                         
   3  22   8         47.42         61.34         9.14 o                         
   1  23   8          1.96          0.68         6.34 o                         
   1   0   9        523.66        458.58        13.25 o                         
   2   0   9       1065.55        998.95        19.24 o                         
   3   0   9       2040.21       1994.57        27.51 o                         
   4   0   9        211.60        202.14        10.25 o                         
   5   0   9        112.29        108.62         9.74 o                         
   6   0   9        714.90        751.60        22.50 o                         
   7   0   9        175.51        197.24        17.43 o                         
   8   0   9        688.43        712.19        19.21 o                         
   9   0   9        109.22        106.21        13.04 o                         
   0   1   9       2420.36       2494.15        29.45 o                         
   1   1   9        435.34        436.53         9.13 o                         
   2   1   9       2296.58       2349.69        20.68 o                         
   3   1   9        379.28        359.62         8.76 o                         
   4   1   9         37.14         41.00         4.55 o                         
   5   1   9         34.31         42.84         5.23 o                         
   6   1   9          0.29          2.40         4.77 o                         
   7   1   9         41.18         37.40         7.66 o                         
   8   1   9        114.89        111.54         7.45 o                         
   9   1   9          1.72         -5.35         5.76 o                         
   1   2   9        163.79        170.82         6.36 o                         
   2   2   9       1018.26       1016.23        13.73 o                         
   3   2   9        465.27        466.83         9.83 o                         
   4   2   9        130.39        121.87         6.52 o                         
   5   2   9         81.01         78.88         5.82 o                         
   6   2   9        622.83        640.25        14.09 o                         
   7   2   9          2.07          2.04         5.53 o                         
   8   2   9        680.49        692.60        16.36 o                         
   9   2   9         56.34         61.60         7.97 o                         
   0   3   9        214.84        182.05         9.71 o                         
   1   3   9        171.72        172.05         6.36 o                         
   2   3   9          8.26         -1.14         3.48 o                         
   3   3   9          0.36          0.61         3.47 o                         
   4   3   9        108.39        105.05         6.05 o                         
   5   3   9          0.63         -1.49         4.02 o                         
   6   3   9        288.13        268.97        10.45 o                         
   7   3   9          9.84          7.42         5.05 o                         
   8   3   9         65.02         71.84         7.06 o                         
   9   3   9         10.34         13.20         6.54 o                         
   1   4   9         40.51         40.70         4.45 o                         
   2   4   9       1053.63        956.26        14.59 o                         
   3   4   9         35.07         28.41         4.81 o                         
   4   4   9        390.26        354.04        29.81 o                         
   5   4   9        325.66        274.32        22.03 o                         
   6   4   9        798.82        767.16        16.73 o                         
   7   4   9         83.11         71.97         6.17 o                         
   8   4   9        620.01        654.43        15.97 o                         
   9   4   9         31.75         28.89         8.02 o                         
   0   5   9         24.94         26.87         5.91 o                         
   1   5   9         72.28         73.24         8.23 o                         
   2   5   9          0.02          1.29         3.77 o                         
   3   5   9         18.42         22.10         4.42 o                         
   4   5   9        929.08        936.28        13.92 o                         
   5   5   9          1.05          1.42         4.04 o                         
   6   5   9        352.37        356.55        10.25 o                         
   7   5   9         26.51         21.01         5.24 o                         
   8   5   9         11.05         20.91         6.72 o                         
   9   5   9          8.28          4.76         6.62 o                         
   1   6   9        391.82        391.62         9.40 o                         
   2   6   9        618.85        593.53        11.26 o                         
   3   6   9        131.72        140.39         6.50 o                         
   4   6   9       1026.29       1031.33        14.57 o                         
   5   6   9          8.86          4.07         3.98 o                         
   6   6   9          0.25         -3.81         3.89 o                         
   7   6   9         11.45         13.69         5.23 o                         
   8   6   9        166.76        178.97        10.69 o                         
   9   6   9          1.95          3.40         6.49 o                         
   0   7   9       3174.38       3377.37       103.52 o                         
   1   7   9        768.76        776.62        13.89 o                         
   2   7   9         17.26         24.61         4.34 o                         
   3   7   9        280.19        299.80         8.24 o                         
   4   7   9         35.48         45.67         5.35 o                         
   5   7   9       1612.00       1612.38        19.70 o                         
   6   7   9        345.80        341.33        11.36 o                         
   7   7   9        144.87        152.89         8.30 o                         
   8   7   9        302.84        326.96        13.86 o                         
   1   8   9        167.61        136.34        14.22 o                         
   2   8   9        537.33        550.48        11.23 o                         
   3   8   9         22.63         19.07         4.82 o                         
   4   8   9        722.41        763.80        13.18 o                         
   5   8   9         87.81         80.97         7.04 o                         
   6   8   9         56.22         62.62         6.23 o                         
   7   8   9         33.40         33.51         5.91 o                         
   8   8   9        455.40        458.48        14.44 o                         
   0   9   9        617.82        623.12        19.08 o                         
   1   9   9         90.52        118.30         6.50 o                         
   2   9   9       1170.54       1228.24        16.58 o                         
   3   9   9         31.59         30.81         4.55 o                         
   4   9   9       3881.59       3775.34        33.76 o                         
   5   9   9        829.98        793.18        16.24 o                         
   6   9   9        192.92        185.11         8.74 o                         
   7   9   9         54.63         54.83         6.57 o                         
   8   9   9        590.72        652.92        17.24 o                         
   1  10   9          2.46         -0.23         4.19 o                         
   2  10   9        452.45        468.52        10.03 o                         
   3  10   9         10.57         10.32         4.90 o                         
   4  10   9        450.85        435.63        10.79 o                         
   5  10   9        361.92        387.12        12.03 o                         
   6  10   9       1125.24       1156.30        19.16 o                         
   7  10   9        206.27        213.46         9.69 o                         
   8  10   9         40.66         48.34         7.61 o                         
   0  11   9       2015.41       2050.93        57.31 o                         
   1  11   9        557.41        560.81        13.66 o                         
   2  11   9          0.84          2.78         3.68 o                         
   3  11   9        202.20        224.50         8.30 o                         
   4  11   9        484.47        458.36        12.64 o                         
   5  11   9        306.64        286.06        10.11 o                         
   6  11   9         83.38         77.52         6.95 o                         
   7  11   9         13.24         21.54         6.33 o                         
   8  11   9         24.52         28.04         6.93 o                         
   1  12   9        250.71        248.13         8.34 o                         
   2  12   9        933.83        897.85        16.15 o                         
   3  12   9        403.26        401.69        10.54 o                         
   4  12   9         62.35         51.06         6.21 o                         
   5  12   9         13.58          4.36         4.90 o                         
   6  12   9         82.68         90.25         7.35 o                         
   7  12   9         65.84         65.41         8.00 o                         
   8  12   9         14.55          8.34         7.10 o                         
   0  13   9       1883.85       1861.33        35.37 o                         
   1  13   9         14.83         17.72         4.91 o                         
   2  13   9        887.20        934.92        17.26 o                         
   3  13   9        168.55        170.05         7.77 o                         
   4  13   9        300.45        311.66        10.32 o                         
   5  13   9          4.06          8.07         5.29 o                         
   6  13   9        334.40        348.15        11.84 o                         
   7  13   9          2.53          2.68         6.06 o                         
   1  14   9         55.36         57.02         5.71 o                         
   2  14   9        178.51        167.17         8.59 o                         
   3  14   9         58.01         43.82         4.76 o                         
   4  14   9         76.98         85.61         6.70 o                         
   5  14   9        170.68        170.24         8.91 o                         
   6  14   9         41.10         48.63         6.68 o                         
   7  14   9         12.01         11.12         6.81 o                         
   0  15   9        277.99        275.44        15.78 o                         
   1  15   9         35.98         38.22         6.05 o                         
   2  15   9         26.78         21.61         4.27 o                         
   3  15   9         91.70         92.90         6.96 o                         
   4  15   9        786.34        822.49        16.50 o                         
   5  15   9          6.43          8.93         5.34 o                         
   6  15   9        295.86        315.09        12.77 o                         
   7  15   9          4.11         12.28         6.83 o                         
   1  16   9         23.29         28.81         5.63 o                         
   2  16   9         38.56         33.55         5.20 o                         
   3  16   9        112.30        107.57         7.48 o                         
   4  16   9         15.42         21.28         5.83 o                         
   5  16   9         20.40         21.96         5.96 o                         
   6  16   9         75.16         92.57         8.69 o                         
   0  17   9        820.81        829.99        20.16 o                         
   1  17   9        390.80        389.10        10.84 o                         
   2  17   9        296.28        300.37        10.62 o                         
   3  17   9         33.00         26.75         6.43 o                         
   4  17   9        300.29        314.30        12.17 o                         
   5  17   9          3.76          5.82         5.83 o                         
   6  17   9        228.60        224.74        11.64 o                         
   1  18   9         83.21         78.37         6.59 o                         
   2  18   9         30.18         21.14         5.23 o                         
   3  18   9        377.25        363.00        13.08 o                         
   4  18   9         76.74         76.77         7.87 o                         
   5  18   9         78.47         76.93         9.15 o                         
   0  19   9        180.27        180.57        11.44 o                         
   1  19   9         84.32         99.59         7.11 o                         
   2  19   9         25.76         19.84         6.39 o                         
   3  19   9          1.14          8.89         6.44 o                         
   4  19   9        140.72        144.58         9.87 o                         
   5  19   9          3.95          5.16         7.00 o                         
   1  20   9         29.94         36.14         6.04 o                         
   2  20   9         17.56         25.72         6.77 o                         
   3  20   9         36.05         22.98         6.79 o                         
   4  20   9          1.92          7.74         6.72 o                         
   0  21   9        183.35        198.94        12.49 o                         
   1  21   9          0.72         -0.64         5.32 o                         
   2  21   9          1.35         -1.15         6.35 o                         
   3  21   9         32.62         35.05         7.42 o                         
   1  22   9          5.11          1.20         6.32 o                         
   2  22   9         67.98         69.55         8.54 o                         
   0   0  10       1313.84       1383.71        33.28 o                         
   1   0  10         87.04         73.69         7.50 o                         
   2   0  10       1578.53       1556.42        25.29 o                         
   3   0  10        171.43        150.63         9.29 o                         
   4   0  10         75.89         60.05         7.38 o                         
   5   0  10        471.22        432.25        14.93 o                         
   6   0  10        375.01        331.41        15.61 o                         
   7   0  10        457.38        463.40        25.18 o                         
   8   0  10        433.73        384.08        17.25 o                         
   9   0  10        397.29        420.10        24.28 o                         
   1   1  10        192.68        194.26         7.03 o                         
   2   1  10        228.27        231.56         7.69 o                         
   3   1  10         18.37         21.59         4.88 o                         
   4   1  10         60.08         62.24         5.35 o                         
   5   1  10        315.11        309.11         9.84 o                         
   6   1  10         88.49         69.32         6.57 o                         
   7   1  10         22.81         16.10         7.41 o                         
   8   1  10         43.54         33.27         6.36 o                         
   9   1  10         10.49         12.12         7.18 o                         
   0   2  10         28.28         16.92         6.17 o                         
   1   2  10        425.12        415.67         9.50 o                         
   2   2  10        306.66        321.17         8.74 o                         
   3   2  10         40.15         47.74         4.83 o                         
   4   2  10         81.34         65.26         5.36 o                         
   5   2  10        979.37        994.09        16.38 o                         
   6   2  10          7.25          1.47         5.57 o                         
   7   2  10          1.15         -0.22         6.84 o                         
   8   2  10        161.34        164.87         9.50 o                         
   9   2  10        277.17        323.72        13.89 o                         
   1   3  10          1.12          0.83         4.08 o                         
   2   3  10          8.69         13.12         4.24 o                         
   3   3  10          0.06          0.59         3.93 o                         
   4   3  10         34.59         27.02         4.89 o                         
   5   3  10         73.68         72.33         5.98 o                         
   6   3  10          3.13          6.37         5.40 o                         
   7   3  10        155.70        158.84        10.53 o                         
   8   3  10         83.68         83.71         8.40 o                         
   0   4  10       4443.12       4537.32        42.93 o                         
   1   4  10        183.50        177.99         6.89 o                         
   2   4  10          0.59          1.36         3.88 o                         
   3   4  10        666.03        670.10        14.37 o                         
   4   4  10        320.32        281.15        35.79 o                         
   5   4  10        351.07        310.22        35.90 o                         
   6   4  10        264.03        222.66        28.63 o                         
   7   4  10          5.53          9.63         5.10 o                         
   8   4  10         23.88         26.52         7.91 o                         
   1   5  10         30.34         34.97         4.55 o                         
   2   5  10          2.82          3.66         3.91 o                         
   3   5  10         14.42         15.92         4.65 o                         
   4   5  10        817.18        802.31        14.36 o                         
   5   5  10        192.25        183.52         8.01 o                         
   6   5  10         38.64         42.07         6.03 o                         
   7   5  10        459.61        425.22        15.84 o                         
   8   5  10         72.58         63.25         9.22 o                         
   0   6  10       1022.69       1057.72        20.98 o                         
   1   6  10        794.42        778.47        13.64 o                         
   2   6  10          2.03          1.11         4.13 o                         
   3   6  10        800.50        813.53        14.16 o                         
   4   6  10       1804.05       1721.62        25.03 o                         
   5   6  10        303.27        272.29        10.39 o                         
   6   6  10          0.60         -2.87         4.57 o                         
   7   6  10        186.11        202.86         9.34 o                         
   8   6  10          1.05          0.24         6.53 o                         
   1   7  10        228.23        189.04         7.61 o                         
   2   7  10          9.18         11.41         4.72 o                         
   3   7  10       1695.32       1634.26        19.80 o                         
   4   7  10        168.17        176.71         7.38 o                         
   5   7  10        398.53        400.77        10.93 o                         
   6   7  10          0.07          3.16         5.20 o                         
   7   7  10        394.38        430.41        12.67 o                         
   8   7  10         23.86         16.01         7.03 o                         
   0   8  10       1138.91       1115.15        33.46 o                         
   1   8  10       1014.33        907.15        16.15 o                         
   2   8  10         89.98         92.27         6.59 o                         
   3   8  10        111.87        114.70         7.13 o                         
   4   8  10         74.93         76.17         5.89 o                         
   5   8  10        133.35        142.94         8.45 o                         
   6   8  10         33.31         40.41         6.63 o                         
   7   8  10          4.88          3.78         5.37 o                         
   8   8  10         65.53         79.81         9.19 o                         
   1   9  10         40.82         33.17         5.20 o                         
   2   9  10        846.68        879.24        15.78 o                         
   3   9  10        411.79        421.25        10.30 o                         
   4   9  10        431.68        438.13        12.56 o                         
   5   9  10        167.24        161.50         8.88 o                         
   6   9  10        457.09        454.42        12.84 o                         
   7   9  10        324.86        309.13        11.49 o                         
   8   9  10          7.36          6.71         6.88 o                         
   0  10  10        132.40        129.46        10.52 o                         
   1  10  10         25.76         35.26         5.41 o                         
   2  10  10         29.55         26.20         4.95 o                         
   3  10  10          0.52          0.20         4.77 o                         
   4  10  10        771.84        731.30        19.15 o                         
   5  10  10        432.86        409.50        12.78 o                         
   6  10  10         88.73         84.14         7.48 o                         
   7  10  10        229.23        223.30        10.46 o                         
   8  10  10        140.50        138.67        10.21 o                         
   1  11  10        224.45        223.37         7.78 o                         
   2  11  10          6.22          3.42         3.77 o                         
   3  11  10        636.11        649.95        13.49 o                         
   4  11  10        176.02        165.19         8.78 o                         
   5  11  10         40.48         47.01         6.82 o                         
   6  11  10         37.04         36.29         6.35 o                         
   7  11  10       1046.16       1088.89        22.09 o                         
   0  12  10        176.16        201.54        10.56 o                         
   1  12  10        190.30        207.74         8.68 o                         
   2  12  10          5.02          2.12         4.63 o                         
   3  12  10        181.42        176.70         7.95 o                         
   4  12  10         21.26         20.88         5.65 o                         
   5  12  10          0.07          0.69         5.20 o                         
   6  12  10        226.23        245.16        10.42 o                         
   7  12  10         32.25         32.71         7.17 o                         
   1  13  10         41.86         38.25         5.63 o                         
   2  13  10         84.36         77.21         6.30 o                         
   3  13  10        405.71        405.80        11.26 o                         
   4  13  10          9.48         13.12         5.36 o                         
   5  13  10          0.06          0.34         5.05 o                         
   6  13  10          3.38         11.20         5.69 o                         
   7  13  10        338.19        348.42        13.88 o                         
   0  14  10         20.59         18.45         8.26 o                         
   1  14  10         89.24         82.11         7.52 o                         
   2  14  10        322.28        314.40        10.02 o                         
   3  14  10          8.01          6.57         5.16 o                         
   4  14  10          1.23          2.09         5.12 o                         
   5  14  10         71.63         59.64         6.91 o                         
   6  14  10         11.48         10.03         5.96 o                         
   1  15  10        279.47        289.41        10.87 o                         
   2  15  10        163.43        158.86         8.61 o                         
   3  15  10        277.15        287.55        10.53 o                         
   4  15  10         19.74         28.18         6.08 o                         
   5  15  10         45.22         51.64         6.85 o                         
   6  15  10         95.39         89.16         8.60 o                         
   0  16  10        896.42        910.40        32.07 o                         
   1  16  10         25.91         20.89         6.07 o                         
   2  16  10         11.54          6.65         4.89 o                         
   3  16  10        301.33        297.46        11.85 o                         
   4  16  10        209.88        211.82         9.84 o                         
   5  16  10          0.64          0.06         5.69 o                         
   6  16  10        139.49        144.40        10.25 o                         
   1  17  10        135.48        152.03         8.13 o                         
   2  17  10         23.20         23.47         5.32 o                         
   3  17  10        237.30        260.24        11.51 o                         
   4  17  10          0.10         -1.22         5.81 o                         
   5  17  10          0.08          3.02         6.36 o                         
   0  18  10        338.24        305.55        15.46 o                         
   1  18  10        266.64        283.44        10.16 o                         
   2  18  10        140.68        149.09         9.01 o                         
   3  18  10         92.72        114.75         8.98 o                         
   4  18  10         59.12         51.45         7.86 o                         
   5  18  10         37.03         53.45         8.09 o                         
   1  19  10        551.20        584.00        13.98 o                         
   2  19  10          9.24         12.04         6.27 o                         
   3  19  10        378.58        412.47        14.51 o                         
   4  19  10          9.93         13.58         6.89 o                         
   0  20  10         46.48         55.11         9.63 o                         
   1  20  10          9.70          9.08         5.80 o                         
   2  20  10         66.72         75.09         8.39 o                         
   3  20  10         11.45          9.20         6.73 o                         
   1  21  10        112.59        112.00         9.49 o                         
   2  21  10        212.42        229.80        11.92 o                         
   1   0  11       4491.50       4482.66        44.85 o                         
   2   0  11       6597.02       6524.01        55.51 o                         
   3   0  11       2650.99       2770.70        36.08 o                         
   4   0  11         46.01         47.26         7.65 o                         
   5   0  11         76.87         78.99         8.72 o                         
   6   0  11         17.13         29.30         8.63 o                         
   7   0  11        248.82        266.93        21.16 o                         
   8   0  11         79.92         83.85        15.49 o                         
   0   1  11         11.09         11.87         6.13 o                         
   1   1  11        105.26        124.48         6.71 o                         
   2   1  11         54.06         59.36         5.97 o                         
   3   1  11        655.89        632.20        12.64 o                         
   4   1  11        546.49        557.34        12.13 o                         
   5   1  11        276.28        269.97         9.73 o                         
   6   1  11        129.02        118.07         9.18 o                         
   7   1  11         17.50         15.10         7.50 o                         
   8   1  11          5.75          8.14         6.74 o                         
   1   2  11        327.64        323.36         9.14 o                         
   2   2  11        194.32        174.06         7.50 o                         
   3   2  11       1244.81       1182.99        16.78 o                         
   4   2  11         74.90         75.08         5.96 o                         
   5   2  11        243.91        234.73         9.19 o                         
   6   2  11          0.70          0.40         5.37 o                         
   7   2  11         93.27         99.69        10.49 o                         
   8   2  11        275.37        267.73        12.66 o                         
   0   3  11        393.66        402.07        14.14 o                         
   1   3  11        477.54        475.81        10.84 o                         
   2   3  11        306.17        304.03         9.19 o                         
   3   3  11         19.87         18.38         4.76 o                         
   4   3  11        131.51        132.44         7.47 o                         
   5   3  11        214.37        217.99         9.02 o                         
   6   3  11        223.85        221.52        10.54 o                         
   7   3  11         13.74         10.97         7.53 o                         
   8   3  11         11.13         18.43         8.75 o                         
   1   4  11        264.64        243.76         8.33 o                         
   2   4  11       2172.33       2165.07        25.48 o                         
   3   4  11          0.23         -3.25         4.17 o                         
   4   4  11        283.70        266.77        13.72 o                         
   5   4  11        141.54        122.63        13.45 o                         
   6   4  11        162.95        129.10        18.38 o                         
   7   4  11        541.06        530.63        17.61 o                         
   8   4  11        707.61        679.82        21.22 o                         
   0   5  11        145.07        137.79         9.98 o                         
   1   5  11         79.70         85.42         6.08 o                         
   2   5  11        224.05        191.57        17.26 o                         
   3   5  11         32.50         27.89         5.06 o                         
   4   5  11        198.61        200.18         8.43 o                         
   5   5  11        660.45        640.01        15.61 o                         
   6   5  11         18.15         12.66         5.89 o                         
   7   5  11         79.86         72.15         9.11 o                         
   8   5  11         78.49         69.85         9.62 o                         
   1   6  11        120.48         99.78        10.84 o                         
   2   6  11        654.71        629.07        13.25 o                         
   3   6  11       1281.50       1241.64        19.44 o                         
   4   6  11        768.24        752.51        14.74 o                         
   5   6  11        105.10        102.20         7.84 o                         
   6   6  11        133.68        132.76         9.41 o                         
   7   6  11        639.89        685.32        18.37 o                         
   8   6  11        169.13        169.61        12.41 o                         
   0   7  11        447.34        324.36        94.39 o                         
   1   7  11        837.40        838.13        14.96 o                         
   2   7  11        256.89        247.56         8.90 o                         
   3   7  11        124.41        124.59         7.15 o                         
   4   7  11        221.01        207.51         8.64 o                         
   5   7  11         15.11         19.40         6.26 o                         
   6   7  11          1.04          9.13         6.36 o                         
   7   7  11          0.83          1.20         6.46 o                         
   8   7  11         30.83         16.87         8.23 o                         
   1   8  11        412.78        388.37        11.62 o                         
   2   8  11          0.20         -2.01         4.64 o                         
   3   8  11        158.23        173.10         8.70 o                         
   4   8  11         19.17         15.54         6.72 o                         
   5   8  11          8.74          4.61         6.03 o                         
   6   8  11          9.30         14.97         6.16 o                         
   7   8  11        212.79        207.53        10.21 o                         
   0   9  11       1625.77       1586.40        41.50 o                         
   1   9  11          5.84          0.87         4.26 o                         
   2   9  11        117.10        126.59         7.75 o                         
   3   9  11        194.16        172.01        10.27 o                         
   4   9  11        511.31        493.75        14.66 o                         
   5   9  11        251.89        251.37        10.93 o                         
   6   9  11        595.10        596.29        15.98 o                         
   7   9  11         46.43         53.14         7.24 o                         
   1  10  11          2.99          3.46         4.89 o                         
   2  10  11         93.19         94.38         8.37 o                         
   3  10  11        138.32        135.28         8.81 o                         
   4  10  11         43.72         53.67         6.75 o                         
   5  10  11         48.33         41.14         6.70 o                         
   6  10  11         71.62         72.42         7.44 o                         
   7  10  11         36.81         28.86         6.87 o                         
   0  11  11         18.48         10.08         7.92 o                         
   1  11  11        706.17        714.18        20.10 o                         
   2  11  11         37.71         27.59         5.69 o                         
   3  11  11         26.57         27.71         5.90 o                         
   4  11  11         20.56         34.00         6.54 o                         
   5  11  11        394.05        399.69        13.19 o                         
   6  11  11          4.94          4.32         5.87 o                         
   7  11  11          0.68         -1.84         6.36 o                         
   1  12  11        458.48        450.53        12.40 o                         
   2  12  11          2.76          0.03         4.88 o                         
   3  12  11        162.74        161.37         8.10 o                         
   4  12  11         37.43         26.33         6.29 o                         
   5  12  11         74.01         73.90         7.16 o                         
   6  12  11          0.63          1.19         5.80 o                         
   7  12  11          0.10          7.27         6.94 o                         
   0  13  11        121.53        130.83        12.53 o                         
   1  13  11        120.90        134.03         9.12 o                         
   2  13  11          6.24         10.21         5.53 o                         
   3  13  11          0.47         -4.27         4.95 o                         
   4  13  11         25.47         10.06         5.84 o                         
   5  13  11        278.04        300.19        13.78 o                         
   6  13  11         25.38         35.70         6.76 o                         
   1  14  11          2.06         -3.57         5.57 o                         
   2  14  11        982.43        938.84        20.01 o                         
   3  14  11        162.28        153.98        15.21 o                         
   4  14  11          3.47          1.78         5.19 o                         
   5  14  11          0.99          2.20         5.76 o                         
   6  14  11          1.51         -4.68         5.78 o                         
   0  15  11        342.77        329.44        18.11 o                         
   1  15  11         49.23         47.39         7.14 o                         
   2  15  11         27.42         43.39         7.70 o                         
   3  15  11         61.81         84.22         8.01 o                         
   4  15  11        349.13        335.98        11.97 o                         
   5  15  11        443.72        496.52        14.49 o                         
   1  16  11         74.67         79.25         8.26 o                         
   2  16  11          6.26         13.15         6.24 o                         
   3  16  11        336.56        328.36        12.93 o                         
   4  16  11          7.60         15.68         6.57 o                         
   5  16  11          0.05          1.28         5.99 o                         
   0  17  11        196.79        195.50        15.49 o                         
   1  17  11        511.82        537.38        15.21 o                         
   2  17  11          9.62         16.11         6.57 o                         
   3  17  11          6.45          4.77         6.07 o                         
   4  17  11         20.41         15.53         6.99 o                         
   1  18  11        330.31        329.40        11.85 o                         
   2  18  11        933.51        929.03        20.55 o                         
   3  18  11          2.61          2.71         6.76 o                         
   4  18  11          0.93         -6.18         6.18 o                         
   0  19  11         19.98         16.34         8.46 o                         
   1  19  11        585.25        634.65        15.84 o                         
   2  19  11        141.92        149.34        10.32 o                         
   3  19  11        265.89        289.54        13.04 o                         
   1  20  11          4.07          1.51         6.39 o                         
   2  20  11         63.44         53.18         8.61 o                         
   0   0  12        141.65        138.18        14.21 o                         
   1   0  12         48.96         53.46         8.21 o                         
   2   0  12          0.03          1.09         8.38 o                         
   3   0  12        123.86        120.51        11.19 o                         
   4   0  12        204.95        209.69        12.10 o                         
   5   0  12        111.48         95.19         9.57 o                         
   6   0  12        764.89        662.40        60.87 o                         
   7   0  12          2.05         11.63        11.22 o                         
   8   0  12         12.22          6.80        12.24 o                         
   1   1  12        335.94        341.84         9.89 o                         
   2   1  12       1193.38       1145.18        17.11 o                         
   3   1  12        348.26        354.48        10.32 o                         
   4   1  12        206.69        189.87         8.26 o                         
   5   1  12          3.54          3.69         5.01 o                         
   6   1  12         22.72         28.72         7.35 o                         
   7   1  12          0.35         -5.03         7.63 o                         
   8   1  12          0.16          0.34         7.65 o                         
   0   2  12       1305.44       1243.39        24.75 o                         
   1   2  12       1432.80       1386.27        23.34 o                         
   2   2  12        820.24        763.93        14.28 o                         
   3   2  12        274.70        272.73         9.22 o                         
   4   2  12        707.89        689.04        13.91 o                         
   5   2  12         13.01          9.18         5.05 o                         
   6   2  12        484.37        483.88        14.79 o                         
   7   2  12         27.30         20.73         8.91 o                         
   8   2  12        139.17        142.68        13.49 o                         
   1   3  12         23.14         14.10         4.94 o                         
   2   3  12       1513.64       1446.91        19.18 o                         
   3   3  12        310.15        300.10         9.60 o                         
   4   3  12          4.64          1.78         4.80 o                         
   5   3  12        132.87        134.84         8.19 o                         
   6   3  12         46.96         44.14         7.21 o                         
   7   3  12         56.30         57.73         9.68 o                         
   8   3  12          0.28         -2.58         8.70 o                         
   0   4  12       1182.89       1117.49        25.75 o                         
   1   4  12        199.39        188.40         7.95 o                         
   2   4  12         45.52         40.13         5.43 o                         
   3   4  12         62.79         46.28         5.96 o                         
   4   4  12        527.85        534.62        13.22 o                         
   5   4  12         44.26         38.44         5.66 o                         
   6   4  12        520.80        457.15        54.32 o                         
   7   4  12         19.69         18.59         9.01 o                         
   1   5  12          2.91          1.36         4.63 o                         
   2   5  12        133.07        143.14         7.12 o                         
   3   5  12        112.13         99.48        11.24 o                         
   4   5  12         32.38         37.64         5.88 o                         
   5   5  12         73.52         65.43         7.42 o                         
   6   5  12        161.32        140.07        10.55 o                         
   7   5  12         20.78          7.59         9.10 o                         
   0   6  12        151.69        133.44        10.06 o                         
   1   6  12        429.86        402.60        10.73 o                         
   2   6  12         83.62         84.17         6.77 o                         
   3   6  12        431.11        408.90        11.69 o                         
   4   6  12         35.89         36.81         5.83 o                         
   5   6  12         94.30         86.21         9.37 o                         
   6   6  12        103.73        107.44         9.26 o                         
   7   6  12         51.42         46.99         8.17 o                         
   1   7  12         16.35         14.41         5.21 o                         
   2   7  12       1310.39       1265.54        19.18 o                         
   3   7  12         30.60         22.17         5.51 o                         
   4   7  12        490.55        502.83        17.08 o                         
   5   7  12        306.51        273.47        13.44 o                         
   6   7  12        436.57        460.75        15.62 o                         
   7   7  12        108.85        111.24         9.87 o                         
   0   8  12       2030.57       1635.69       192.54 o                         
   1   8  12        325.64        339.01        11.67 o                         
   2   8  12         37.15         37.54         6.02 o                         
   3   8  12         13.04         13.53         6.35 o                         
   4   8  12        178.78        185.24        11.46 o                         
   5   8  12        183.38        188.09        10.80 o                         
   6   8  12         24.80         30.84         7.49 o                         
   7   8  12         66.69         70.21         8.23 o                         
   1   9  12        346.60        305.69        16.75 o                         
   2   9  12         67.72         76.85         8.19 o                         
   3   9  12        126.37        134.02         9.90 o                         
   4   9  12        563.53        552.72        16.12 o                         
   5   9  12        335.53        342.00        13.47 o                         
   6   9  12        245.11        253.12        12.69 o                         
   7   9  12          9.75         16.13         6.93 o                         
   0  10  12          0.62          5.29         7.28 o                         
   1  10  12          5.01          2.59         5.50 o                         
   2  10  12         17.32         11.39         6.12 o                         
   3  10  12        170.50        173.08        10.05 o                         
   4  10  12        340.39        359.57        13.64 o                         
   5  10  12          6.56         10.37         6.59 o                         
   6  10  12         95.43         99.25         9.70 o                         
   1  11  12         19.04          7.49         6.16 o                         
   2  11  12        855.99        826.95        33.28 o                         
   3  11  12        105.13         98.09         8.75 o                         
   4  11  12        108.90        126.97         9.47 o                         
   5  11  12         13.58         13.28         6.99 o                         
   6  11  12        471.53        468.27        15.35 o                         
   0  12  12       1031.99        986.50        37.33 o                         
   1  12  12         25.46         22.90         6.59 o                         
   2  12  12         14.27         11.62         5.58 o                         
   3  12  12         75.26         89.90         7.75 o                         
   4  12  12         89.70        104.87         9.13 o                         
   5  12  12        208.11        205.29        11.66 o                         
   6  12  12          0.03         -1.98         5.78 o                         
   1  13  12         31.18         24.48         6.65 o                         
   2  13  12       1234.12       1271.19        23.58 o                         
   3  13  12          3.54          0.91         6.40 o                         
   4  13  12        225.07        233.36        12.02 o                         
   5  13  12        128.53        145.91         9.17 o                         
   6  13  12         77.66         80.40         8.28 o                         
   0  14  12         34.46         29.23         9.46 o                         
   1  14  12         14.81         15.20         6.42 o                         
   2  14  12         19.02         28.21         7.00 o                         
   3  14  12          5.41          4.84         7.13 o                         
   4  14  12          6.35          3.99         6.19 o                         
   5  14  12          1.11          4.30         5.96 o                         
   1  15  12         19.00         22.59         6.77 o                         
   2  15  12       1272.22       1336.10        25.02 o                         
   3  15  12        171.84        176.42        12.31 o                         
   4  15  12         14.65         19.84         6.77 o                         
   5  15  12         19.09         14.96         6.69 o                         
   0  16  12         12.43         22.80        10.20 o                         
   1  16  12        333.14        337.68        13.86 o                         
   2  16  12        219.85        229.10        13.41 o                         
   3  16  12        155.19        162.71        10.98 o                         
   4  16  12         19.19         17.03         6.68 o                         
   1  17  12         13.97         12.22         7.16 o                         
   2  17  12        510.21        505.62        17.04 o                         
   3  17  12         87.27         83.38         9.57 o                         
   0  18  12        120.55        124.85        12.25 o                         
   1  18  12         76.17         79.70         8.41 o                         
   2  18  12         52.17         55.70         8.77 o                         
   3  18  12          2.97          5.17         7.27 o                         
   1  19  12        104.04        109.88         8.80 o                         
   1   0  13        468.10        459.70        16.61 o                         
   2   0  13         31.50         25.65         7.40 o                         
   3   0  13        420.13        436.35        16.68 o                         
   4   0  13          0.64         -2.89         6.39 o                         
   5   0  13          6.78          7.26         7.07 o                         
   6   0  13        159.46        176.58        18.94 o                         
   7   0  13        402.83        416.48        27.31 o                         
   0   1  13         30.82         33.85         7.77 o                         
   1   1  13        322.30        297.05         9.94 o                         
   2   1  13          0.00          7.70         4.92 o                         
   3   1  13        214.53        201.76         8.72 o                         
   4   1  13          9.34          6.29         4.82 o                         
   5   1  13          2.39          1.45         5.09 o                         
   6   1  13          6.06          0.81         7.46 o                         
   7   1  13         29.07         27.91         9.26 o                         
   1   2  13        289.35        280.37         9.72 o                         
   2   2  13         62.05         75.08         6.38 o                         
   3   2  13        426.60        405.51        11.35 o                         
   4   2  13          0.38          1.11         4.60 o                         
   5   2  13        127.19        139.84         8.51 o                         
   6   2  13         12.01         13.36         6.59 o                         
   7   2  13        578.12        635.26        22.87 o                         
   0   3  13        316.53        305.54        14.23 o                         
   1   3  13         73.77         84.78         6.64 o                         
   2   3  13         22.88         23.32         5.34 o                         
   3   3  13         46.84         53.38         6.09 o                         
   4   3  13         93.86         98.56         7.54 o                         
   5   3  13         18.15         24.28         5.95 o                         
   6   3  13         20.69         25.15         6.84 o                         
   7   3  13         42.25         66.19        12.66 o                         
   1   4  13        748.02        742.44        14.56 o                         
   2   4  13          7.26         10.51         4.85 o                         
   3   4  13        266.15        314.73        10.96 o                         
   4   4  13        200.33        207.95         9.55 o                         
   5   4  13         52.70         50.39         7.22 o                         
   6   4  13        137.68        154.10        11.56 o                         
   7   4  13        155.74        176.34        14.27 o                         
   0   5  13         40.78         50.32         8.29 o                         
   1   5  13         91.65         83.04         6.68 o                         
   2   5  13        102.49        103.40         6.84 o                         
   3   5  13        152.49        120.04        13.67 o                         
   4   5  13          0.54          4.45         5.39 o                         
   5   5  13          9.45         -1.65         6.60 o                         
   6   5  13         49.15         45.71         8.76 o                         
   7   5  13          0.68         -4.67         8.51 o                         
   1   6  13        244.85        247.93         9.34 o                         
   2   6  13         29.46         26.74         5.03 o                         
   3   6  13        338.57        369.40        11.65 o                         
   4   6  13        741.01        753.84        16.22 o                         
   5   6  13          3.65         -3.23         6.40 o                         
   6   6  13          6.09          4.45         6.95 o                         
   7   6  13          2.07         -1.08         7.97 o                         
   0   7  13        496.53        499.78        19.91 o                         
   1   7  13        224.19        196.97        13.69 o                         
   2   7  13         19.20         24.34         5.53 o                         
   3   7  13        166.31        185.50         9.02 o                         
   4   7  13        465.57        533.28        15.69 o                         
   5   7  13        245.23        199.53        12.54 o                         
   6   7  13         13.91         15.57         7.33 o                         
   1   8  13        265.40        259.23        10.79 o                         
   2   8  13         10.48         18.12         5.82 o                         
   3   8  13        185.42        180.47        11.42 o                         
   4   8  13         70.38         79.57         9.33 o                         
   5   8  13         76.84         85.72         8.93 o                         
   6   8  13          6.91         14.61         7.10 o                         
   0   9  13        220.42        224.69        14.43 o                         
   1   9  13        109.63         92.35         7.83 o                         
   2   9  13         40.08         31.75         7.36 o                         
   3   9  13        249.39        243.63        12.90 o                         
   4   9  13        497.15        477.92        15.76 o                         
   5   9  13         14.87         12.05         7.02 o                         
   6   9  13          2.71          0.46         7.18 o                         
   1  10  13         46.06         29.04         7.10 o                         
   2  10  13        160.81        161.72        10.88 o                         
   3  10  13        216.80        225.31        12.45 o                         
   4  10  13        383.72        371.09        14.57 o                         
   5  10  13         62.29         65.83         8.84 o                         
   6  10  13        185.92        194.26        12.27 o                         
   0  11  13       1011.12        927.88        49.55 o                         
   1  11  13         20.62         18.56         7.65 o                         
   2  11  13         37.17         45.58         7.33 o                         
   3  11  13        365.99        365.22        13.97 o                         
   4  11  13        223.31        222.11        12.04 o                         
   5  11  13          0.13          5.29         6.98 o                         
   1  12  13          1.76         -4.87         5.85 o                         
   2  12  13        178.91        160.69         9.26 o                         
   3  12  13        113.10        112.36         9.77 o                         
   4  12  13        142.23        126.95        10.24 o                         
   5  12  13         36.87         36.52         8.11 o                         
   0  13  13        115.88        146.06        14.38 o                         
   1  13  13        240.05        236.66        11.97 o                         
   2  13  13         24.25         19.63         6.91 o                         
   3  13  13         16.29         11.38         7.45 o                         
   4  13  13         39.93         51.95         8.21 o                         
   5  13  13         57.30         77.15         9.57 o                         
   1  14  13         41.81         39.18         7.55 o                         
   2  14  13        165.04        172.87        10.83 o                         
   3  14  13         50.46         40.22         8.41 o                         
   4  14  13          1.36         -0.53         7.33 o                         
   0  15  13        167.07        149.69        14.79 o                         
   1  15  13         63.89         81.98         8.92 o                         
   2  15  13          0.77          4.22         7.59 o                         
   3  15  13         28.55         23.59         8.28 o                         
   4  15  13        160.05        168.92        11.70 o                         
   1  16  13          0.75         -1.91         6.39 o                         
   2  16  13          7.00         12.38         9.38 o                         
   3  16  13          3.07         -2.20         7.56 o                         
   0  17  13         24.34         19.04        10.58 o                         
   1  17  13         32.06         42.23         8.01 o                         
   2  17  13         16.50         14.69         8.07 o                         
   0   0  14       1817.38       1950.61        80.34 o                         
   1   0  14          0.28          7.28         7.52 o                         
   2   0  14        292.34        300.41        14.96 o                         
   3   0  14          4.78         -3.19         6.78 o                         
   4   0  14        269.91        276.62        14.56 o                         
   5   0  14        452.29        487.14        19.06 o                         
   6   0  14        158.41        182.94        20.15 o                         
   1   1  14          1.89         -4.53         4.53 o                         
   2   1  14        426.12        447.83        12.38 o                         
   3   1  14          5.49          2.77         4.92 o                         
   4   1  14         34.63         38.44         6.13 o                         
   5   1  14         15.77         11.97         5.99 o                         
   6   1  14         86.87        107.93        12.05 o                         
   0   2  14         14.13         11.92         7.58 o                         
   1   2  14         14.25         23.15         5.40 o                         
   2   2  14          4.33          1.51         4.91 o                         
   3   2  14         17.29         22.68         5.61 o                         
   4   2  14         68.03         64.62         6.64 o                         
   5   2  14         51.57         55.42         7.82 o                         
   6   2  14         37.22         36.36         9.98 o                         
   1   3  14         65.48         64.48         6.41 o                         
   2   3  14         61.41         56.60         6.12 o                         
   3   3  14         14.20          5.68         5.22 o                         
   4   3  14         99.00         83.37         7.61 o                         
   5   3  14          4.85          2.34         6.19 o                         
   6   3  14         11.82         11.10         7.54 o                         
   0   4  14        239.79        253.53        13.62 o                         
   1   4  14        315.10        346.47        10.93 o                         
   2   4  14         17.04         21.52         5.63 o                         
   3   4  14        269.11        271.17        11.07 o                         
   4   4  14          3.20          2.18         5.75 o                         
   5   4  14        219.99        239.07        13.51 o                         
   6   4  14         26.19         32.24         8.73 o                         
   1   5  14         20.70         14.61         5.35 o                         
   2   5  14         71.45         80.64         6.84 o                         
   3   5  14          1.73         -2.15         5.00 o                         
   4   5  14        592.70        579.16        16.64 o                         
   5   5  14          3.03          1.78         7.18 o                         
   6   5  14        120.54        115.95        11.21 o                         
   0   6  14         60.75         88.62         9.77 o                         
   1   6  14        157.32        160.13         8.94 o                         
   2   6  14         77.60         58.50         8.66 o                         
   3   6  14        277.60        274.08        10.82 o                         
   4   6  14         40.88         51.09         7.86 o                         
   5   6  14         51.06         67.90         9.65 o                         
   6   6  14         97.13        100.20        11.06 o                         
   1   7  14         83.75         70.78         9.29 o                         
   2   7  14          7.59          1.39         5.36 o                         
   3   7  14        149.13        157.29        10.19 o                         
   4   7  14        103.83        104.47        10.19 o                         
   5   7  14         39.43         40.76         8.70 o                         
   6   7  14          4.16          8.36         7.72 o                         
   0   8  14          1.29          5.03         7.27 o                         
   1   8  14        522.61        486.45        14.80 o                         
   2   8  14          1.03          1.41         6.68 o                         
   3   8  14        219.95        222.67        12.84 o                         
   4   8  14          6.45          6.56         7.60 o                         
   5   8  14        207.07        209.52        12.20 o                         
   1   9  14          0.10          2.64         7.00 o                         
   2   9  14        211.69        222.37        12.64 o                         
   3   9  14         79.15         93.53         9.74 o                         
   4   9  14        612.07        633.80        20.31 o                         
   5   9  14         34.18         30.69         7.79 o                         
   0  10  14         73.58         61.95        14.01 o                         
   1  10  14          4.14          1.62         5.68 o                         
   2  10  14          6.92         11.89         7.36 o                         
   3  10  14         61.37         58.89         9.32 o                         
   4  10  14         41.87         39.67         8.14 o                         
   5  10  14         27.40         20.50         7.69 o                         
   1  11  14         35.73         41.38         9.00 o                         
   2  11  14        113.35        132.74         9.87 o                         
   3  11  14         75.72         76.10         9.08 o                         
   4  11  14        119.40        116.09        10.46 o                         
   5  11  14        106.87        115.87        10.79 o                         
   0  12  14        512.07        487.46        23.02 o                         
   1  12  14         19.02         18.95         7.82 o                         
   2  12  14         15.80         10.02         6.61 o                         
   3  12  14         25.04         29.30         7.68 o                         
   4  12  14          1.85          6.14         7.16 o                         
   1  13  14         19.67         30.14         7.43 o                         
   2  13  14          9.24         19.12         7.08 o                         
   3  13  14        130.70        143.86        12.10 o                         
   4  13  14        134.46        144.95        12.30 o                         
   0  14  14         27.95         20.53        10.63 o                         
   1  14  14         59.43         63.20         8.51 o                         
   2  14  14          7.78          9.28         7.74 o                         
   3  14  14          0.06         -2.33         7.83 o                         
   1  15  14          5.39          6.08         7.06 o                         
   2  15  14         21.70         35.39         8.55 o                         
   0  16  14        151.32        149.29        15.93 o                         
   1  16  14         67.78         70.33         9.47 o                         
   1   0  15        216.23        227.72        14.03 o                         
   2   0  15        769.07        762.72        23.10 o                         
   3   0  15        128.82        129.86        11.89 o                         
   4   0  15        144.59        150.09        12.43 o                         
   5   0  15        334.50        373.08        17.89 o                         
   0   1  15        257.77        234.34        14.02 o                         
   1   1  15        524.38        516.54        13.77 o                         
   2   1  15          6.39          8.52         5.96 o                         
   3   1  15         51.12         39.04         6.30 o                         
   4   1  15         10.04          7.94         5.85 o                         
   5   1  15          0.02         -2.26         6.44 o                         
   1   2  15         22.79         14.16         5.68 o                         
   2   2  15       1934.38       1871.63        24.92 o                         
   3   2  15         27.24         24.06         5.99 o                         
   4   2  15        101.37        103.11         8.09 o                         
   5   2  15          1.59          0.33         6.76 o                         
   0   3  15         34.40         19.21         8.04 o                         
   1   3  15        131.46        115.08         7.98 o                         
   2   3  15         31.91         26.46         6.34 o                         
   3   3  15        169.99        153.12         8.78 o                         
   4   3  15         41.19         42.52         7.22 o                         
   5   3  15         81.00         77.04         8.86 o                         
   1   4  15         16.39         23.30         5.83 o                         
   2   4  15        897.81        863.20        17.28 o                         
   3   4  15        159.41        150.06         9.27 o                         
   4   4  15         71.31         85.17         7.98 o                         
   5   4  15        195.02        199.41        13.14 o                         
   0   5  15          2.33          6.39         7.65 o                         
   1   5  15          2.57          1.36         5.27 o                         
   2   5  15        109.33        106.65         8.33 o                         
   3   5  15        137.95        129.49         8.88 o                         
   4   5  15          0.35          9.08         7.14 o                         
   5   5  15          4.52          5.54         8.05 o                         
   1   6  15          0.37          4.69         5.79 o                         
   2   6  15        277.22        276.58        11.32 o                         
   3   6  15         32.57         39.68         7.75 o                         
   4   6  15         71.70         69.79         9.98 o                         
   5   6  15         71.10         83.98        10.51 o                         
   0   7  15        982.10        959.24        29.54 o                         
   1   7  15        113.61        107.08         8.63 o                         
   2   7  15        102.15        109.25         9.36 o                         
   3   7  15          0.32         -2.21         6.69 o                         
   4   7  15        177.17        220.45        13.78 o                         
   5   7  15          2.37          2.60         8.43 o                         
   1   8  15          0.57         -2.23         6.76 o                         
   2   8  15        371.75        365.80        15.69 o                         
   3   8  15          4.04          2.65         7.35 o                         
   4   8  15         22.54         24.12         8.58 o                         
   0   9  15         93.66        115.59        16.26 o                         
   1   9  15          5.73          0.53         6.91 o                         
   2   9  15         26.18         33.25         8.57 o                         
   3   9  15          5.90          3.63         7.46 o                         
   4   9  15         11.91          8.20         8.02 o                         
   1  10  15          0.02          1.69         7.71 o                         
   2  10  15         34.68         28.19         8.39 o                         
   3  10  15          1.14          2.34         7.73 o                         
   4  10  15        129.02        131.92        11.27 o                         
   0  11  15        155.48        174.02        19.50 o                         
   1  11  15          2.55         11.33         8.21 o                         
   2  11  15          0.11         -4.10         8.13 o                         
   3  11  15         11.52          2.43         7.08 o                         
   1  12  15         50.55         53.46         9.36 o                         
   2  12  15          4.93         -3.38         7.31 o                         
   3  12  15         78.26         91.45        10.92 o                         
   0  13  15        240.11        256.18        28.02 o                         
   1  13  15        100.16        114.85        10.34 o                         
   2  13  15          5.12         11.90         8.05 o                         
   1  14  15          8.27         11.02         7.61 o                         
   0   0  16        810.02        837.55        35.54 o                         
   1   0  16        121.77        149.70        12.68 o                         
   2   0  16         90.60         99.04        11.61 o                         
   3   0  16          6.79          3.58         7.90 o                         
   4   0  16        318.83        354.73        17.73 o                         
   1   1  16         29.27         44.11         6.59 o                         
   2   1  16          0.41          6.56         5.70 o                         
   3   1  16          0.22          5.62         5.69 o                         
   4   1  16          4.30          7.58         6.17 o                         
   0   2  16          2.57          5.93         7.76 o                         
   1   2  16          6.86          5.44         5.53 o                         
   2   2  16          8.28         15.66         5.98 o                         
   3   2  16          1.82          9.33         5.99 o                         
   4   2  16          1.91         -3.99         6.18 o                         
   1   3  16          4.95          0.79         5.49 o                         
   2   3  16        445.46        419.51        13.23 o                         
   3   3  16        253.32        256.48        11.10 o                         
   4   3  16          0.01          1.63         6.12 o                         
   0   4  16        107.62        107.71        11.13 o                         
   1   4  16          0.62          1.02         5.67 o                         
   2   4  16         43.90         38.34         6.80 o                         
   3   4  16         62.33         42.32         7.32 o                         
   4   4  16         78.78         78.02        10.51 o                         
   1   5  16        123.83        133.03         8.70 o                         
   2   5  16        158.11        156.98         9.86 o                         
   3   5  16        367.60        371.97        14.96 o                         
   4   5  16          4.60          8.80         8.68 o                         
   0   6  16         16.90         11.00         8.05 o                         
   1   6  16        117.23        127.89         9.18 o                         
   2   6  16          8.20          7.57         7.31 o                         
   3   6  16        216.11        192.23        11.82 o                         
   4   6  16         13.37          7.54         8.57 o                         
   1   7  16          2.94          4.51         7.65 o                         
   2   7  16          0.02         -3.66         7.15 o                         
   3   7  16        113.45        123.60        11.47 o                         
   0   8  16         42.80         44.95        14.01 o                         
   1   8  16          3.58          4.19         7.51 o                         
   2   8  16          7.75         14.13         7.94 o                         
   3   8  16          0.05         -7.54         7.54 o                         
   1   9  16        313.99        305.55        17.49 o                         
   2   9  16        188.28        205.80        13.34 o                         
   3   9  16        268.84        286.16        15.93 o                         
   0  10  16        457.64        482.51        35.04 o                         
   1  10  16          6.17          6.11         8.34 o                         
   2  10  16          9.08          3.61         8.71 o                         
   1  11  16         43.10         34.26         9.69 o                         
   1   0  17         41.11         34.64         9.63 o                         
   2   0  17         89.90         87.66        11.67 o                         
   3   0  17         68.80         61.46        10.94 o                         
   0   1  17         29.71         35.72        10.24 o                         
   1   1  17          1.12          0.55         6.05 o                         
   2   1  17          2.02          0.66         5.81 o                         
   3   1  17         36.14         42.89         7.47 o                         
   1   2  17        156.57        160.88         9.76 o                         
   2   2  17        139.62        149.78         9.73 o                         
   3   2  17         66.19         71.04         7.95 o                         
   0   3  17         28.97         35.37         9.97 o                         
   1   3  17        121.98        144.03         9.37 o                         
   2   3  17          4.43          9.26         6.28 o                         
   3   3  17          9.89          7.58         6.88 o                         
   1   4  17        153.88        160.71         9.65 o                         
   2   4  17        112.88        122.24         8.92 o                         
   0   5  17          5.05          5.07         8.53 o                         
   1   5  17          9.86         13.97         6.49 o                         
   2   5  17        123.80        126.28        10.76 o                         
   1   6  17        207.17        217.71        12.55 o                         
   2   6  17        355.79        353.00        15.29 o                         
   0   7  17         38.02         27.31        14.21 o                         
   1   7  17         18.31         14.19         8.30 o                         
                                                                                
