# Supplementary material for: Stoichiometric and polymorphic salts of hexa­methyl­ene­tetra­minium and 2-chloro-4-nitro­benzoate
Source: Acta Crystallogr E Crystallogr Commun. 2017 Oct 13;73(Pt 11):1630–5. doi: 10.1107/S2056989017014359 (PMC5683479; doi:10.1107/S2056989017014359)
Supplement: Supplementary file 4 [file e-73-01630-IIIasup4.hkl]

data_IIIa                                                                       
_shelx_title ' 12a_X202_a in Cc'                                                
_shelx_refln_list_code          4                                               
_shelx_F_calc_maximum      193.12                                               
_exptl_crystal_F_000       712.00                                               
_reflns_d_resolution_high  0.7571                                               
                                                                                
loop_                                                                           
 _space_group_symop_operation_xyz                                               
 'x, y, z'                                                                      
 'x, -y, z+1/2'                                                                 
 'x+1/2, y+1/2, z'                                                              
 'x+1/2, -y+1/2, z+1/2'                                                         
                                                                                
_cell_length_a     5.9049                                                       
_cell_length_b    21.9330                                                       
_cell_length_c    12.0194                                                       
_cell_angle_alpha  90.000                                                       
_cell_angle_beta  103.445                                                       
_cell_angle_gamma  90.000                                                       
                                                                                
_shelx_F_squared_multiplier     1.000                                           
                                                                                
loop_                                                                           
 _refln_index_h                                                                 
 _refln_index_k                                                                 
 _refln_index_l                                                                 
 _refln_F_squared_calc                                                          
 _refln_F_squared_meas                                                          
 _refln_F_squared_sigma                                                         
 _refln_observed_status                                                         
   1   1 -15         24.78         25.30         4.23 o                         
   3   1 -15          9.16         25.31         9.17 o                         
   0   2 -15         24.37         24.26         4.27 o                         
   2   2 -15        150.41        135.97        11.23 o                         
   4   2 -15         20.05         35.36        11.73 o                         
   1   3 -15         90.05         84.01         7.97 o                         
   3   3 -15         12.60         14.68         8.21 o                         
   0   4 -15         58.39         67.33         6.53 o                         
   2   4 -15        117.58        135.23         9.81 o                         
   1   5 -15         66.86         67.29         7.34 o                         
   3   5 -15         16.54         26.42         8.99 o                         
   0   6 -15        133.77        163.91        10.83 o                         
   2   6 -15         36.03         40.91         6.06 o                         
   1   7 -15        249.41        284.41        13.74 o                         
   3   7 -15         99.23        108.24        11.17 o                         
   2   8 -15          5.10          4.95         4.78 o                         
   1   9 -15         70.78         76.80         9.45 o                         
   0   0 -14        341.28        386.82        26.56 o                         
   2   0 -14        214.43        213.29        15.62 o                         
   4   0 -14        565.38        459.59        36.84 o                         
  -1   1 -14        123.99        122.55         7.42 o                         
   1   1 -14        657.49        679.83        17.56 o                         
   3   1 -14        149.90        138.80        14.41 o                         
   5   1 -14         26.36         19.97        10.14 o                         
   0   2 -14         79.30         83.95         6.16 o                         
   2   2 -14         40.77         38.73         7.41 o                         
   4   2 -14        406.18        406.29        34.45 o                         
  -1   3 -14        321.33        363.00        13.75 o                         
   1   3 -14        303.28        293.07        13.18 o                         
   3   3 -14          6.93         10.12         7.22 o                         
   5   3 -14         59.22         47.78        13.36 o                         
   0   4 -14         74.09         88.71         6.30 o                         
   2   4 -14          1.26          0.46         3.51 o                         
   4   4 -14        354.84        301.66        21.31 o                         
  -1   5 -14         14.70         16.31         4.25 o                         
   1   5 -14         13.05         17.02         4.43 o                         
   3   5 -14         27.08         34.14         9.46 o                         
   0   6 -14        170.72        170.41         9.18 o                         
   2   6 -14         50.48         41.77         5.84 o                         
   4   6 -14         45.11         49.08        11.44 o                         
  -1   7 -14         17.68         22.29         5.14 o                         
   1   7 -14         13.31         13.49         4.16 o                         
   3   7 -14         13.02         19.67        10.37 o                         
   0   8 -14         75.66         81.92         7.66 o                         
   2   8 -14         47.88         44.52         6.40 o                         
   4   8 -14         43.43         47.46        10.76 o                         
  -1   9 -14        319.60        318.97        18.90 o                         
   1   9 -14         26.57         29.41         6.30 o                         
   3   9 -14          1.20          9.75         5.66 o                         
   0  10 -14         60.31         57.30         8.19 o                         
   2  10 -14        419.84        459.69        19.57 o                         
   4  10 -14         17.01         23.34         7.83 o                         
   1  11 -14         25.91         18.73         5.81 o                         
   3  11 -14         23.29         20.57        11.14 o                         
   0  12 -14         75.17         79.93         9.56 o                         
   2  12 -14         10.48         11.20         6.64 o                         
   1  13 -14        475.04        499.06        22.69 o                         
  -1   1 -13        160.22        165.12         8.04 o                         
   1   1 -13         14.55         15.19         4.07 o                         
   3   1 -13         14.54         16.28         8.23 o                         
   5   1 -13         75.33         59.62        12.12 o                         
  -2   2 -13         97.53        106.28         7.64 o                         
   0   2 -13        242.18        242.23         9.37 o                         
   2   2 -13        149.45        139.99        10.23 o                         
   4   2 -13         67.70         56.12        10.28 o                         
  -1   3 -13        178.96        201.42         8.76 o                         
   1   3 -13        413.83        400.80        12.96 o                         
   3   3 -13        366.35        320.30        20.14 o                         
   5   3 -13         33.08         26.42         9.87 o                         
  -2   4 -13        171.19        177.54        10.67 o                         
   0   4 -13        242.78        242.89         9.39 o                         
   2   4 -13         61.40         58.81         7.31 o                         
   4   4 -13        180.77        139.81        14.42 o                         
  -1   5 -13        226.52        230.61        10.61 o                         
   1   5 -13         60.12         76.26         6.88 o                         
   3   5 -13        298.81        290.21        19.03 o                         
   5   5 -13        201.04        150.43        18.58 o                         
  -2   6 -13        187.60        216.62        10.80 o                         
   0   6 -13        562.07        565.58        17.60 o                         
   2   6 -13        265.02        261.47        13.38 o                         
   4   6 -13         62.61         51.97        10.13 o                         
  -1   7 -13        115.51        119.14         8.82 o                         
   1   7 -13        186.80        211.89        10.83 o                         
   3   7 -13        233.06        219.99        16.66 o                         
   5   7 -13        125.95         91.21        13.23 o                         
  -2   8 -13         86.61         81.70         9.47 o                         
   0   8 -13        201.47        194.21        10.65 o                         
   2   8 -13         78.08         80.16         7.11 o                         
   4   8 -13        340.31        295.83        21.02 o                         
  -1   9 -13         78.34         74.26         8.79 o                         
   1   9 -13         34.00         38.27         5.28 o                         
   3   9 -13        164.72        161.93        14.34 o                         
   5   9 -13         75.87         59.80        12.22 o                         
   0  10 -13        456.35        468.23        19.84 o                         
   2  10 -13        180.51        186.23        11.49 o                         
   4  10 -13         11.46         16.08         6.57 o                         
  -1  11 -13        121.00        137.19        11.81 o                         
   1  11 -13         50.99         52.33         7.45 o                         
   3  11 -13        219.10        218.01        31.64 o                         
   0  12 -13         56.89         50.22         7.62 o                         
   2  12 -13        124.52        119.58        10.25 o                         
   4  12 -13         79.86         88.81        16.22 o                         
  -1  13 -13        170.94        191.13        14.05 o                         
   1  13 -13        353.62        385.99        18.27 o                         
   3  13 -13         44.36         40.85         9.30 o                         
   0  14 -13        107.78        109.57        10.75 o                         
   2  14 -13         11.82         12.13         6.80 o                         
   1  15 -13         25.62         28.59         6.53 o                         
   3  15 -13         30.25         39.02         9.55 o                         
   2  16 -13         58.68         74.99        16.03 o                         
  -2   0 -12        218.48        147.12        44.63 o                         
   0   0 -12        186.24        176.69        10.81 o                         
   2   0 -12         95.98        100.18         8.42 o                         
   4   0 -12        335.52        240.58        24.53 o                         
   6   0 -12         44.24         51.68        15.13 o                         
  -3   1 -12        188.22        198.23        11.81 o                         
  -1   1 -12         82.77         88.90         5.75 o                         
   1   1 -12        327.02        309.08        10.00 o                         
   3   1 -12        205.28        155.61        13.56 o                         
   5   1 -12         95.77         71.19        10.95 o                         
  -2   2 -12        228.02        246.87        10.73 o                         
   0   2 -12        122.25        133.19         6.73 o                         
   2   2 -12         26.11         30.17         4.86 o                         
   4   2 -12       1281.29        987.63        33.60 o                         
   6   2 -12         50.19         51.80        10.43 o                         
  -3   3 -12        125.41        127.20         9.64 o                         
  -1   3 -12        381.84        400.61        11.55 o                         
   1   3 -12         46.04         40.05         4.20 o                         
   3   3 -12        386.95        419.44        42.46 o                         
   5   3 -12         24.20         24.17         8.00 o                         
  -2   4 -12         49.61         53.58         5.43 o                         
   0   4 -12        169.14        174.44         8.47 o                         
   2   4 -12        514.90        535.51        15.72 o                         
   4   4 -12        114.24         76.36        11.42 o                         
   6   4 -12         52.97         35.95         9.45 o                         
  -3   5 -12         89.10         92.42         9.70 o                         
  -1   5 -12        150.41        130.00         6.84 o                         
   1   5 -12        484.80        445.56        13.08 o                         
   3   5 -12        310.48        312.67        25.08 o                         
   5   5 -12         66.73         54.65        10.17 o                         
  -2   6 -12         14.65          7.85         3.35 o                         
   0   6 -12        231.79        213.67        10.48 o                         
   2   6 -12         66.26         64.76         5.53 o                         
   4   6 -12        206.78        175.13        15.44 o                         
   6   6 -12         22.11         14.97         8.67 o                         
  -3   7 -12        192.44        230.92        12.44 o                         
  -1   7 -12        173.03        214.65        10.91 o                         
   1   7 -12         77.80         83.25         6.12 o                         
   3   7 -12         18.70         15.24         5.16 o                         
   5   7 -12        100.41         82.05        12.56 o                         
  -2   8 -12         55.10         51.21         7.05 o                         
   0   8 -12        110.50        124.91         8.27 o                         
   2   8 -12         33.25         31.68         4.35 o                         
   4   8 -12        352.31        246.27        17.52 o                         
  -3   9 -12         52.45         62.41         8.66 o                         
  -1   9 -12         64.66         88.89         7.41 o                         
   1   9 -12        489.10        488.67        15.22 o                         
   3   9 -12          4.86          5.84         4.20 o                         
   5   9 -12          1.92         -3.93         6.97 o                         
  -2  10 -12        134.71        140.42        11.67 o                         
   0  10 -12        628.92        652.91        18.09 o                         
   2  10 -12        311.55        320.66        11.25 o                         
   4  10 -12         48.63         43.03         7.28 o                         
  -1  11 -12        131.71        156.26        11.85 o                         
   1  11 -12        169.75        180.69        10.13 o                         
   3  11 -12         61.47         65.98         6.69 o                         
   5  11 -12         39.46         31.34         7.30 o                         
  -2  12 -12         89.45         98.76        11.01 o                         
   0  12 -12        145.05        126.31        10.61 o                         
   2  12 -12        352.68        378.41        14.51 o                         
   4  12 -12         45.82         53.67         8.73 o                         
  -1  13 -12        164.67        186.35        13.26 o                         
   1  13 -12        253.08        256.20        14.39 o                         
   3  13 -12        266.14        252.74        18.44 o                         
   0  14 -12        196.50        216.96        13.90 o                         
   2  14 -12         57.83         50.29         7.05 o                         
   4  14 -12        280.16        285.87        20.40 o                         
  -1  15 -12        189.37        207.35        14.32 o                         
   1  15 -12          1.31          1.61         4.06 o                         
   3  15 -12         35.90         45.04         9.40 o                         
   0  16 -12          2.25          4.00         4.40 o                         
   2  16 -12         60.58         52.45         7.55 o                         
   4  16 -12        188.36        210.79        18.28 o                         
   1  17 -12         89.77         83.83         9.39 o                         
   3  17 -12         87.13         92.88        16.58 o                         
   0  18 -12         45.27         43.04         7.58 o                         
   2  18 -12          3.47          1.90         6.06 o                         
  -3   1 -11          0.84          0.41         3.16 o                         
  -1   1 -11         85.19         83.68         4.64 o                         
   1   1 -11         62.61         57.38         4.52 o                         
   3   1 -11        352.95        324.00        23.35 o                         
   5   1 -11         18.60         10.99         7.56 o                         
  -4   2 -11         54.37         63.15         7.40 o                         
  -2   2 -11        308.50        289.00         9.66 o                         
   0   2 -11         26.13         29.22         3.32 o                         
   2   2 -11        375.26        347.50        12.12 o                         
   4   2 -11        164.76        133.68        17.98 o                         
   6   2 -11          0.36         -6.58         6.58 o                         
  -3   3 -11         39.74         41.67         5.00 o                         
  -1   3 -11        117.90        125.37         5.58 o                         
   1   3 -11       1063.90       1049.91        17.21 o                         
   3   3 -11        271.07        256.89        12.52 o                         
   5   3 -11         13.86         15.78         8.28 o                         
  -4   4 -11        158.71        185.56        11.75 o                         
  -2   4 -11        552.59        582.46        15.56 o                         
   0   4 -11        693.51        628.02        12.69 o                         
   2   4 -11        416.52        444.08        13.58 o                         
   4   4 -11        145.84        108.41        12.13 o                         
   6   4 -11        145.92        146.59        15.24 o                         
  -3   5 -11        137.87        133.80         8.25 o                         
  -1   5 -11        174.56        180.43         7.00 o                         
   1   5 -11        225.32        198.67         7.79 o                         
   3   5 -11       2609.32       2478.07       161.90 o                         
   5   5 -11        262.27        225.48        16.96 o                         
  -2   6 -11        512.54        463.21        14.08 o                         
   0   6 -11       1085.11       1069.43        17.96 o                         
   2   6 -11        297.51        310.94        13.54 o                         
   4   6 -11        119.99        113.33         9.52 o                         
   6   6 -11         96.46         79.47        12.04 o                         
  -3   7 -11        197.84        200.68        10.05 o                         
  -1   7 -11        411.38        382.76        11.61 o                         
   1   7 -11       1622.16       1556.75        30.37 o                         
   3   7 -11         77.26         81.96         6.35 o                         
   5   7 -11         42.21         39.94         8.47 o                         
  -2   8 -11        200.14        204.22        10.64 o                         
   0   8 -11       1254.07       1286.29        23.58 o                         
   2   8 -11        417.00        410.97        13.12 o                         
   4   8 -11        251.52        232.41        35.20 o                         
   6   8 -11         29.00         26.60         8.49 o                         
  -3   9 -11        192.57        188.71        14.08 o                         
  -1   9 -11        157.94        155.44         8.96 o                         
   1   9 -11         85.42         81.77         5.31 o                         
   3   9 -11        301.74        298.31        18.11 o                         
   5   9 -11        304.57        249.19        17.90 o                         
  -2  10 -11         62.07         53.81         7.47 o                         
   0  10 -11        397.67        405.95        11.28 o                         
   2  10 -11        249.33        239.65         8.58 o                         
   4  10 -11         11.76          5.92         4.62 o                         
   6  10 -11         39.76         43.88        10.61 o                         
  -3  11 -11          7.07          2.14         4.33 o                         
  -1  11 -11        125.83        132.11        10.50 o                         
   1  11 -11         67.04         61.09         4.74 o                         
   3  11 -11        109.44        109.81         7.72 o                         
   5  11 -11        141.82        104.08        13.57 o                         
  -2  12 -11         68.02         70.26         8.60 o                         
   0  12 -11         54.76         61.39         6.32 o                         
   2  12 -11         98.00        109.38         6.60 o                         
   4  12 -11         23.80         14.40         5.25 o                         
  -3  13 -11         15.99         25.69         6.49 o                         
  -1  13 -11         68.52         77.13         8.58 o                         
   1  13 -11         63.51         69.50         6.44 o                         
   3  13 -11         39.22         36.64         8.28 o                         
   5  13 -11         17.88         15.46         6.06 o                         
  -2  14 -11        104.95        120.20        11.05 o                         
   0  14 -11         64.05         68.56         6.79 o                         
   2  14 -11         12.34          9.70         4.51 o                         
   4  14 -11         35.09         35.98         8.50 o                         
  -1  15 -11         61.15         66.44         8.77 o                         
   1  15 -11        107.03        104.81         9.49 o                         
   3  15 -11         21.02         14.44         6.22 o                         
   5  15 -11        149.12        158.80        15.91 o                         
  -2  16 -11        204.03        220.54        14.93 o                         
   0  16 -11         38.43         28.86         7.04 o                         
   2  16 -11        151.88        152.13        11.06 o                         
   4  16 -11         28.99         21.39         5.69 o                         
  -1  17 -11        184.66        212.25        14.32 o                         
   1  17 -11        101.38        105.98         9.86 o                         
   3  17 -11        278.28        311.95        20.63 o                         
   0  18 -11         17.74         16.94         5.54 o                         
   2  18 -11         71.97         60.46         7.89 o                         
   4  18 -11         35.05         35.20         9.27 o                         
  -1  19 -11         30.81         22.89         6.38 o                         
   1  19 -11        208.58        227.97        14.31 o                         
   3  19 -11        269.09        302.41        20.85 o                         
   0  20 -11        123.65        133.36        11.81 o                         
   2  20 -11        143.92        149.37        15.14 o                         
  -4   0 -10        325.11        315.27        32.59 o                         
  -2   0 -10        462.52        262.19       128.31 o                         
   0   0 -10       2522.78       2494.38        37.12 o                         
   2   0 -10         65.15         56.48         5.83 o                         
   4   0 -10         29.93         30.68         6.85 o                         
   6   0 -10        284.17        273.60        26.91 o                         
  -3   1 -10        571.75        548.34        22.44 o                         
  -1   1 -10        783.02        773.78        14.64 o                         
   1   1 -10        520.27        505.64        14.45 o                         
   3   1 -10        314.70        260.28        24.72 o                         
   5   1 -10          5.46          4.00         4.95 o                         
   7   1 -10         73.94         63.39        11.28 o                         
  -4   2 -10        493.81        497.02        17.85 o                         
  -2   2 -10         91.85         73.34         4.35 o                         
   0   2 -10         20.87         18.12         2.73 o                         
   2   2 -10        361.45        325.44        13.30 o                         
   4   2 -10        271.33        268.18        23.24 o                         
   6   2 -10         66.93         64.41        10.01 o                         
  -3   3 -10        151.65        136.76         7.77 o                         
  -1   3 -10       1064.14        969.65        35.32 o                         
   1   3 -10        147.44        145.74         6.28 o                         
   3   3 -10        359.04        355.57        28.29 o                         
   5   3 -10        155.62        141.67        15.83 o                         
  -4   4 -10        160.59        166.05        10.69 o                         
  -2   4 -10        154.59        127.76         6.00 o                         
   0   4 -10        897.43        832.49        15.97 o                         
   2   4 -10        638.03        669.81        20.04 o                         
   4   4 -10         51.23         49.07         5.77 o                         
   6   4 -10         86.01         79.14        10.98 o                         
  -3   5 -10         31.45         26.65         4.18 o                         
  -1   5 -10        609.52        655.69        11.66 o                         
   1   5 -10         76.42         84.98         5.14 o                         
   3   5 -10        749.29        683.07        55.10 o                         
   5   5 -10         76.73         72.86         7.93 o                         
  -4   6 -10        232.82        246.71        12.82 o                         
  -2   6 -10          0.44         -2.05         2.05 o                         
   0   6 -10        726.72        700.23        13.73 o                         
   2   6 -10        234.98        220.18         8.36 o                         
   4   6 -10        745.16        678.28        52.02 o                         
   6   6 -10         10.01          2.83         5.51 o                         
  -3   7 -10        133.30        142.27         8.18 o                         
  -1   7 -10         55.09         62.74         4.71 o                         
   1   7 -10        198.97        189.53         7.19 o                         
   3   7 -10        584.59        543.54        27.51 o                         
   5   7 -10        156.37        138.50        11.72 o                         
  -4   8 -10          8.38          7.97         4.03 o                         
  -2   8 -10         78.78         74.88         5.77 o                         
   0   8 -10        200.50        181.96         7.25 o                         
   2   8 -10        207.17        192.12         7.26 o                         
   4   8 -10        140.36        132.06         9.49 o                         
   6   8 -10         16.95         13.00         7.06 o                         
  -3   9 -10         43.93         47.82         5.82 o                         
  -1   9 -10        415.59        388.59        10.82 o                         
   1   9 -10        283.42        312.30         9.20 o                         
   3   9 -10        127.17        126.62         8.13 o                         
   5   9 -10        173.53        180.34        11.70 o                         
  -4  10 -10         56.55         48.98         9.42 o                         
  -2  10 -10         31.19         30.74         4.20 o                         
   0  10 -10        303.44        313.62         9.40 o                         
   2  10 -10        715.47        707.22        13.35 o                         
   4  10 -10        203.22        194.20        26.35 o                         
   6  10 -10         11.74          6.97         6.66 o                         
  -3  11 -10        130.89        125.99        10.82 o                         
  -1  11 -10        599.39        611.82        13.53 o                         
   1  11 -10         26.89         25.77         3.26 o                         
   3  11 -10        809.54        775.33        43.89 o                         
   5  11 -10        212.85        185.57        37.91 o                         
  -2  12 -10        191.34        216.38        13.31 o                         
   0  12 -10         93.62         84.00         6.06 o                         
   2  12 -10        258.03        262.84         7.49 o                         
   4  12 -10        164.30        160.62        12.80 o                         
   6  12 -10        286.76        277.14        19.70 o                         
  -3  13 -10        633.52        637.54        23.93 o                         
  -1  13 -10         48.76         45.87         5.02 o                         
   1  13 -10        298.94        311.00        10.81 o                         
   3  13 -10         34.01         24.58         4.14 o                         
   5  13 -10        241.10        243.55        24.07 o                         
  -2  14 -10        162.61        152.85        11.78 o                         
   0  14 -10         94.22         99.38         6.67 o                         
   2  14 -10        206.38        239.84         8.12 o                         
   4  14 -10        101.14         81.89         8.40 o                         
  -3  15 -10        104.74        106.18        10.72 o                         
  -1  15 -10        372.19        382.34        14.73 o                         
   1  15 -10        533.70        541.07        15.46 o                         
   3  15 -10         32.94         19.45         5.04 o                         
   5  15 -10         47.36         41.00         9.10 o                         
  -2  16 -10         51.80         62.09         8.23 o                         
   0  16 -10          3.07          1.61         2.73 o                         
   2  16 -10         37.11         35.51         6.00 o                         
   4  16 -10        157.64        144.69        10.51 o                         
  -1  17 -10        111.58        105.39        11.24 o                         
   1  17 -10        404.40        417.10        15.06 o                         
   3  17 -10         67.47         66.00         7.46 o                         
   5  17 -10        109.55        112.40        10.28 o                         
  -2  18 -10         46.81         47.05         7.74 o                         
   0  18 -10         10.65          5.52         4.39 o                         
   2  18 -10          0.89          1.74         3.94 o                         
   4  18 -10         21.16         10.04         5.14 o                         
  -1  19 -10         76.17         82.14         9.36 o                         
   1  19 -10          4.75          8.92         4.67 o                         
   3  19 -10         81.18         93.44         9.03 o                         
   0  20 -10         30.97         31.50         6.53 o                         
   2  20 -10         19.04         23.91         5.77 o                         
   1  21 -10         77.32         83.23         9.51 o                         
   3  21 -10          7.53          6.54         5.52 o                         
   0  22 -10        229.08        285.04        16.51 o                         
   2  22 -10        312.35        329.02        21.31 o                         
  -5   1  -9         89.40         91.20         8.47 o                         
  -3   1  -9         83.45         81.29         5.09 o                         
  -1   1  -9        293.33        300.91         7.43 o                         
   1   1  -9        845.45        904.74        15.96 o                         
   3   1  -9        222.63        209.56        17.51 o                         
   5   1  -9         89.99         93.26         7.35 o                         
   7   1  -9         97.06        110.31        13.45 o                         
  -4   2  -9        338.80        332.45        14.03 o                         
  -2   2  -9         76.24         78.12         4.23 o                         
   0   2  -9        776.49        763.48        12.30 o                         
   2   2  -9         78.34         70.85         5.47 o                         
   4   2  -9        306.14        283.30        11.32 o                         
   6   2  -9         19.73         16.87         6.31 o                         
  -5   3  -9         46.14         39.19         6.57 o                         
  -3   3  -9         12.11          7.98         2.88 o                         
  -1   3  -9       1221.69        934.35       132.32 o                         
   1   3  -9        105.89        101.39         4.15 o                         
   3   3  -9         83.85         83.66         4.93 o                         
   5   3  -9        468.55        470.56        25.25 o                         
   7   3  -9         70.31         78.41        11.81 o                         
  -4   4  -9        215.46        203.77        11.20 o                         
  -2   4  -9        455.64        464.26         9.57 o                         
   0   4  -9        232.19        243.59         6.08 o                         
   2   4  -9        703.43        703.33        30.46 o                         
   4   4  -9        935.27        896.22        25.40 o                         
   6   4  -9        301.10        259.22        18.08 o                         
  -5   5  -9        285.74        297.87        14.41 o                         
  -3   5  -9        808.49        790.71        17.28 o                         
  -1   5  -9        838.52        809.48        13.95 o                         
   1   5  -9        628.78        651.80        11.53 o                         
   3   5  -9        120.77         99.64         6.22 o                         
   5   5  -9        136.83        142.80        10.11 o                         
   7   5  -9        347.80        394.72        27.17 o                         
  -4   6  -9        223.74        239.00        10.54 o                         
  -2   6  -9        232.62        218.52         6.64 o                         
   0   6  -9       1886.80       1931.98        24.75 o                         
   2   6  -9        651.48        606.43        28.06 o                         
   4   6  -9        150.02        138.53         8.36 o                         
   6   6  -9         57.95         64.32         9.97 o                         
  -3   7  -9        450.38        456.26        12.39 o                         
  -1   7  -9       1075.51       1060.64        22.26 o                         
   1   7  -9       1943.33       1948.38        28.44 o                         
   3   7  -9        738.11        701.47        40.95 o                         
   5   7  -9         83.14         92.54         8.40 o                         
   7   7  -9          6.18          1.63         5.92 o                         
  -4   8  -9         39.70         32.88         5.13 o                         
  -2   8  -9        856.33        874.29        16.09 o                         
   0   8  -9        110.23        108.86         4.76 o                         
   2   8  -9       3419.43       3127.65        99.87 o                         
   4   8  -9        229.02        217.84        10.36 o                         
   6   8  -9         58.13         50.45         9.09 o                         
  -3   9  -9        218.50        216.77         9.60 o                         
  -1   9  -9        761.25        679.79        13.42 o                         
   1   9  -9        122.10        116.95         4.70 o                         
   3   9  -9        344.30        328.82        12.26 o                         
   5   9  -9         16.26         16.05         4.83 o                         
  -4  10  -9        102.08         91.11         9.39 o                         
  -2  10  -9         58.48         56.38         5.01 o                         
   0  10  -9        678.75        670.86        19.94 o                         
   2  10  -9        830.96        790.29        22.10 o                         
   4  10  -9         37.69         41.91         5.76 o                         
   6  10  -9         35.31         29.45         8.18 o                         
  -3  11  -9          2.77          2.42         3.70 o                         
  -1  11  -9        232.77        220.89        10.33 o                         
   1  11  -9        484.85        520.41         9.45 o                         
   3  11  -9        164.72        166.35         6.54 o                         
   5  11  -9         57.46         46.44         8.58 o                         
  -4  12  -9         12.59         19.62         5.83 o                         
  -2  12  -9         78.48         73.12         6.74 o                         
   0  12  -9        214.93        214.29         7.38 o                         
   2  12  -9         83.34         72.80         4.20 o                         
   4  12  -9        140.29        141.95         9.82 o                         
   6  12  -9         51.99         48.96         9.61 o                         
  -3  13  -9          4.53          5.57         4.31 o                         
  -1  13  -9          8.53          8.53         3.41 o                         
   1  13  -9        274.27        288.11         7.30 o                         
   3  13  -9         24.65         25.91         3.05 o                         
   5  13  -9        147.15        137.98        10.44 o                         
  -4  14  -9         24.75         26.01         6.78 o                         
  -2  14  -9         13.38          5.27         3.50 o                         
   0  14  -9        578.85        541.55        13.92 o                         
   2  14  -9        247.11        231.78         7.72 o                         
   4  14  -9        430.92        387.66        18.91 o                         
   6  14  -9         38.57         38.20         7.14 o                         
  -3  15  -9        182.37        173.00        12.77 o                         
  -1  15  -9          2.75          1.61         3.00 o                         
   1  15  -9        704.58        695.00        13.17 o                         
   3  15  -9        310.17        322.72        12.12 o                         
   5  15  -9        181.11        171.48        11.92 o                         
  -2  16  -9         13.26         10.35         4.71 o                         
   0  16  -9        346.81        327.40        12.80 o                         
   2  16  -9         95.04        117.34         7.66 o                         
   4  16  -9        224.66        204.10        11.98 o                         
  -3  17  -9         74.92         73.33         9.14 o                         
  -1  17  -9        202.69        213.77        13.22 o                         
   1  17  -9        245.78        257.78        10.76 o                         
   3  17  -9         79.59         77.08         7.76 o                         
   5  17  -9         60.62         51.13         9.29 o                         
  -2  18  -9         37.47         45.82         7.39 o                         
   0  18  -9         85.79         92.60         7.43 o                         
   2  18  -9         63.72         64.58         5.70 o                         
   4  18  -9        442.13        440.87        29.19 o                         
  -1  19  -9        179.42        193.31        13.71 o                         
   1  19  -9         49.16         60.91         5.50 o                         
   3  19  -9        170.98        183.47        11.46 o                         
  -2  20  -9        130.53        152.39        12.46 o                         
   0  20  -9        373.48        402.45        18.11 o                         
   2  20  -9         24.68         26.88         4.80 o                         
   4  20  -9        161.94        183.63        12.29 o                         
  -1  21  -9         61.74         64.21         8.45 o                         
   1  21  -9        256.86        251.10        14.33 o                         
   3  21  -9         30.19         23.91         6.25 o                         
   0  22  -9         19.77         27.87         6.27 o                         
   2  22  -9        136.03        159.95         9.87 o                         
   1  23  -9         55.73         60.33         8.18 o                         
  -4   0  -8        491.39        493.56        22.92 o                         
  -2   0  -8       3349.15       2955.15       161.05 o                         
   0   0  -8        844.01        852.47        18.62 o                         
   2   0  -8       1632.33       1564.55        83.30 o                         
   4   0  -8         94.21         96.30         7.29 o                         
   6   0  -8        418.00        357.15        29.15 o                         
  -5   1  -8        532.44        576.74        18.95 o                         
  -3   1  -8       1143.63       1129.33        23.80 o                         
  -1   1  -8        191.62        180.19         5.45 o                         
   1   1  -8       2865.14       3029.84        53.05 o                         
   3   1  -8       1742.22       1756.20        30.13 o                         
   5   1  -8        369.82        374.59        10.40 o                         
   7   1  -8        130.32        121.98        13.73 o                         
  -4   2  -8        147.01        133.76         8.43 o                         
  -2   2  -8       2653.06       2586.09        32.10 o                         
   0   2  -8        740.58        729.89         9.03 o                         
   2   2  -8        399.64        359.05        18.38 o                         
   4   2  -8        890.56        903.45        17.99 o                         
   6   2  -8        150.86        158.22        14.11 o                         
  -5   3  -8        498.13        542.03        18.42 o                         
  -3   3  -8         78.09         88.34         4.62 o                         
  -1   3  -8        745.09        684.41        30.42 o                         
   1   3  -8       1269.22       1295.65        13.05 o                         
   3   3  -8        123.72        119.88         5.53 o                         
   5   3  -8         11.40          9.53         3.13 o                         
   7   3  -8        106.24         99.72        12.68 o                         
  -4   4  -8        257.43        223.42        17.68 o                         
  -2   4  -8        102.83         96.04         4.32 o                         
   0   4  -8        339.91        317.20         5.98 o                         
   2   4  -8        200.84        199.26         7.60 o                         
   4   4  -8        269.23        269.54        14.61 o                         
   6   4  -8        124.78        118.54        12.56 o                         
  -5   5  -8         17.50         13.27         4.44 o                         
  -3   5  -8        242.72        236.26         8.48 o                         
  -1   5  -8        138.80        144.07         5.46 o                         
   1   5  -8         25.85         24.20         2.33 o                         
   3   5  -8         72.78         72.68         3.96 o                         
   5   5  -8        650.95        608.32        20.90 o                         
   7   5  -8        237.87        245.42        19.08 o                         
  -4   6  -8        192.09        192.37         9.14 o                         
  -2   6  -8        389.85        355.02         8.18 o                         
   0   6  -8        549.33        547.78         8.28 o                         
   2   6  -8        155.48        139.62         5.56 o                         
   4   6  -8        406.66        396.64        12.24 o                         
   6   6  -8         46.61         45.76         6.77 o                         
  -5   7  -8         24.11         13.87         4.37 o                         
  -3   7  -8        180.85        164.56         7.30 o                         
  -1   7  -8          6.90          9.51         2.29 o                         
   1   7  -8        279.41        290.11         5.21 o                         
   3   7  -8        641.59        633.87        19.39 o                         
   5   7  -8        300.40        307.33        13.93 o                         
   7   7  -8          5.31          1.52         5.39 o                         
  -4   8  -8        345.67        331.35        13.37 o                         
  -2   8  -8          3.19          3.12         1.84 o                         
   0   8  -8         13.53         16.47         1.83 o                         
   2   8  -8        370.97        344.92        14.50 o                         
   4   8  -8        269.94        261.62         9.51 o                         
   6   8  -8          0.13         -0.55         4.53 o                         
  -5   9  -8         48.95         58.11         8.02 o                         
  -3   9  -8         26.11         26.05         3.90 o                         
  -1   9  -8        212.23        212.40         5.70 o                         
   1   9  -8        758.72        764.83        11.90 o                         
   3   9  -8        228.70        225.63         9.47 o                         
   5   9  -8        161.32        160.60        10.22 o                         
   7   9  -8         59.47         63.63        10.68 o                         
  -4  10  -8        349.68        340.54        13.76 o                         
  -2  10  -8        296.23        298.27         9.87 o                         
   0  10  -8        654.91        610.18         9.77 o                         
   2  10  -8       1492.90       1372.91        51.02 o                         
   4  10  -8        234.36        230.23        10.48 o                         
   6  10  -8        130.56        132.77        13.27 o                         
  -3  11  -8        377.31        388.27        12.10 o                         
  -1  11  -8        373.44        356.27         9.29 o                         
   1  11  -8        119.35        123.03         4.61 o                         
   3  11  -8        696.03        670.12        20.52 o                         
   5  11  -8        126.17        121.03        11.73 o                         
  -4  12  -8        341.16        373.72        17.89 o                         
  -2  12  -8        589.56        593.07        13.78 o                         
   0  12  -8        698.54        721.14        13.87 o                         
   2  12  -8       1152.02       1088.75        30.04 o                         
   4  12  -8        145.22        143.46         8.66 o                         
   6  12  -8        256.40        270.52        18.66 o                         
  -3  13  -8         27.23         22.00         4.53 o                         
  -1  13  -8       1083.20       1059.99        25.95 o                         
   1  13  -8       1089.81       1133.87        21.41 o                         
   3  13  -8        267.94        290.34         8.20 o                         
   5  13  -8          8.90          4.51         4.89 o                         
  -4  14  -8        192.17        204.43        13.91 o                         
  -2  14  -8        743.73        745.57        21.65 o                         
   0  14  -8       1826.20       1789.50        39.15 o                         
   2  14  -8         21.76         25.13         2.89 o                         
   4  14  -8        160.06        164.94        20.97 o                         
   6  14  -8         10.94          9.72         6.13 o                         
  -3  15  -8        505.52        490.43        20.16 o                         
  -1  15  -8          1.48          4.58         3.05 o                         
   1  15  -8        147.29        140.04         5.99 o                         
   3  15  -8       1080.06       1009.34        31.67 o                         
   5  15  -8        194.04        207.93        19.01 o                         
  -4  16  -8         79.45         92.83        10.10 o                         
  -2  16  -8        408.59        376.55        17.10 o                         
   0  16  -8         10.43         10.92         3.04 o                         
   2  16  -8        537.43        522.91        13.10 o                         
   4  16  -8        118.12        100.47        12.28 o                         
  -3  17  -8         32.11         23.75         8.52 o                         
  -1  17  -8        219.95        216.30        10.46 o                         
   1  17  -8        152.99        150.52         7.23 o                         
   3  17  -8         93.82         94.18         6.07 o                         
   5  17  -8         59.88         52.25        13.15 o                         
  -2  18  -8          1.73          2.23         3.95 o                         
   0  18  -8        168.77        162.73         7.66 o                         
   2  18  -8        146.82        170.07         7.91 o                         
   4  18  -8         70.75         69.50         7.49 o                         
  -3  19  -8         37.17         31.49         6.70 o                         
  -1  19  -8        153.40        148.96        14.76 o                         
   1  19  -8         54.67         52.10         4.92 o                         
   3  19  -8         54.25         41.76         6.22 o                         
   5  19  -8         17.93         14.84         6.60 o                         
  -2  20  -8         31.95         27.94         6.26 o                         
   0  20  -8          5.73         14.37         4.22 o                         
   2  20  -8        185.98        183.24         8.58 o                         
   4  20  -8         24.88         24.61         5.75 o                         
  -1  21  -8         10.14          8.17         4.68 o                         
   1  21  -8         46.11         49.66         5.92 o                         
   3  21  -8         74.80        104.90         9.30 o                         
  -2  22  -8         16.26         23.81         5.48 o                         
   0  22  -8          2.15         -1.69         3.77 o                         
   2  22  -8          4.71          4.07         3.85 o                         
   4  22  -8        370.51        397.45        17.58 o                         
  -1  23  -8         25.24         24.59         5.48 o                         
   1  23  -8        221.85        233.85        12.51 o                         
   3  23  -8         35.84         36.42         6.80 o                         
   0  24  -8        235.04        253.19        15.12 o                         
   2  24  -8        192.35        217.61        11.44 o                         
   1  25  -8         48.88         63.93         9.24 o                         
  -5   1  -7         29.26         20.71         4.62 o                         
  -3   1  -7        358.39        350.84         7.88 o                         
  -1   1  -7        316.52        371.46         7.18 o                         
   1   1  -7        227.89        229.14         4.96 o                         
   3   1  -7        378.58        394.62         8.69 o                         
   5   1  -7        381.78        340.83         9.61 o                         
   7   1  -7          4.36          2.93         5.28 o                         
  -4   2  -7         54.17         62.61         4.37 o                         
  -2   2  -7         18.12         19.09         2.20 o                         
   0   2  -7       1730.65       1780.79        24.87 o                         
   2   2  -7        649.62        635.31        19.68 o                         
   4   2  -7        432.60        421.33         9.75 o                         
   6   2  -7         45.22         37.42         6.23 o                         
  -5   3  -7        363.35        365.39        14.61 o                         
  -3   3  -7        818.08        810.62        20.95 o                         
  -1   3  -7       1360.89       1439.10        23.14 o                         
   1   3  -7        434.37        405.04         8.64 o                         
   3   3  -7        640.76        623.06        10.93 o                         
   5   3  -7        623.25        592.88        15.96 o                         
   7   3  -7        473.73        472.07        25.46 o                         
  -4   4  -7        460.79        340.94        62.56 o                         
  -2   4  -7        587.82        585.29         9.45 o                         
   0   4  -7         52.02         43.00         2.27 o                         
   2   4  -7        601.01        571.75        21.53 o                         
   4   4  -7        119.83        114.33         5.34 o                         
   6   4  -7        289.50        277.47        14.92 o                         
  -5   5  -7        124.91        108.76         8.55 o                         
  -3   5  -7        246.94        259.23         7.42 o                         
  -1   5  -7       1264.57       1202.92        14.41 o                         
   1   5  -7        721.17        718.35        10.75 o                         
   3   5  -7       1350.12       1334.07        23.80 o                         
   5   5  -7        572.85        536.79        13.58 o                         
   7   5  -7        151.56        147.48        14.86 o                         
  -4   6  -7        266.09        254.48        10.68 o                         
  -2   6  -7        465.32        461.64         8.97 o                         
   0   6  -7       2963.30       3077.36        21.64 o                         
   2   6  -7        250.20        234.73        10.06 o                         
   4   6  -7        983.73        999.84        24.12 o                         
   6   6  -7         28.84         31.87         5.93 o                         
  -5   7  -7        252.15        237.71        12.03 o                         
  -3   7  -7       1167.55       1152.77        17.83 o                         
  -1   7  -7        348.37        335.88         8.28 o                         
   1   7  -7       1382.17       1348.49        11.02 o                         
   3   7  -7        524.92        506.52        11.64 o                         
   5   7  -7        791.41        793.83        18.99 o                         
   7   7  -7        194.48        211.71        17.58 o                         
  -4   8  -7        168.44        180.84         9.62 o                         
  -2   8  -7       1306.41       1332.84        34.90 o                         
   0   8  -7        888.39        872.53        12.68 o                         
   2   8  -7       1280.90       1248.32        36.15 o                         
   4   8  -7        365.33        342.96        15.77 o                         
   6   8  -7        425.40        473.48        18.28 o                         
  -5   9  -7         71.80         73.45         8.39 o                         
  -3   9  -7        618.61        576.58        22.98 o                         
  -1   9  -7        204.87        184.91         4.05 o                         
   1   9  -7        185.30        193.46         4.37 o                         
   3   9  -7        305.70        321.99        13.59 o                         
   5   9  -7        920.05        897.41        37.83 o                         
   7   9  -7         34.79         42.05         9.09 o                         
  -4  10  -7        167.87        167.40         9.50 o                         
  -2  10  -7        325.14        342.39         7.98 o                         
   0  10  -7        256.08        254.08         6.26 o                         
   2  10  -7        423.86        412.49        13.74 o                         
   4  10  -7        357.69        368.11        13.83 o                         
   6  10  -7         26.71         25.39         6.87 o                         
  -5  11  -7        124.39        135.38        11.32 o                         
  -3  11  -7        103.13        105.51         6.30 o                         
  -1  11  -7       1569.54       1591.22        19.52 o                         
   1  11  -7          0.25          0.65         1.43 o                         
   3  11  -7         81.25         75.63         6.19 o                         
   5  11  -7         38.96         43.72         7.42 o                         
  -4  12  -7        143.36        149.84        11.30 o                         
  -2  12  -7        301.37        279.60         7.50 o                         
   0  12  -7       1754.35       1740.34        27.30 o                         
   2  12  -7        433.98        450.91        11.67 o                         
   4  12  -7         12.45          7.10         2.70 o                         
   6  12  -7         28.06         31.42         7.97 o                         
  -5  13  -7        146.40        157.22        12.56 o                         
  -3  13  -7        268.64        266.09        11.60 o                         
  -1  13  -7        213.03        212.94         6.13 o                         
   1  13  -7       2357.86       2357.08        32.40 o                         
   3  13  -7       1392.01       1358.41        40.56 o                         
   5  13  -7         61.65         63.41         5.95 o                         
  -4  14  -7        444.56        444.96        19.38 o                         
  -2  14  -7        391.88        375.64        12.44 o                         
   0  14  -7       1378.92       1301.66        29.33 o                         
   2  14  -7        389.28        356.57         7.61 o                         
   4  14  -7        577.67        495.75        14.75 o                         
   6  14  -7         68.92         77.53        10.65 o                         
  -3  15  -7        185.86        195.14        12.59 o                         
  -1  15  -7        145.52        144.27         6.17 o                         
   1  15  -7        394.62        407.43         9.33 o                         
   3  15  -7        197.70        195.81         6.40 o                         
   5  15  -7          4.63          5.65         3.25 o                         
  -4  16  -7          3.75          3.90         4.46 o                         
  -2  16  -7         83.08         95.77         6.38 o                         
   0  16  -7        771.16        703.99        13.11 o                         
   2  16  -7         26.26         34.15         3.86 o                         
   4  16  -7        437.32        393.58        18.09 o                         
   6  16  -7         18.39         14.64         6.34 o                         
  -3  17  -7        222.32        223.15        11.97 o                         
  -1  17  -7         46.99         44.92         4.03 o                         
   1  17  -7        254.70        259.36         8.98 o                         
   3  17  -7        123.11        123.25         6.60 o                         
   5  17  -7        158.94        170.03        18.34 o                         
  -4  18  -7        264.73        269.26        16.25 o                         
  -2  18  -7        277.54        283.46        14.03 o                         
   0  18  -7         37.31         41.66         4.01 o                         
   2  18  -7        200.58        202.95         8.30 o                         
   4  18  -7        106.58        102.74         7.46 o                         
  -3  19  -7        124.88        102.98         8.84 o                         
  -1  19  -7        246.01        254.13         9.87 o                         
   1  19  -7        236.12        247.99         8.34 o                         
   3  19  -7        166.87        165.36         7.97 o                         
   5  19  -7          5.97          6.79         4.59 o                         
  -2  20  -7         26.44         27.74         5.21 o                         
   0  20  -7        612.77        610.78        15.08 o                         
   2  20  -7        161.24        186.65         8.41 o                         
   4  20  -7        106.52        112.26         8.14 o                         
  -3  21  -7        128.93        159.48        11.05 o                         
  -1  21  -7        440.32        446.88        15.00 o                         
   1  21  -7        475.61        483.08        13.72 o                         
   3  21  -7         83.41         74.46         7.71 o                         
  -2  22  -7         67.43         63.66         7.16 o                         
   0  22  -7        210.59        213.39         9.68 o                         
   2  22  -7         96.79         92.87         7.34 o                         
   4  22  -7        128.37        133.06         9.14 o                         
  -1  23  -7        243.44        258.97        11.10 o                         
   1  23  -7        148.19        155.55         8.70 o                         
   3  23  -7         64.40         67.86         9.95 o                         
   0  24  -7          0.08          1.22         3.52 o                         
   2  24  -7        342.70        385.41        16.90 o                         
  -1  25  -7         83.11         85.30         9.99 o                         
   1  25  -7         78.08         83.99         8.08 o                         
  -6   0  -6        213.80        213.57        20.83 o                         
  -4   0  -6        159.65        158.56         8.18 o                         
  -2   0  -6       5090.26       5132.41        88.55 o                         
   0   0  -6       4661.61       4743.54        67.30 o                         
   2   0  -6        981.30        920.55        13.58 o                         
   4   0  -6       1008.49       1011.17        20.39 o                         
   6   0  -6       1511.49       1538.76        40.30 o                         
  -5   1  -6        267.81        275.88        10.62 o                         
  -3   1  -6        723.90        728.53        17.64 o                         
  -1   1  -6       1008.46        927.55        54.72 o                         
   1   1  -6       4570.13       4513.34        76.88 o                         
   3   1  -6       1767.86       1716.84        17.27 o                         
   5   1  -6        306.93        290.61         8.59 o                         
   7   1  -6          7.69         13.69         6.35 o                         
  -6   2  -6         22.50         25.25         5.87 o                         
  -4   2  -6        960.19        971.91        13.76 o                         
  -2   2  -6       1765.72       1692.34        27.50 o                         
   0   2  -6        749.63        866.08        13.18 o                         
   2   2  -6        541.32        495.61         7.45 o                         
   4   2  -6        236.69        227.25         6.93 o                         
   6   2  -6       1512.41       1489.85        51.31 o                         
  -5   3  -6        291.97        296.20        11.70 o                         
  -3   3  -6        336.85        348.30         8.40 o                         
  -1   3  -6       4025.96       4093.29        38.76 o                         
   1   3  -6        329.09        314.74         6.58 o                         
   3   3  -6       1861.91       1905.80        37.02 o                         
   5   3  -6        106.27        106.80         6.20 o                         
   7   3  -6         26.99         30.92         7.82 o                         
  -6   4  -6        132.35        127.09        10.80 o                         
  -4   4  -6        579.27        497.15        54.19 o                         
  -2   4  -6        904.31        947.85        19.24 o                         
   0   4  -6        141.54        145.24         3.95 o                         
   2   4  -6        758.74        711.09        10.71 o                         
   4   4  -6        111.89        121.14         5.22 o                         
   6   4  -6         85.80         93.54         8.64 o                         
  -5   5  -6        362.64        348.73        11.52 o                         
  -3   5  -6        909.93        876.38        19.08 o                         
  -1   5  -6        258.48        285.75         6.58 o                         
   1   5  -6        909.19        914.37        23.96 o                         
   3   5  -6        127.52        143.67         5.15 o                         
   5   5  -6         89.47         95.32         5.96 o                         
   7   5  -6         17.93         20.07         7.06 o                         
  -6   6  -6         10.38          8.59         4.86 o                         
  -4   6  -6        404.68        415.25        10.31 o                         
  -2   6  -6        478.43        534.24         8.38 o                         
   0   6  -6       1618.39       1670.21        24.13 o                         
   2   6  -6        414.54        415.76        11.08 o                         
   4   6  -6       1523.77       1545.40        26.94 o                         
   6   6  -6        110.16         93.64         8.55 o                         
  -5   7  -6          6.01          4.86         3.24 o                         
  -3   7  -6        246.70        235.24         6.99 o                         
  -1   7  -6        102.26         93.51         2.63 o                         
   1   7  -6        351.30        367.85         5.48 o                         
   3   7  -6        290.58        273.29         5.85 o                         
   5   7  -6         46.03         49.22         3.92 o                         
   7   7  -6        122.79        108.45        12.94 o                         
  -6   8  -6         50.59         61.18        10.24 o                         
  -4   8  -6        118.79        125.81         6.40 o                         
  -2   8  -6        196.21        229.48         5.02 o                         
   0   8  -6        128.69        122.13         3.31 o                         
   2   8  -6       1878.45       1969.03        54.69 o                         
   4   8  -6       1602.33       1587.25        16.85 o                         
   6   8  -6         30.24         18.36         4.75 o                         
  -5   9  -6         95.36         98.72        11.66 o                         
  -3   9  -6        455.12        462.65        10.71 o                         
  -1   9  -6       1244.51       1348.96        15.71 o                         
   1   9  -6        686.00        680.65        10.84 o                         
   3   9  -6        251.17        246.31         5.85 o                         
   5   9  -6        126.17        128.57         6.61 o                         
   7   9  -6        156.96        145.09        14.69 o                         
  -4  10  -6        666.71        678.08        30.87 o                         
  -2  10  -6          6.82          2.59         1.59 o                         
   0  10  -6       4312.54       4285.34        63.71 o                         
   2  10  -6        106.76         93.78         3.96 o                         
   4  10  -6        252.36        254.45         8.51 o                         
   6  10  -6         30.50         31.40         7.34 o                         
  -5  11  -6        295.39        284.62        19.44 o                         
  -3  11  -6        629.91        583.99        17.63 o                         
  -1  11  -6         78.07         73.92         3.13 o                         
   1  11  -6       1523.50       1526.15        21.50 o                         
   3  11  -6        809.59        807.43        22.95 o                         
   5  11  -6        205.54        202.65        10.78 o                         
   7  11  -6         53.59         49.07         9.40 o                         
  -4  12  -6        356.12        367.27        12.62 o                         
  -2  12  -6        806.84        748.45        17.81 o                         
   0  12  -6        324.22        337.44         5.91 o                         
   2  12  -6        386.63        386.03         7.16 o                         
   4  12  -6        609.93        572.75        14.82 o                         
   6  12  -6        233.47        236.31        16.79 o                         
  -5  13  -6         86.80         75.42        11.08 o                         
  -3  13  -6        204.97        201.11         8.17 o                         
  -1  13  -6        202.23        216.14         5.12 o                         
   1  13  -6       2369.55       2378.29        42.39 o                         
   3  13  -6       2749.92       2752.16        74.07 o                         
   5  13  -6         61.03         63.85         5.76 o                         
  -4  14  -6        281.11        288.34        13.17 o                         
  -2  14  -6        362.98        350.37         9.15 o                         
   0  14  -6        670.66        646.23        12.79 o                         
   2  14  -6        191.57        191.19         5.93 o                         
   4  14  -6        181.81        149.63         7.87 o                         
   6  14  -6        376.14        425.47        22.44 o                         
  -5  15  -6         45.54         51.19         9.61 o                         
  -3  15  -6        799.61        779.71        16.48 o                         
  -1  15  -6        477.57        499.99        11.31 o                         
   1  15  -6       1424.48       1381.17        28.38 o                         
   3  15  -6         87.72         96.49         4.35 o                         
   5  15  -6        155.24        157.92         8.72 o                         
  -4  16  -6         51.33         52.62         6.47 o                         
  -2  16  -6        869.03        879.42        22.80 o                         
   0  16  -6        118.17        128.48         5.22 o                         
   2  16  -6        232.05        236.16         7.01 o                         
   4  16  -6         79.47         75.17         5.49 o                         
   6  16  -6        194.79        215.57        16.44 o                         
  -3  17  -6        111.02        106.12         6.80 o                         
  -1  17  -6        786.54        794.61        21.64 o                         
   1  17  -6        481.82        465.25        10.79 o                         
   3  17  -6         51.44         48.89         4.13 o                         
   5  17  -6         94.95         83.64         7.94 o                         
  -4  18  -6        330.64        345.82        15.42 o                         
  -2  18  -6        114.30        115.20         6.89 o                         
   0  18  -6         73.18         74.85         4.40 o                         
   2  18  -6         15.34         13.68         3.00 o                         
   4  18  -6        118.13        124.52         7.97 o                         
  -3  19  -6        114.06        110.04         7.28 o                         
  -1  19  -6        185.72        183.59         8.39 o                         
   1  19  -6         68.20         71.58         4.47 o                         
   3  19  -6         18.81         13.82         3.01 o                         
   5  19  -6         17.20         12.95         4.81 o                         
  -2  20  -6        282.40        302.12        11.18 o                         
   0  20  -6         22.91         22.29         4.34 o                         
   2  20  -6         29.99         24.79         3.53 o                         
   4  20  -6         40.89         49.21         5.64 o                         
  -3  21  -6         51.48         53.64         6.84 o                         
  -1  21  -6        168.01        168.82         9.07 o                         
   1  21  -6        219.52        210.31         8.09 o                         
   3  21  -6         12.37         10.76         3.12 o                         
   5  21  -6        151.34        136.88        13.38 o                         
  -2  22  -6        159.78        174.20         9.15 o                         
   0  22  -6        182.25        199.66         9.23 o                         
   2  22  -6         18.97         24.11         3.76 o                         
   4  22  -6         14.82         19.23         6.73 o                         
  -1  23  -6        223.26        234.44        10.38 o                         
   1  23  -6         59.63         61.14         5.64 o                         
   3  23  -6         89.98         93.65         9.02 o                         
  -2  24  -6        155.24        175.78         9.63 o                         
   0  24  -6        151.56        146.46         8.44 o                         
   2  24  -6        109.95        110.66         8.36 o                         
  -1  25  -6         87.53         95.71         8.55 o                         
   1  25  -6         55.64         76.77         7.69 o                         
   3  25  -6        122.27        122.70        17.11 o                         
   0  26  -6        329.30        350.36        15.00 o                         
   2  26  -6         22.09         23.97         5.37 o                         
  -5   1  -5         86.74         87.35         5.10 o                         
  -3   1  -5       2484.68       2442.20        54.18 o                         
  -1   1  -5       2179.64       2294.05        23.71 o                         
   1   1  -5          6.38          9.13         1.34 o                         
   3   1  -5        224.88        228.39         6.00 o                         
   5   1  -5        319.67        318.82         8.71 o                         
   7   1  -5         27.14         19.94         6.86 o                         
  -6   2  -5         57.97         72.46         5.75 o                         
  -4   2  -5        897.74        877.10        23.27 o                         
  -2   2  -5        112.77        120.69         3.05 o                         
   0   2  -5       2368.77       2424.69        18.13 o                         
   2   2  -5       1926.93       1915.53        20.75 o                         
   4   2  -5       1650.27       1582.00        21.92 o                         
   6   2  -5        267.86        287.33        12.40 o                         
  -5   3  -5        140.02        142.93         6.39 o                         
  -3   3  -5        961.31        948.50        17.96 o                         
  -1   3  -5       4849.36       4843.07        61.99 o                         
   1   3  -5       1233.00       1086.40        41.08 o                         
   3   3  -5        460.80        483.39         8.69 o                         
   5   3  -5        264.06        283.63         7.99 o                         
   7   3  -5        111.31        103.32        12.26 o                         
  -6   4  -5        198.32        219.18         9.27 o                         
  -4   4  -5        541.60        569.58        16.21 o                         
  -2   4  -5        776.95        777.29        13.08 o                         
   0   4  -5        812.10        828.05        12.84 o                         
   2   4  -5       5132.90       5319.16        50.28 o                         
   4   4  -5        257.50        271.18         6.31 o                         
   6   4  -5         14.63         15.70         4.50 o                         
  -5   5  -5        654.63        590.72        16.40 o                         
  -3   5  -5       3378.30       3399.02        59.60 o                         
  -1   5  -5        947.69       1035.83        15.97 o                         
   1   5  -5       1999.28       2088.79        77.52 o                         
   3   5  -5       1083.07       1042.80        12.78 o                         
   5   5  -5       2553.58       2605.37        42.41 o                         
   7   5  -5          2.25          0.69         4.86 o                         
  -6   6  -5        479.51        522.46        23.21 o                         
  -4   6  -5         89.67         77.90         4.14 o                         
  -2   6  -5        780.39        766.35         9.73 o                         
   0   6  -5       1813.46       1829.83        17.11 o                         
   2   6  -5       5413.70       5340.48        78.03 o                         
   4   6  -5        913.55        901.70        14.85 o                         
   6   6  -5        340.69        341.16        15.20 o                         
  -5   7  -5        411.85        401.91        12.64 o                         
  -3   7  -5        599.22        547.19        10.30 o                         
  -1   7  -5       1799.09       1807.19        20.38 o                         
   1   7  -5       1745.77       1644.85        39.00 o                         
   3   7  -5        440.35        428.03         6.36 o                         
   5   7  -5         44.17         42.53         3.40 o                         
   7   7  -5        380.53        385.57        22.80 o                         
  -6   8  -5        428.96        434.16        17.96 o                         
  -4   8  -5        333.38        297.68         9.10 o                         
  -2   8  -5        382.11        386.49         7.31 o                         
   0   8  -5       1921.44       2019.69        30.61 o                         
   2   8  -5       3285.90       3336.26        64.40 o                         
   4   8  -5       2082.04       2086.92        26.90 o                         
   6   8  -5        173.79        181.31        12.07 o                         
  -5   9  -5        335.73        332.30        11.86 o                         
  -3   9  -5        340.68        297.53         7.90 o                         
  -1   9  -5       2685.04       2721.24        28.96 o                         
   1   9  -5       1561.13       1542.46        28.48 o                         
   3   9  -5         21.04         17.29         1.88 o                         
   5   9  -5        407.51        417.96         9.45 o                         
   7   9  -5        254.55        272.54        19.46 o                         
  -6  10  -5        172.44        186.85        16.48 o                         
  -4  10  -5         50.73         55.25         4.67 o                         
  -2  10  -5        697.69        710.72        13.86 o                         
   0  10  -5        227.84        222.80         4.12 o                         
   2  10  -5       3271.88       3267.60        70.76 o                         
   4  10  -5       1009.36       1022.84        21.76 o                         
   6  10  -5         94.40        101.28        11.33 o                         
  -5  11  -5        125.63        125.58         9.26 o                         
  -3  11  -5        332.89        312.20         9.43 o                         
  -1  11  -5        545.06        561.98         9.26 o                         
   1  11  -5       2456.97       2404.63        38.83 o                         
   3  11  -5        597.96        605.65        10.52 o                         
   5  11  -5        243.07        273.77         8.56 o                         
   7  11  -5         14.92         22.65         7.27 o                         
  -4  12  -5         32.32         32.92         4.01 o                         
  -2  12  -5         86.23         82.46         3.68 o                         
   0  12  -5         25.77         25.22         2.06 o                         
   2  12  -5        379.87        378.95         7.86 o                         
   4  12  -5        125.83        128.87         5.50 o                         
   6  12  -5         51.50         53.26         8.61 o                         
  -5  13  -5          1.41          2.33         3.26 o                         
  -3  13  -5        267.83        252.03         8.95 o                         
  -1  13  -5        392.55        401.06         7.09 o                         
   1  13  -5        404.49        391.23         5.22 o                         
   3  13  -5        368.59        354.46         7.90 o                         
   5  13  -5         15.81         14.89         3.15 o                         
  -4  14  -5        278.34        277.79        10.32 o                         
  -2  14  -5         25.53         31.28         3.11 o                         
   0  14  -5        598.82        606.28        13.72 o                         
   2  14  -5        128.62        117.54         3.94 o                         
   4  14  -5        661.99        597.47        13.54 o                         
   6  14  -5         29.12         30.12         7.40 o                         
  -5  15  -5          8.72          6.69         4.87 o                         
  -3  15  -5        170.44        170.33         7.84 o                         
  -1  15  -5        497.61        496.27         9.35 o                         
   1  15  -5         30.01         27.82         2.64 o                         
   3  15  -5        273.86        246.15        10.20 o                         
   5  15  -5          6.77          5.15         3.64 o                         
  -4  16  -5        296.51        298.69        11.16 o                         
  -2  16  -5         37.05         37.60         3.53 o                         
   0  16  -5       1259.48       1201.13        22.64 o                         
   2  16  -5        217.29        226.29         5.54 o                         
   4  16  -5         35.58         37.76         4.11 o                         
   6  16  -5         38.10         56.50         9.09 o                         
  -5  17  -5        167.46        183.25        13.51 o                         
  -3  17  -5       1195.01       1182.88        35.74 o                         
  -1  17  -5         73.47         78.34         4.23 o                         
   1  17  -5        260.38        243.98         7.06 o                         
   3  17  -5        229.67        205.43         7.68 o                         
   5  17  -5        157.81        155.63        10.32 o                         
  -4  18  -5        235.27        229.27        10.32 o                         
  -2  18  -5        153.91        152.03         7.60 o                         
   0  18  -5       2196.91       2139.06        58.22 o                         
   2  18  -5         12.81         13.69         2.39 o                         
   4  18  -5        395.52        390.20        11.07 o                         
   6  18  -5         33.80         25.12         7.21 o                         
  -3  19  -5        510.06        503.63        18.14 o                         
  -1  19  -5        223.81        214.30         8.89 o                         
   1  19  -5        151.48        156.17         6.03 o                         
   3  19  -5        829.09        779.14        23.82 o                         
   5  19  -5        173.78        169.41        11.24 o                         
  -4  20  -5        181.14        204.63        10.20 o                         
  -2  20  -5         42.40         45.29         4.92 o                         
   0  20  -5        571.64        548.62        12.31 o                         
   2  20  -5        250.99        284.90         8.23 o                         
   4  20  -5        207.01        188.81        15.35 o                         
  -3  21  -5        386.81        397.62        13.42 o                         
  -1  21  -5        265.92        263.34        10.15 o                         
   1  21  -5        172.64        164.49         6.62 o                         
   3  21  -5         79.76         69.95         5.06 o                         
   5  21  -5        246.13        252.26        17.50 o                         
  -2  22  -5          5.34          4.13         3.26 o                         
   0  22  -5         20.00         16.75         3.81 o                         
   2  22  -5        213.67        196.70         8.01 o                         
   4  22  -5        421.04        431.12        22.06 o                         
  -3  23  -5          4.11          4.90         3.49 o                         
  -1  23  -5        475.56        463.36        13.85 o                         
   1  23  -5         58.10         60.46         5.21 o                         
   3  23  -5         25.84         23.33         4.65 o                         
  -2  24  -5          4.46          2.23         3.41 o                         
   0  24  -5         50.50         51.76         6.31 o                         
   2  24  -5         87.13         90.18         7.20 o                         
   4  24  -5          7.97          8.50         6.34 o                         
  -1  25  -5        207.27        215.95        11.89 o                         
   1  25  -5         43.84         40.65         5.93 o                         
   3  25  -5         80.31         71.51        10.55 o                         
   0  26  -5          4.28          6.83         4.40 o                         
   2  26  -5         60.46         69.31         6.52 o                         
   1  27  -5        191.47        203.98        11.65 o                         
  -6   0  -4       1179.85       1202.97        55.09 o                         
  -4   0  -4       2182.94       2073.54        60.07 o                         
  -2   0  -4       3345.44       3517.06        84.21 o                         
   0   0  -4      10560.00      10133.96        93.68 o                         
   2   0  -4       2227.32       2282.27        32.49 o                         
   4   0  -4        970.59        996.88        26.89 o                         
   6   0  -4        212.91        209.71        14.94 o                         
  -5   1  -4        461.74        488.29        11.03 o                         
  -3   1  -4        269.30        260.46         6.82 o                         
  -1   1  -4        861.08        863.13        12.10 o                         
   1   1  -4        967.10        956.75        13.66 o                         
   3   1  -4       3067.83       3026.99        21.15 o                         
   5   1  -4        305.86        312.36         7.50 o                         
   7   1  -4        265.56        248.17        18.18 o                         
  -6   2  -4        221.26        217.23         9.70 o                         
  -4   2  -4       2248.66       2120.22        24.17 o                         
  -2   2  -4       1366.63       1419.54        18.19 o                         
   0   2  -4        680.98        674.28         7.50 o                         
   2   2  -4       1007.07        980.41         9.65 o                         
   4   2  -4        566.41        539.93         7.58 o                         
   6   2  -4        281.84        288.57        12.32 o                         
  -5   3  -4        121.83        140.97         6.66 o                         
  -3   3  -4       1781.83       1634.84        16.28 o                         
  -1   3  -4        525.03        582.56         7.82 o                         
   1   3  -4       7132.76       7026.26       152.47 o                         
   3   3  -4        119.21        121.13         3.53 o                         
   5   3  -4       1259.12       1265.49        15.10 o                         
   7   3  -4         56.60         57.18         9.65 o                         
  -6   4  -4        190.84        202.29         8.76 o                         
  -4   4  -4        480.17        453.21         8.90 o                         
  -2   4  -4       2860.30       3043.56        42.09 o                         
   0   4  -4       4580.32       4653.96        67.43 o                         
   2   4  -4       2177.31       2135.66        12.83 o                         
   4   4  -4         76.04         80.88         2.86 o                         
   6   4  -4         73.30         80.47         7.85 o                         
  -5   5  -4        161.36        140.11         6.75 o                         
  -3   5  -4       1274.16       1242.88        12.95 o                         
  -1   5  -4       3861.30       4012.23        34.69 o                         
   1   5  -4       3421.67       3304.16        68.13 o                         
   3   5  -4         90.97         97.56         2.88 o                         
   5   5  -4        899.62        932.88        18.44 o                         
   7   5  -4         33.13         24.87         7.30 o                         
  -6   6  -4          7.07          6.42         3.51 o                         
  -4   6  -4        204.53        172.30         5.77 o                         
  -2   6  -4        988.12       1032.68        13.21 o                         
   0   6  -4       1865.22       1911.83        21.08 o                         
   2   6  -4       2434.23       2619.78        29.21 o                         
   4   6  -4        721.04        752.52        10.45 o                         
   6   6  -4          7.74          8.56         4.00 o                         
  -5   7  -4         90.11         89.10         6.33 o                         
  -3   7  -4        304.72        316.69         6.56 o                         
  -1   7  -4       1720.99       1885.29        14.51 o                         
   1   7  -4       1391.89       1478.16        20.36 o                         
   3   7  -4        553.20        589.97        11.01 o                         
   5   7  -4        410.98        428.71         9.74 o                         
   7   7  -4         44.96         42.93         9.01 o                         
  -6   8  -4          6.97          6.99         3.73 o                         
  -4   8  -4        820.43        870.25        19.36 o                         
  -2   8  -4        385.28        378.61         6.98 o                         
   0   8  -4        106.07        124.54         3.09 o                         
   2   8  -4        890.30        805.13        19.48 o                         
   4   8  -4        275.02        277.89         6.60 o                         
   6   8  -4          2.99          3.62         3.50 o                         
  -5   9  -4         17.09         17.67         3.36 o                         
  -3   9  -4        470.63        439.25        10.37 o                         
  -1   9  -4       3242.57       3478.40        46.16 o                         
   1   9  -4       4244.61       4336.54        46.29 o                         
   3   9  -4        350.85        374.43         6.91 o                         
   5   9  -4        338.39        354.39         8.65 o                         
   7   9  -4        324.89        340.58        21.50 o                         
  -6  10  -4         37.51         40.95         5.45 o                         
  -4  10  -4        541.75        507.51        12.49 o                         
  -2  10  -4        803.71        789.41        16.05 o                         
   0  10  -4        592.18        526.25         6.78 o                         
   2  10  -4       3684.28       3659.85        57.80 o                         
   4  10  -4        365.25        341.52         6.05 o                         
   6  10  -4        122.07        120.78        12.08 o                         
  -5  11  -4        110.94        106.96         7.46 o                         
  -3  11  -4        607.39        610.44        12.82 o                         
  -1  11  -4       2049.27       2146.89        38.22 o                         
   1  11  -4        812.40        964.93         8.67 o                         
   3  11  -4       1155.28       1124.20        13.87 o                         
   5  11  -4        848.49        857.62        16.95 o                         
   7  11  -4          4.91          7.02         5.86 o                         
  -6  12  -4        151.14        141.97         9.34 o                         
  -4  12  -4        439.07        430.63        12.02 o                         
  -2  12  -4       1230.94       1226.87        17.96 o                         
   0  12  -4       1521.89       1406.11        14.66 o                         
   2  12  -4        591.66        583.42        10.44 o                         
   4  12  -4         26.84         24.25         2.07 o                         
   6  12  -4        333.59        338.55        19.52 o                         
  -5  13  -4        229.31        238.66        11.04 o                         
  -3  13  -4       1218.88       1183.44        23.47 o                         
  -1  13  -4         19.52         16.98         1.75 o                         
   1  13  -4        916.29        962.69        10.18 o                         
   3  13  -4        500.55        468.75         7.27 o                         
   5  13  -4        556.41        568.13        13.31 o                         
  -4  14  -4        474.95        470.90        13.82 o                         
  -2  14  -4        162.68        159.20         5.21 o                         
   0  14  -4       1333.59       1278.42        25.23 o                         
   2  14  -4        190.12        194.61         4.76 o                         
   4  14  -4        512.16        535.26         9.33 o                         
   6  14  -4        165.54        188.53        15.01 o                         
  -5  15  -4        370.94        391.06        16.26 o                         
  -3  15  -4        157.97        165.99         7.62 o                         
  -1  15  -4        445.43        452.32         8.63 o                         
   1  15  -4        197.01        196.44         6.92 o                         
   3  15  -4        810.26        795.94        13.97 o                         
   5  15  -4         87.53         90.24         6.83 o                         
  -4  16  -4        133.34        144.67         7.84 o                         
  -2  16  -4        320.87        326.55         8.49 o                         
   0  16  -4        350.45        354.18         7.27 o                         
   2  16  -4        510.19        494.42         7.80 o                         
   4  16  -4        535.37        509.14        10.57 o                         
   6  16  -4         80.10         93.38        23.93 o                         
  -5  17  -4        227.86        250.75        12.25 o                         
  -3  17  -4         87.16         87.76         6.00 o                         
  -1  17  -4        504.48        487.81         9.29 o                         
   1  17  -4        678.04        690.01        10.47 o                         
   3  17  -4        742.43        663.33        16.23 o                         
   5  17  -4         43.19         53.46         5.74 o                         
  -4  18  -4         26.85         23.86         4.24 o                         
  -2  18  -4        400.97        410.84        11.88 o                         
   0  18  -4       1093.07       1052.27        24.59 o                         
   2  18  -4        180.72        195.09         5.94 o                         
   4  18  -4        235.42        218.93         7.31 o                         
   6  18  -4          1.80         -0.46         4.60 o                         
  -3  19  -4         39.60         40.39         4.65 o                         
  -1  19  -4        961.75        941.62        15.63 o                         
   1  19  -4        550.68        507.56        11.16 o                         
   3  19  -4         80.79         73.92         4.33 o                         
   5  19  -4        193.27        200.61        10.29 o                         
  -4  20  -4        370.80        381.37        13.41 o                         
  -2  20  -4        372.69        371.28        11.87 o                         
   0  20  -4        141.84        134.29         5.87 o                         
   2  20  -4         84.09         75.36         4.48 o                         
   4  20  -4          4.82          3.15         3.65 o                         
  -3  21  -4         14.02         16.32         3.91 o                         
  -1  21  -4        668.31        673.33        16.18 o                         
   1  21  -4         65.24         71.17         4.52 o                         
   3  21  -4        174.95        155.74         6.94 o                         
   5  21  -4        113.71        119.15        12.56 o                         
  -4  22  -4         21.03         15.83         4.78 o                         
  -2  22  -4          1.86          0.39         2.93 o                         
   0  22  -4         44.00         46.84         4.29 o                         
   2  22  -4        370.61        377.96        11.80 o                         
   4  22  -4        100.67        110.39        11.91 o                         
  -3  23  -4         36.09         47.04         5.55 o                         
  -1  23  -4        433.62        434.82        13.60 o                         
   1  23  -4        280.81        283.95         9.74 o                         
   3  23  -4         16.90         17.69         4.19 o                         
  -2  24  -4         32.01         41.27         6.16 o                         
   0  24  -4        123.13        123.93         8.69 o                         
   2  24  -4        209.87        212.93         9.52 o                         
   4  24  -4         52.89         43.43         8.83 o                         
  -1  25  -4        102.44        118.65         9.01 o                         
   1  25  -4         85.99         76.76         6.50 o                         
   3  25  -4        174.42        171.54        17.15 o                         
  -2  26  -4         80.79         91.31         8.53 o                         
   0  26  -4         50.85         53.92         7.01 o                         
   2  26  -4        192.69        204.19        11.14 o                         
  -1  27  -4         99.67        105.49         9.08 o                         
   1  27  -4         24.05         18.32         4.58 o                         
  -7   1  -3        204.47        217.10        14.68 o                         
  -5   1  -3        212.62        197.18         7.50 o                         
  -3   1  -3       1734.09       1712.79        14.43 o                         
  -1   1  -3       8423.77       8661.84        73.87 o                         
   1   1  -3       4164.55       4060.54        62.26 o                         
   3   1  -3       2786.94       2962.04        38.73 o                         
   5   1  -3        150.96        165.37         4.30 o                         
   7   1  -3         39.40         51.28         9.27 o                         
  -6   2  -3         83.90         59.76        13.32 o                         
  -4   2  -3        293.89        267.14         7.19 o                         
  -2   2  -3       2412.64       2494.74        28.98 o                         
   0   2  -3       8835.38       8840.34        89.60 o                         
   2   2  -3       3171.39       3194.20        46.62 o                         
   4   2  -3        176.81        190.43         3.72 o                         
   6   2  -3        292.76        285.57         9.89 o                         
  -7   3  -3        304.75        347.86        18.22 o                         
  -5   3  -3        477.64        447.79        11.15 o                         
  -3   3  -3        621.95        640.65         8.35 o                         
  -1   3  -3       4911.69       5059.83        51.26 o                         
   1   3  -3       8115.59       8330.60       112.78 o                         
   3   3  -3        608.12        640.15        10.48 o                         
   5   3  -3        178.89        182.30         4.65 o                         
   7   3  -3        116.27        105.04        12.36 o                         
  -6   4  -3        204.74        170.15        31.09 o                         
  -4   4  -3        235.94        197.50         5.83 o                         
  -2   4  -3       3333.48       3449.09        28.81 o                         
   0   4  -3       6715.38       6925.05        90.10 o                         
   2   4  -3       1312.25       1469.00        14.25 o                         
   4   4  -3       1220.77       1219.39        13.18 o                         
   6   4  -3        386.64        409.30        20.02 o                         
  -5   5  -3        344.88        367.20        10.30 o                         
  -3   5  -3       1386.22       1373.27        12.76 o                         
  -1   5  -3        313.53        309.89         3.68 o                         
   1   5  -3       1629.52       1489.81        23.16 o                         
   3   5  -3        891.08        919.68        14.92 o                         
   5   5  -3       1277.68       1255.30        22.34 o                         
   7   5  -3        101.67        113.79        12.89 o                         
  -6   6  -3        153.17        147.51         9.42 o                         
  -4   6  -3       1909.66       1785.08        21.14 o                         
  -2   6  -3       1091.51       1086.28        11.74 o                         
   0   6  -3       5704.59       5789.46        53.81 o                         
   2   6  -3       6556.52       6961.75        85.46 o                         
   4   6  -3        371.51        402.02         5.85 o                         
   6   6  -3        365.79        398.46        16.23 o                         
  -5   7  -3        286.25        284.08         9.38 o                         
  -3   7  -3        891.25        855.93        12.03 o                         
  -1   7  -3        497.78        488.52         5.77 o                         
   1   7  -3      12884.29      12863.21       219.90 o                         
   3   7  -3        867.94        851.33        10.09 o                         
   5   7  -3       1187.42       1220.80        24.27 o                         
   7   7  -3        128.68        127.00        13.52 o                         
  -6   8  -3        345.79        325.27        16.15 o                         
  -4   8  -3       2492.76       2428.61        25.16 o                         
  -2   8  -3        719.70        721.20         9.21 o                         
   0   8  -3       1125.69       1308.16        14.04 o                         
   2   8  -3       1318.54       1365.62        13.13 o                         
   4   8  -3       3606.94       3744.57        57.60 o                         
   6   8  -3         94.75         93.15         8.23 o                         
  -5   9  -3        235.36        241.36         8.97 o                         
  -3   9  -3        148.26        138.10         5.25 o                         
  -1   9  -3        523.26        525.06         9.84 o                         
   1   9  -3       3770.35       3906.42        50.18 o                         
   3   9  -3       1730.68       1664.90        18.85 o                         
   5   9  -3        756.23        780.26        11.30 o                         
   7   9  -3         93.82        100.15        12.26 o                         
  -6  10  -3         71.98         77.16         6.09 o                         
  -4  10  -3        556.51        561.30        11.54 o                         
  -2  10  -3       1078.40       1112.72        13.35 o                         
   0  10  -3       1123.90       1178.47        16.69 o                         
   2  10  -3       2253.12       2325.14        19.09 o                         
   4  10  -3         85.74         81.06         3.32 o                         
   6  10  -3        146.59        125.86        12.20 o                         
  -5  11  -3        401.27        398.61        11.76 o                         
  -3  11  -3        186.34        175.49         6.89 o                         
  -1  11  -3        542.90        526.26         7.56 o                         
   1  11  -3       1288.41       1312.62        11.43 o                         
   3  11  -3       1166.48       1126.33        11.41 o                         
   5  11  -3        307.63        295.78         7.83 o                         
   7  11  -3         27.58         27.89         7.66 o                         
  -6  12  -3         26.90         27.66         4.41 o                         
  -4  12  -3         33.68         33.87         3.94 o                         
  -2  12  -3        354.46        369.35         7.74 o                         
   0  12  -3        130.99        132.50         3.45 o                         
   2  12  -3         52.88         63.66         2.42 o                         
   4  12  -3       1391.67       1369.46        15.90 o                         
   6  12  -3        218.58        203.02        11.89 o                         
  -5  13  -3        263.17        258.44        11.29 o                         
  -3  13  -3        184.51        181.99         5.62 o                         
  -1  13  -3        148.92        158.82         3.82 o                         
   1  13  -3        163.55        182.63         3.46 o                         
   3  13  -3         48.40         43.07         2.25 o                         
   5  13  -3         15.89         17.80         3.26 o                         
  -6  14  -3         12.34          8.26         4.54 o                         
  -4  14  -3        401.36        411.02        12.07 o                         
  -2  14  -3        324.19        339.48         7.76 o                         
   0  14  -3       1166.76       1193.80        19.60 o                         
   2  14  -3        156.89        143.94         3.66 o                         
   4  14  -3       1093.85       1091.02        14.60 o                         
   6  14  -3         93.51         97.61         9.56 o                         
  -5  15  -3        230.16        245.19        11.47 o                         
  -3  15  -3        179.62        178.62         7.71 o                         
  -1  15  -3         67.35         66.51         3.18 o                         
   1  15  -3         37.51         44.19         2.73 o                         
   3  15  -3        508.43        493.59         7.70 o                         
   5  15  -3        107.53        110.47         6.46 o                         
  -4  16  -3        147.91        148.51         8.59 o                         
  -2  16  -3        713.89        725.65        11.97 o                         
   0  16  -3       2198.56       2165.63        41.82 o                         
   2  16  -3        360.04        335.21         6.05 o                         
   4  16  -3         53.50         49.17         3.68 o                         
   6  16  -3         46.86         57.01         7.45 o                         
  -5  17  -3        114.82        126.42         8.88 o                         
  -3  17  -3        141.92        142.79         7.33 o                         
  -1  17  -3        982.83        982.92        18.40 o                         
   1  17  -3       2095.13       2131.70        33.58 o                         
   3  17  -3        471.16        438.15         7.90 o                         
   5  17  -3         49.99         61.11         5.93 o                         
  -4  18  -3        116.57        113.58         8.09 o                         
  -2  18  -3       1485.59       1463.16        31.67 o                         
   0  18  -3        634.35        650.19        17.36 o                         
   2  18  -3        634.34        598.39         8.96 o                         
   4  18  -3        202.55        206.35         7.19 o                         
   6  18  -3        415.76        462.37        23.61 o                         
  -5  19  -3        152.93        167.87        10.39 o                         
  -3  19  -3        310.17        306.47        10.94 o                         
  -1  19  -3        200.06        202.33         6.82 o                         
   1  19  -3         68.90         61.43         3.22 o                         
   3  19  -3        561.98        565.18         9.90 o                         
   5  19  -3        282.01        320.81        12.90 o                         
  -4  20  -3          0.67          2.58         3.56 o                         
  -2  20  -3       1072.17       1068.94        21.88 o                         
   0  20  -3       2547.97       2475.91        60.63 o                         
   2  20  -3          8.42          9.56         2.30 o                         
   4  20  -3         20.78         19.27         5.08 o                         
  -3  21  -3        197.34        212.43         9.71 o                         
  -1  21  -3        129.10        138.13         6.02 o                         
   1  21  -3        590.53        604.27        14.16 o                         
   3  21  -3         43.73         41.86         4.61 o                         
   5  21  -3         75.75         81.11        10.77 o                         
  -4  22  -3        421.47        463.88        16.65 o                         
  -2  22  -3         82.24         80.50         5.63 o                         
   0  22  -3          7.95          4.85         2.19 o                         
   2  22  -3         10.76         11.48         2.96 o                         
   4  22  -3        169.68        180.17        11.97 o                         
  -3  23  -3         13.56         13.02         3.93 o                         
  -1  23  -3        438.45        394.50        13.47 o                         
   1  23  -3         83.18         73.48         5.30 o                         
   3  23  -3         16.17         17.32         4.37 o                         
  -2  24  -3        115.10        115.88         8.70 o                         
   0  24  -3          1.22          3.90         2.91 o                         
   2  24  -3        148.94        147.28         7.99 o                         
   4  24  -3         11.52         10.69         5.21 o                         
  -3  25  -3          7.56          5.74         5.05 o                         
  -1  25  -3         61.20         61.26         5.97 o                         
   1  25  -3         39.89         39.45         4.95 o                         
   3  25  -3         81.47         82.70         7.73 o                         
  -2  26  -3         20.81         18.28         5.01 o                         
   0  26  -3          2.38          0.84         3.23 o                         
   2  26  -3         49.70         43.18         6.04 o                         
  -1  27  -3        112.03        132.32         9.86 o                         
   1  27  -3         45.72         39.90         5.52 o                         
   0  28  -3         10.23         12.61         4.31 o                         
  -6   0  -2        139.02        125.20        10.12 o                         
  -4   0  -2       3555.64       3370.88        35.42 o                         
  -2   0  -2       5325.93       5392.35        53.29 o                         
   0   0  -2       1312.09       1231.52        13.90 o                         
   2   0  -2       1079.95       1083.81        20.24 o                         
   4   0  -2       2657.64       2792.82        34.79 o                         
   6   0  -2        590.28        662.24        22.75 o                         
  -7   1  -2        122.33        113.97        11.01 o                         
  -5   1  -2        685.77        627.41        15.78 o                         
  -3   1  -2       4392.85       4372.19        53.99 o                         
  -1   1  -2       2884.78       2857.82        20.34 o                         
   1   1  -2       1246.81       1264.72        16.22 o                         
   3   1  -2       1643.88       1544.75        19.81 o                         
   5   1  -2        392.51        378.50         7.02 o                         
   7   1  -2        114.77        132.68        13.60 o                         
  -6   2  -2        594.25        580.41        16.81 o                         
  -4   2  -2        421.37        390.39         8.99 o                         
  -2   2  -2       5559.13       5632.88        45.45 o                         
   0   2  -2      26077.20      22796.62       783.29 o                         
   2   2  -2       2041.43       2033.27        21.65 o                         
   4   2  -2       1871.64       2110.72        28.78 o                         
   6   2  -2        254.21        246.21         8.99 o                         
  -7   3  -2         41.91         33.42         7.27 o                         
  -5   3  -2        426.53        360.95        29.50 o                         
  -3   3  -2        355.05        368.21         6.56 o                         
  -1   3  -2       2876.28       2935.25        31.87 o                         
   1   3  -2      22560.18      22274.15       311.80 o                         
   3   3  -2       1561.02       1662.51        19.88 o                         
   5   3  -2        381.96        393.53         6.08 o                         
   7   3  -2        104.67        118.14        13.09 o                         
  -6   4  -2         19.47         28.84         4.79 o                         
  -4   4  -2        952.05        916.64        12.65 o                         
  -2   4  -2        340.68        376.10         4.99 o                         
   0   4  -2       2149.43       2228.95        24.50 o                         
   2   4  -2       4241.24       4167.79        46.13 o                         
   4   4  -2        973.28       1025.39        18.84 o                         
   6   4  -2         56.66         44.64         4.58 o                         
  -7   5  -2         20.17         14.14         6.07 o                         
  -5   5  -2         51.28         45.14         3.60 o                         
  -3   5  -2        427.47        418.65         7.24 o                         
  -1   5  -2       4424.97       4324.31        38.54 o                         
   1   5  -2      16441.00      15898.84       141.17 o                         
   3   5  -2         89.30        104.43         1.92 o                         
   5   5  -2        218.37        225.31         4.58 o                         
   7   5  -2        126.97        120.62        13.31 o                         
  -6   6  -2         32.46         33.09         5.20 o                         
  -4   6  -2        340.76        349.68         8.12 o                         
  -2   6  -2        368.43        430.75         6.19 o                         
   0   6  -2         63.05         91.06        11.30 o                         
   2   6  -2       1355.86       1447.13        16.61 o                         
   4   6  -2         37.44         42.93         1.61 o                         
   6   6  -2         52.45         50.57         4.70 o                         
  -7   7  -2         28.78         34.23         8.83 o                         
  -5   7  -2        532.14        491.19        11.94 o                         
  -3   7  -2         39.56         36.22         2.38 o                         
  -1   7  -2       1875.97       1981.08        16.38 o                         
   1   7  -2       4968.69       5182.75        71.21 o                         
   3   7  -2        796.35        832.11         9.80 o                         
   5   7  -2        380.01        383.84         7.18 o                         
   7   7  -2        323.71        302.47        27.03 o                         
  -6   8  -2         95.01         94.02         6.72 o                         
  -4   8  -2        321.69        321.56         9.00 o                         
  -2   8  -2         15.25         16.51         1.50 o                         
   0   8  -2        555.18        580.79         5.67 o                         
   2   8  -2        453.08        444.43         4.86 o                         
   4   8  -2       2338.62       2377.12        43.95 o                         
   6   8  -2         83.87         83.10         6.52 o                         
  -5   9  -2        206.49        197.06         8.02 o                         
  -3   9  -2         92.56        100.18         3.77 o                         
  -1   9  -2        740.72        774.98        10.18 o                         
   1   9  -2      11507.73      11759.34       134.54 o                         
   3   9  -2        959.99        986.70        13.62 o                         
   5   9  -2        317.13        323.57         7.98 o                         
   7   9  -2         20.11         13.54         8.06 o                         
  -6  10  -2        195.52        201.42         9.81 o                         
  -4  10  -2        601.53        578.14        12.46 o                         
  -2  10  -2        300.95        306.44         5.67 o                         
   0  10  -2       1685.50       1662.46        17.54 o                         
   2  10  -2       2310.66       2269.50        22.03 o                         
   4  10  -2        138.21        149.65         3.90 o                         
   6  10  -2        234.40        251.11        12.90 o                         
  -5  11  -2        978.22        941.87        17.70 o                         
  -3  11  -2        536.90        549.24         9.37 o                         
  -1  11  -2        322.74        325.32         7.18 o                         
   1  11  -2       2316.94       2409.08        31.13 o                         
   3  11  -2       1249.58       1252.98        15.86 o                         
   5  11  -2        121.81        130.40         5.42 o                         
   7  11  -2        116.22        134.66        14.08 o                         
  -6  12  -2        198.72        220.92        10.60 o                         
  -4  12  -2        438.57        440.73        12.94 o                         
  -2  12  -2       1154.74       1184.34        15.08 o                         
   0  12  -2       1632.61       1637.50        17.79 o                         
   2  12  -2        873.21        865.08        11.51 o                         
   4  12  -2       1967.18       1967.22        28.08 o                         
   6  12  -2         96.85         91.01         8.41 o                         
  -5  13  -2        120.29        117.80         7.81 o                         
  -3  13  -2        856.27        840.27        12.66 o                         
  -1  13  -2       1079.71       1081.59        14.85 o                         
   1  13  -2       3136.03       3246.40        28.06 o                         
   3  13  -2        116.05        114.48         3.41 o                         
   5  13  -2         56.04         51.16         4.55 o                         
  -6  14  -2        254.72        252.15        13.58 o                         
  -4  14  -2        567.67        539.13        14.93 o                         
  -2  14  -2        358.81        349.25         7.74 o                         
   0  14  -2       2863.48       2861.25        36.50 o                         
   2  14  -2        105.66        109.80         3.18 o                         
   4  14  -2        133.08        125.32         4.75 o                         
   6  14  -2        214.04        220.97        14.34 o                         
  -5  15  -2        126.43        117.40         8.08 o                         
  -3  15  -2       1744.19       1722.20        28.31 o                         
  -1  15  -2        576.95        570.69         7.27 o                         
   1  15  -2        542.46        557.56         7.13 o                         
   3  15  -2       1087.32       1096.72        16.24 o                         
   5  15  -2        105.14         94.74         6.80 o                         
  -6  16  -2         56.41         60.28         7.67 o                         
  -4  16  -2        715.19        727.99        16.45 o                         
  -2  16  -2        981.34        962.80        13.57 o                         
   0  16  -2        109.78        112.18         3.36 o                         
   2  16  -2        434.86        422.10         7.01 o                         
   4  16  -2        321.59        324.96         9.29 o                         
   6  16  -2         98.70        103.59         9.40 o                         
  -5  17  -2        143.90        149.52         9.36 o                         
  -3  17  -2        151.73        146.37         6.69 o                         
  -1  17  -2        363.51        375.15         7.85 o                         
   1  17  -2        932.02        950.84        18.34 o                         
   3  17  -2         10.26          8.80         1.84 o                         
   5  17  -2        183.30        191.84         9.70 o                         
  -4  18  -2         29.48         31.41         4.42 o                         
  -2  18  -2       1045.37       1035.75        14.90 o                         
   0  18  -2        447.12        456.42         8.16 o                         
   2  18  -2        136.97        151.12         4.31 o                         
   4  18  -2        125.50        119.07         5.57 o                         
   6  18  -2         13.77          9.55         6.11 o                         
  -5  19  -2         49.41         50.80         6.32 o                         
  -3  19  -2        278.88        271.41         9.37 o                         
  -1  19  -2        267.07        253.44         6.91 o                         
   1  19  -2        686.35        693.30        12.78 o                         
   3  19  -2        343.18        321.14         7.21 o                         
   5  19  -2         75.54         81.94         7.10 o                         
  -4  20  -2        128.05        127.35         7.87 o                         
  -2  20  -2        433.42        456.47        19.94 o                         
   0  20  -2       1002.70        980.39        26.88 o                         
   2  20  -2        329.03        313.36         8.96 o                         
   4  20  -2         60.97         62.06         5.46 o                         
  -3  21  -2        368.68        365.36        11.94 o                         
  -1  21  -2        671.75        662.03        13.82 o                         
   1  21  -2         54.90         55.64         3.60 o                         
   3  21  -2         20.52         22.37         4.30 o                         
   5  21  -2         60.45         68.61         8.22 o                         
  -4  22  -2        329.67        333.85        14.08 o                         
  -2  22  -2        141.81        142.26         7.03 o                         
   0  22  -2         39.25         35.13         3.58 o                         
   2  22  -2         79.00         69.37         5.44 o                         
   4  22  -2        246.44        256.11        14.13 o                         
  -3  23  -2          9.29          5.56         3.77 o                         
  -1  23  -2        927.51        887.13        17.05 o                         
   1  23  -2         15.06          9.65         2.92 o                         
   3  23  -2        195.66        188.80        12.15 o                         
  -2  24  -2         56.18         69.04         6.19 o                         
   0  24  -2        218.19        227.87         8.10 o                         
   2  24  -2        105.96        106.03         6.90 o                         
   4  24  -2        253.84        272.11        15.29 o                         
  -3  25  -2        143.07        147.11        10.14 o                         
  -1  25  -2         57.78         61.59         5.41 o                         
   1  25  -2         83.96         86.76         6.06 o                         
   3  25  -2        123.50        121.87        13.50 o                         
  -2  26  -2        105.79        112.95         8.97 o                         
   0  26  -2         51.67         51.27         5.79 o                         
   2  26  -2        175.91        158.16        12.02 o                         
  -1  27  -2        150.59        159.91        10.72 o                         
   1  27  -2        110.76        112.16         7.82 o                         
   0  28  -2        146.59        145.12         9.19 o                         
  -7   1  -1        340.16        353.48        18.28 o                         
  -5   1  -1         82.32         80.72         5.11 o                         
  -3   1  -1       1517.65       1557.99        13.80 o                         
  -1   1  -1      16893.01      16424.08       110.23 o                         
   1   1  -1       2459.65       2395.12        23.58 o                         
   3   1  -1       5952.28       6491.20       107.45 o                         
   5   1  -1        101.47         96.16         2.80 o                         
   7   1  -1          2.31         -0.35         4.80 o                         
  -6   2  -1         86.87         78.42         6.67 o                         
  -4   2  -1        606.25        576.35        11.02 o                         
  -2   2  -1       2031.50       2020.78        15.43 o                         
   0   2  -1        271.43        313.66         2.97 o                         
   2   2  -1       1029.63        957.72        14.56 o                         
   4   2  -1        928.84        911.78        16.16 o                         
   6   2  -1        171.59        183.61         7.56 o                         
  -7   3  -1         57.87         48.09         8.05 o                         
  -5   3  -1        258.01        210.06        41.54 o                         
  -3   3  -1          9.99          7.62         1.78 o                         
  -1   3  -1        841.58        800.64         6.32 o                         
   1   3  -1      37132.68      34213.87       421.41 o                         
   3   3  -1       1436.17       1546.45        21.16 o                         
   5   3  -1        472.41        495.61         8.18 o                         
   7   3  -1          9.53         16.69         6.44 o                         
  -6   4  -1        439.88        439.41        14.80 o                         
  -4   4  -1        432.39        400.86         8.08 o                         
  -2   4  -1       1022.75       1014.36         8.64 o                         
   0   4  -1       4898.61       5061.87        46.17 o                         
   2   4  -1       5660.25       5852.75        89.64 o                         
   4   4  -1       2264.73       2408.03        43.50 o                         
   6   4  -1        268.46        279.50        10.28 o                         
  -7   5  -1        204.72        214.23        14.64 o                         
  -5   5  -1        686.11        658.08        12.37 o                         
  -3   5  -1       1012.36        967.81        11.77 o                         
  -1   5  -1       1580.65       1710.02        15.98 o                         
   1   5  -1       1480.80       1468.04        17.27 o                         
   3   5  -1       3432.96       3618.82        61.05 o                         
   5   5  -1        118.41        115.25         5.02 o                         
   7   5  -1         99.57        107.33        12.58 o                         
  -6   6  -1        332.26        218.61       104.42 o                         
  -4   6  -1        578.87        545.26        10.94 o                         
  -2   6  -1       3470.98       3468.48        33.29 o                         
   0   6  -1       5935.64       6094.62        77.08 o                         
   2   6  -1        514.41        529.65        10.13 o                         
   4   6  -1       1449.65       1536.25        28.97 o                         
   6   6  -1        526.26        534.42        27.14 o                         
  -7   7  -1         76.84         84.60        10.09 o                         
  -5   7  -1        331.00        321.75        10.37 o                         
  -3   7  -1       2781.28       2651.08        26.09 o                         
  -1   7  -1       6304.59       6025.28        65.80 o                         
   1   7  -1       7387.64       7660.38        82.12 o                         
   3   7  -1        605.48        621.22        13.10 o                         
   5   7  -1        107.24        106.02         5.06 o                         
   7   7  -1        186.03        188.17        16.22 o                         
  -6   8  -1        147.25        149.82         8.11 o                         
  -4   8  -1       1962.65       1878.03        19.81 o                         
  -2   8  -1       1516.90       1529.11        18.62 o                         
   0   8  -1      10317.21      10241.34       117.83 o                         
   2   8  -1        442.76        506.76         7.63 o                         
   4   8  -1       1387.68       1353.75        22.24 o                         
   6   8  -1         23.55         24.51         3.11 o                         
  -7   9  -1        163.32        185.32        14.26 o                         
  -5   9  -1         34.15         35.21         4.27 o                         
  -3   9  -1       1157.65       1121.63        29.12 o                         
  -1   9  -1       3068.54       3011.87        32.59 o                         
   1   9  -1        954.15        958.87        16.83 o                         
   3   9  -1        389.29        379.47         5.75 o                         
   5   9  -1        124.43        123.48         4.80 o                         
   7   9  -1        153.75        172.31        20.23 o                         
  -6  10  -1        201.02        187.10         9.30 o                         
  -4  10  -1        201.94        206.25         6.97 o                         
  -2  10  -1        120.63        112.04         3.55 o                         
   0  10  -1        379.45        343.53         4.23 o                         
   2  10  -1        520.69        530.91         7.02 o                         
   4  10  -1       2160.73       2140.24        22.26 o                         
   6  10  -1        230.58        225.33        12.45 o                         
  -5  11  -1         71.67         76.84         6.00 o                         
  -3  11  -1         47.03         46.60         2.17 o                         
  -1  11  -1        821.51        863.45        14.30 o                         
   1  11  -1       4616.47       4634.32        60.96 o                         
   3  11  -1        489.12        518.18         8.91 o                         
   5  11  -1        187.64        174.64         6.25 o                         
   7  11  -1        174.68        201.49        16.84 o                         
  -6  12  -1         95.54        102.77         7.50 o                         
  -4  12  -1        343.15        320.32         8.96 o                         
  -2  12  -1         91.11        107.37         3.76 o                         
   0  12  -1       1763.90       1847.31        25.13 o                         
   2  12  -1        274.90        284.64         4.30 o                         
   4  12  -1        523.00        531.13         6.75 o                         
   6  12  -1         16.87         18.17         5.03 o                         
  -5  13  -1        209.83        227.80        10.06 o                         
  -3  13  -1        920.17        927.84        12.60 o                         
  -1  13  -1       1209.10       1204.68        13.55 o                         
   1  13  -1         51.26         52.75         2.20 o                         
   3  13  -1         48.75         46.97         1.72 o                         
   5  13  -1        358.31        378.45        12.58 o                         
  -6  14  -1        180.67        186.87        10.07 o                         
  -4  14  -1        236.91        242.21         9.12 o                         
  -2  14  -1       1323.99       1319.75        23.47 o                         
   0  14  -1        503.84        525.86         8.22 o                         
   2  14  -1        213.59        232.45         6.22 o                         
   4  14  -1         55.33         55.29         3.74 o                         
   6  14  -1        173.91        166.88        11.41 o                         
  -5  15  -1        179.02        166.76        10.56 o                         
  -3  15  -1       2079.62       2072.32        33.17 o                         
  -1  15  -1       1844.05       1848.87        31.94 o                         
   1  15  -1        370.41        347.43         5.55 o                         
   3  15  -1        406.29        416.95         8.93 o                         
   5  15  -1         84.10         90.92         6.82 o                         
  -6  16  -1        175.73        166.78        11.58 o                         
  -4  16  -1        207.22        204.80         8.83 o                         
  -2  16  -1         76.75         76.07         4.07 o                         
   0  16  -1        604.22        590.96        10.69 o                         
   2  16  -1        154.76        152.35         3.89 o                         
   4  16  -1         79.70         74.03         4.43 o                         
   6  16  -1        324.02        337.60        16.09 o                         
  -5  17  -1         37.27         34.21         5.27 o                         
  -3  17  -1        131.44        132.41         6.84 o                         
  -1  17  -1         68.18         63.68         3.33 o                         
   1  17  -1        351.91        349.47         6.46 o                         
   3  17  -1        792.28        776.10        15.03 o                         
   5  17  -1        297.27        290.13        10.58 o                         
  -4  18  -1        338.38        350.60        13.45 o                         
  -2  18  -1        980.47        905.21        18.32 o                         
   0  18  -1          3.94          3.90         1.40 o                         
   2  18  -1        851.48        858.39        13.50 o                         
   4  18  -1          9.87         13.15         2.63 o                         
   6  18  -1        467.98        452.08        19.20 o                         
  -5  19  -1        459.14        485.00        17.02 o                         
  -3  19  -1        128.46        136.72         7.44 o                         
  -1  19  -1         69.29         72.08         3.88 o                         
   1  19  -1       1102.63       1099.33        24.19 o                         
   3  19  -1         67.59         71.46         4.74 o                         
   5  19  -1        230.86        220.78        12.96 o                         
  -4  20  -1        755.10        787.36        18.30 o                         
  -2  20  -1         43.36         44.26         4.10 o                         
   0  20  -1        551.70        546.70        13.80 o                         
   2  20  -1        735.62        700.45        13.03 o                         
   4  20  -1        231.31        249.60         9.11 o                         
  -5  21  -1         72.92         88.20         8.21 o                         
  -3  21  -1         71.61         71.52         5.74 o                         
  -1  21  -1       1523.63       1459.99        18.80 o                         
   1  21  -1        215.84        221.08         7.23 o                         
   3  21  -1        419.08        414.41        14.08 o                         
   5  21  -1         20.97         19.31         4.80 o                         
  -4  22  -1        323.11        337.78        17.52 o                         
  -2  22  -1        143.26        135.67         7.74 o                         
   0  22  -1         57.06         48.40         4.01 o                         
   2  22  -1        524.89        493.71        13.06 o                         
   4  22  -1         67.95         86.31         8.88 o                         
  -3  23  -1         21.97         21.98         4.78 o                         
  -1  23  -1        443.77        462.11        14.10 o                         
   1  23  -1         68.94         62.43         5.38 o                         
   3  23  -1          0.81         -2.67         3.57 o                         
  -4  24  -1         36.06         44.42         6.48 o                         
  -2  24  -1          9.83          9.07         3.98 o                         
   0  24  -1        134.14        139.19         6.44 o                         
   2  24  -1        108.16         96.76         7.60 o                         
   4  24  -1        214.84        215.82        13.91 o                         
  -3  25  -1         26.15         35.04         5.79 o                         
  -1  25  -1        187.03        182.35         8.47 o                         
   1  25  -1         44.02         40.53         4.93 o                         
   3  25  -1         63.59         63.50         8.18 o                         
  -2  26  -1        134.64        137.92         9.69 o                         
   0  26  -1        119.78        121.05         7.97 o                         
   2  26  -1        159.14        164.23        14.77 o                         
  -1  27  -1        286.88        289.32        12.05 o                         
   1  27  -1         36.20         38.26         5.27 o                         
   0  28  -1         32.17         34.73         6.19 o                         
   2  28  -1         25.82         24.20         8.30 o                         
  -6   0   0         19.49         16.08         6.97 o                         
  -4   0   0         94.05        104.42         4.98 o                         
  -2   0   0       8583.28       8423.32        75.53 o                         
   2   0   0       8454.91       8858.44       214.69 o                         
   4   0   0        112.10        122.80         6.33 o                         
   6   0   0         21.51         10.17         3.72 o                         
  -7   1   0        196.59        155.69        12.58 o                         
  -5   1   0        499.26        463.80        12.81 o                         
  -3   1   0       6689.52       7098.62        85.53 o                         
  -1   1   0         21.22         23.30         2.49 o                         
   1   1   0         19.27         21.94         0.76 o                         
   3   1   0       6734.97       7472.20       150.76 o                         
   5   1   0        509.23        500.33         6.68 o                         
   7   1   0        200.44        172.76        15.64 o                         
  -6   2   0         56.34         50.09         7.10 o                         
  -4   2   0        585.31        580.14        16.57 o                         
  -2   2   0       5337.35       5376.35        35.55 o                         
   0   2   0        132.09        119.65         1.43 o                         
   2   2   0       5345.36       5569.13        95.56 o                         
   4   2   0        584.19        609.97        11.38 o                         
   6   2   0         52.26         51.04         4.43 o                         
  -7   3   0        250.86        256.40        15.83 o                         
  -5   3   0        523.87        513.42        10.15 o                         
  -3   3   0       1002.73       1008.16        10.89 o                         
  -1   3   0        736.40        721.14         5.48 o                         
   1   3   0        732.64        730.36        10.17 o                         
   3   3   0        968.02        987.72        19.80 o                         
   5   3   0        534.20        516.55        10.07 o                         
   7   3   0        251.31        240.94        18.23 o                         
  -6   4   0         80.62         81.13         6.70 o                         
  -4   4   0        206.30        149.81        23.20 o                         
  -2   4   0        692.18        495.57        72.25 o                         
   0   4   0       8496.70       8147.01        85.75 o                         
   2   4   0        718.60        670.63         8.07 o                         
   4   4   0        193.29        182.48         4.61 o                         
   6   4   0         78.46         89.70         8.37 o                         
  -7   5   0        181.77        188.44        13.92 o                         
  -5   5   0        296.85        283.61         9.15 o                         
  -3   5   0        779.08        823.19        11.20 o                         
  -1   5   0       1990.63       2161.28        21.04 o                         
   1   5   0       1983.16       2160.54        25.54 o                         
   3   5   0        779.86        836.34        10.43 o                         
   5   5   0        288.32        287.71         7.87 o                         
   7   5   0        183.10        163.97        15.30 o                         
  -6   6   0         68.41         75.46         5.65 o                         
  -4   6   0        344.01        322.52         8.28 o                         
  -2   6   0        203.07        210.67         4.07 o                         
   0   6   0       1231.50       1205.17        15.86 o                         
   2   6   0        206.29        213.40         3.36 o                         
   4   6   0        340.25        332.11         7.24 o                         
   6   6   0         67.12         71.02        11.30 o                         
  -7   7   0         31.88         38.61         7.53 o                         
  -5   7   0         32.32         27.73         3.66 o                         
  -3   7   0        643.16        646.85         9.95 o                         
  -1   7   0       1677.95       1811.18        26.04 o                         
   1   7   0       1676.94       1783.43        18.89 o                         
   3   7   0        635.20        671.15         7.91 o                         
   5   7   0         31.43         25.60         2.75 o                         
   7   7   0         32.64         39.24         8.47 o                         
  -6   8   0        128.06        103.64        22.52 o                         
  -4   8   0        297.57        295.17         8.38 o                         
  -2   8   0        627.59        663.08         8.52 o                         
   0   8   0        642.52        731.88         9.88 o                         
   2   8   0        629.55        665.35         7.69 o                         
   4   8   0        287.27        286.35         6.55 o                         
   6   8   0        126.96        116.43         9.21 o                         
  -7   9   0        322.47        355.71        19.18 o                         
  -5   9   0       1279.39       1179.29        18.57 o                         
  -3   9   0        508.56        508.15         6.93 o                         
  -1   9   0        747.40        850.51        12.28 o                         
   1   9   0        730.87        818.51         8.31 o                         
   3   9   0        507.30        505.79         6.74 o                         
   5   9   0       1303.78       1253.49        23.59 o                         
   7   9   0        313.26        352.49        22.05 o                         
  -6  10   0        163.60        173.04         8.89 o                         
  -4  10   0        668.20        696.44        17.48 o                         
  -2  10   0       1633.05       1579.99        12.98 o                         
   0  10   0       1414.70       1575.99        20.23 o                         
   2  10   0       1648.40       1616.20        18.25 o                         
   4  10   0        635.34        679.61         9.04 o                         
   6  10   0        164.40        165.32        10.98 o                         
  -7  11   0         42.21         44.26         8.43 o                         
  -5  11   0       1581.07       1549.30        22.29 o                         
  -3  11   0       1536.16       1554.12        28.83 o                         
  -1  11   0        594.47        648.45        12.42 o                         
   1  11   0        553.50        580.67        10.77 o                         
   3  11   0       1570.28       1539.87        21.27 o                         
   5  11   0       1555.78       1589.82        25.48 o                         
   7  11   0         46.78         34.17         8.34 o                         
  -6  12   0        249.91        262.84        11.25 o                         
  -4  12   0         28.71         30.41         3.27 o                         
  -2  12   0       1925.90       2009.25        27.81 o                         
   0  12   0        244.81        219.29         3.32 o                         
   2  12   0       1928.86       2044.23        29.92 o                         
   4  12   0         23.62         23.29         2.27 o                         
   6  12   0        250.69        268.05        16.91 o                         
  -5  13   0        826.98        804.53        16.75 o                         
  -3  13   0       1220.88       1162.88        16.07 o                         
  -1  13   0       1313.51       1287.46        22.66 o                         
   1  13   0       1377.12       1378.06        18.21 o                         
   3  13   0       1238.59       1218.37        18.18 o                         
   5  13   0        837.43        829.62        19.06 o                         
  -6  14   0         14.47         13.57         4.05 o                         
  -4  14   0         72.59         75.09         5.33 o                         
  -2  14   0       1289.54       1322.18        23.68 o                         
   0  14   0       3981.51       3977.47        64.67 o                         
   2  14   0       1294.57       1303.00        18.90 o                         
   4  14   0         81.50         84.26         4.83 o                         
   6  14   0         13.99         10.83         4.52 o                         
  -5  15   0        189.63        196.50        10.07 o                         
  -3  15   0        697.46        646.67        13.73 o                         
  -1  15   0        415.56        396.86         6.81 o                         
   1  15   0        397.26        390.29         5.69 o                         
   3  15   0        703.38        680.32        11.87 o                         
   5  15   0        191.64        197.18         9.71 o                         
  -6  16   0         24.65         19.29         5.30 o                         
  -4  16   0        247.76        254.63        10.90 o                         
  -2  16   0          5.12          7.43         1.86 o                         
   0  16   0       5440.62       5512.10        92.51 o                         
   2  16   0          2.96          3.45         1.29 o                         
   4  16   0        239.46        233.40         7.96 o                         
   6  16   0         26.57         20.64         7.34 o                         
  -5  17   0        284.86        300.29        12.85 o                         
  -3  17   0         64.74         63.84         4.99 o                         
  -1  17   0        432.28        398.43         8.53 o                         
   1  17   0        419.46        390.35         6.65 o                         
   3  17   0         70.27         64.82         3.75 o                         
   5  17   0        285.50        314.17        12.81 o                         
  -4  18   0         75.32         81.45         6.84 o                         
  -2  18   0        230.52        217.04         6.71 o                         
   0  18   0        190.81        175.97         3.46 o                         
   2  18   0        226.93        220.47         5.27 o                         
   4  18   0         76.86         74.20         5.74 o                         
  -5  19   0         23.78         24.13         5.06 o                         
  -3  19   0        402.93        377.42        11.50 o                         
  -1  19   0         46.49         41.62         3.08 o                         
   1  19   0         46.81         43.52         2.64 o                         
   3  19   0        401.97        373.42        11.32 o                         
   5  19   0         24.83         23.44         4.81 o                         
  -4  20   0         63.24         62.86         6.57 o                         
  -2  20   0         50.91         53.90         3.91 o                         
   0  20   0          4.67          2.72         1.90 o                         
   2  20   0         50.77         46.28         3.53 o                         
   4  20   0         65.68         66.60         6.46 o                         
  -5  21   0          8.19         11.52         4.42 o                         
  -3  21   0        217.23        195.94        10.33 o                         
  -1  21   0        227.05        220.93         7.54 o                         
   1  21   0        229.36        215.32         6.91 o                         
   3  21   0        211.12        191.74         9.84 o                         
   5  21   0          9.17          7.87         4.13 o                         
  -4  22   0        152.07        154.43        10.01 o                         
  -2  22   0         45.64         45.42         4.96 o                         
   0  22   0        255.52        260.16         8.05 o                         
   2  22   0         42.04         44.35         4.50 o                         
   4  22   0        148.88        148.41        11.22 o                         
  -3  23   0         74.94         75.81         7.19 o                         
  -1  23   0        145.06        140.79         6.96 o                         
   1  23   0        150.01        141.17         7.57 o                         
   3  23   0         71.25         66.96         7.73 o                         
  -4  24   0         24.58         26.91         5.52 o                         
  -2  24   0        497.91        511.07        14.95 o                         
   0  24   0         90.94         97.59         5.98 o                         
   2  24   0        487.98        504.92        16.21 o                         
   4  24   0         23.28         27.64         6.49 o                         
  -3  25   0        262.98        287.23        13.57 o                         
  -1  25   0        129.35        139.26         7.34 o                         
   1  25   0        139.22        135.98         9.08 o                         
   3  25   0        262.48        269.55        19.27 o                         
  -2  26   0        309.61        333.05        14.43 o                         
   0  26   0        128.14        127.76         9.16 o                         
   2  26   0        305.39        282.25        15.62 o                         
  -1  27   0        231.81        246.31        11.21 o                         
   1  27   0        230.28        234.82        17.90 o                         
   0  28   0         62.21         58.03         7.13 o                         
  -7   1   1          2.42         -0.12         4.52 o                         
  -5   1   1        101.74         96.40         4.20 o                         
  -3   1   1       5975.27       6300.24        83.40 o                         
  -1   1   1       2428.53       2372.90        23.38 o                         
   1   1   1      16850.94      17043.36       209.72 o                         
   3   1   1       1533.63       1711.60        56.59 o                         
   5   1   1         80.47         80.38         2.68 o                         
   7   1   1        340.82        310.23        20.75 o                         
  -6   2   1        174.57        189.22        12.43 o                         
  -4   2   1        937.17        903.75        13.13 o                         
  -2   2   1       1038.86        930.22         6.89 o                         
   0   2   1        255.54        285.06         3.28 o                         
   2   2   1       2075.67       2231.06        33.40 o                         
   4   2   1        591.63        608.56        10.45 o                         
   6   2   1         84.83         77.26         8.04 o                         
  -7   3   1          8.33         16.23         5.89 o                         
  -5   3   1        473.74        498.48        10.90 o                         
  -3   3   1       1415.44       1489.28        12.32 o                         
  -1   3   1      37296.16      34316.42       745.22 o                         
   1   3   1        805.89        769.54        12.96 o                         
   3   3   1         10.88         14.24         1.08 o                         
   5   3   1        255.30        254.78         7.22 o                         
   7   3   1         57.60         46.90         9.19 o                         
  -6   4   1        266.67        237.74        13.83 o                         
  -4   4   1       2298.28       2286.32        32.11 o                         
  -2   4   1       5638.61       5535.78        79.64 o                         
   0   4   1       4811.03       4934.72        53.57 o                         
   2   4   1       1044.50       1023.02        21.30 o                         
   4   4   1        446.49        420.52         6.48 o                         
   6   4   1        435.20        425.65        27.61 o                         
  -7   5   1         97.86        104.78        10.80 o                         
  -5   5   1        134.18        121.76         5.59 o                         
  -3   5   1       3435.51       3497.71        83.89 o                         
  -1   5   1       1489.61       1474.25        12.45 o                         
   1   5   1       1584.06       1740.01        27.93 o                         
   3   5   1       1023.84       1018.84        16.27 o                         
   5   5   1        664.94        645.39        15.10 o                         
   7   5   1        211.54        213.14        28.49 o                         
  -6   6   1        519.67        501.57        15.34 o                         
  -4   6   1       1453.93       1411.34        19.43 o                         
  -2   6   1        468.99        468.13        12.10 o                         
   0   6   1       5902.18       5986.98        63.69 o                         
   2   6   1       3413.99       3406.61        48.22 o                         
   4   6   1        609.36        616.45        11.25 o                         
   6   6   1        345.80        357.30        15.92 o                         
  -7   7   1        188.68        182.88        13.91 o                         
  -5   7   1         93.24         92.14         5.24 o                         
  -3   7   1        572.76        554.23         7.19 o                         
  -1   7   1       7326.39       7542.23        74.09 o                         
   1   7   1       6376.53       6277.44        84.32 o                         
   3   7   1       2778.39       2725.58        37.40 o                         
   5   7   1        348.40        346.36         9.75 o                         
   7   7   1         71.22         57.38        14.22 o                         
  -6   8   1         27.33         31.57         4.20 o                         
  -4   8   1       1355.10       1307.26        23.27 o                         
  -2   8   1        469.03        539.13         6.77 o                         
   0   8   1      10371.37      10074.25       107.94 o                         
   2   8   1       1510.03       1485.04        19.10 o                         
   4   8   1       1931.44       1914.84        19.40 o                         
   6   8   1        146.98        149.29        12.36 o                         
  -7   9   1        153.25        150.78        18.37 o                         
  -5   9   1        126.01        119.56         6.15 o                         
  -3   9   1        367.03        347.10         6.35 o                         
  -1   9   1        997.74       1025.32        12.55 o                         
   1   9   1       3060.48       3041.92        25.02 o                         
   3   9   1       1149.55       1110.62        18.33 o                         
   5   9   1         32.12         30.13         3.58 o                         
   7   9   1        165.49        167.96        15.79 o                         
  -6  10   1        225.25        203.30         9.85 o                         
  -4  10   1       2173.44       2020.45        22.80 o                         
  -2  10   1        505.62        511.75         6.74 o                         
   0  10   1        356.85        323.63         4.87 o                         
   2  10   1        123.16        114.29         2.78 o                         
   4  10   1        200.84        207.31         5.88 o                         
   6  10   1        209.10        196.67        15.23 o                         
  -7  11   1        176.01        180.79        14.42 o                         
  -5  11   1        179.20        155.08         7.26 o                         
  -3  11   1        490.36        524.70         9.78 o                         
  -1  11   1       4644.90       4725.93        52.42 o                         
   1  11   1        819.37        836.79        15.88 o                         
   3  11   1         51.29         49.86         2.41 o                         
   5  11   1         66.62         76.30         8.06 o                         
  -6  12   1         16.22          9.13         3.21 o                         
  -4  12   1        527.12        515.29        11.66 o                         
  -2  12   1        277.99        279.96         5.71 o                         
   0  12   1       1773.92       1833.59        16.89 o                         
   2  12   1         90.20        108.61         2.57 o                         
   4  12   1        337.33        320.73         7.36 o                         
   6  12   1         95.67         92.27        10.87 o                         
  -5  13   1        360.38        354.64        11.15 o                         
  -3  13   1         48.15         51.20         3.88 o                         
  -1  13   1         51.36         53.40         2.13 o                         
   1  13   1       1212.09       1184.63        10.97 o                         
   3  13   1        915.30        957.81        12.06 o                         
   5  13   1        212.32        234.32        13.98 o                         
  -6  14   1        174.04        170.12         8.71 o                         
  -4  14   1         52.55         56.00         4.68 o                         
  -2  14   1        207.98        224.45         5.50 o                         
   0  14   1        511.66        524.03         5.47 o                         
   2  14   1       1331.98       1349.40        19.06 o                         
   4  14   1        238.50        245.18         7.88 o                         
   6  14   1        176.18        179.62        12.06 o                         
  -5  15   1         78.56         79.42         5.99 o                         
  -3  15   1        413.88        413.46        10.67 o                         
  -1  15   1        386.84        368.58         7.20 o                         
   1  15   1       1863.57       1872.93        26.09 o                         
   3  15   1       2044.78       2019.02        36.02 o                         
   5  15   1        183.63        198.71        11.23 o                         
  -6  16   1        324.09        347.98        14.31 o                         
  -4  16   1         79.12         81.65         6.50 o                         
  -2  16   1        155.74        154.38         5.56 o                         
   0  16   1        595.93        576.69         6.52 o                         
   2  16   1         85.68         76.64         2.81 o                         
   4  16   1        215.16        212.55         7.68 o                         
   6  16   1        167.35        188.32        16.37 o                         
  -5  17   1        292.38        282.23        12.41 o                         
  -3  17   1        801.54        802.04        18.26 o                         
  -1  17   1        350.57        360.80        10.83 o                         
   1  17   1         58.56         53.38         2.58 o                         
   3  17   1        136.41        140.95         5.24 o                         
   5  17   1         40.40         36.45         6.24 o                         
  -6  18   1        468.57        511.88        17.92 o                         
  -4  18   1          7.28          8.42         3.64 o                         
  -2  18   1        872.35        865.33        17.90 o                         
   0  18   1          2.26          1.33         1.05 o                         
   2  18   1        992.00        930.23        19.51 o                         
   4  18   1        321.34        320.28        11.14 o                         
  -5  19   1        242.81        241.37        12.08 o                         
  -3  19   1         63.50         69.68         6.30 o                         
  -1  19   1       1108.29       1032.82        19.63 o                         
   1  19   1         73.83         78.86         3.23 o                         
   3  19   1        128.51        118.19         6.70 o                         
   5  19   1        454.02        474.92        18.98 o                         
  -4  20   1        232.38        240.19        11.78 o                         
  -2  20   1        727.78        716.47        14.09 o                         
   0  20   1        528.24        506.42        15.37 o                         
   2  20   1         37.01         39.65         3.31 o                         
   4  20   1        779.85        799.77        23.87 o                         
  -5  21   1         18.16         22.14         5.10 o                         
  -3  21   1        424.09        418.09        14.75 o                         
  -1  21   1        199.98        191.85         7.57 o                         
   1  21   1       1527.71       1502.72        48.37 o                         
   3  21   1         73.84         71.45         6.50 o                         
   5  21   1         79.00         79.23         7.69 o                         
  -4  22   1         70.44         87.75         7.83 o                         
  -2  22   1        518.39        480.36        14.32 o                         
   0  22   1         63.51         58.91         4.63 o                         
   2  22   1        138.65        120.25         7.94 o                         
   4  22   1        317.92        334.22        16.83 o                         
  -3  23   1          0.85         -0.16         3.25 o                         
  -1  23   1         64.80         66.45         5.07 o                         
   1  23   1        447.07        469.18        14.29 o                         
   3  23   1         20.50         15.98         5.07 o                         
  -4  24   1        211.88        217.18        12.20 o                         
  -2  24   1        111.68        105.88         7.32 o                         
   0  24   1        134.84        127.19         7.47 o                         
   2  24   1          9.14          7.72         3.86 o                         
   4  24   1         34.32         43.10         7.48 o                         
  -3  25   1         62.22         68.39         9.86 o                         
  -1  25   1         43.55         45.56         4.76 o                         
   1  25   1        187.09        172.49        10.08 o                         
   3  25   1         26.77         30.28         6.55 o                         
  -2  26   1        158.43        158.79         9.27 o                         
   0  26   1        120.37        124.87         7.80 o                         
   2  26   1        135.93        109.83        10.42 o                         
  -1  27   1         36.79         35.06         5.23 o                         
   1  27   1        282.57        262.05        12.97 o                         
  -2  28   1         23.79         28.55         5.31 o                         
   0  28   1         29.96         24.60         5.42 o                         
  -6   0   2        607.08        654.65        31.54 o                         
  -4   0   2       2568.97       2750.33        68.04 o                         
  -2   0   2       1010.78        963.75         7.85 o                         
   0   0   2       1329.17       1246.70        17.43 o                         
   2   0   2       5375.29       5679.59       185.16 o                         
   4   0   2       3580.23       3617.40       104.79 o                         
   6   0   2        149.28        143.24        18.70 o                         
  -7   1   2        117.04        113.53        11.03 o                         
  -5   1   2        397.30        393.69         6.97 o                         
  -3   1   2       1628.00       1346.62        96.66 o                         
  -1   1   2       1214.38       1231.24         8.89 o                         
   1   1   2       2957.62       3014.58        49.55 o                         
   3   1   2       4336.83       4661.62        69.52 o                         
   5   1   2        677.20        668.07        11.34 o                         
   7   1   2        121.25        123.87        13.83 o                         
  -6   2   2        255.65        220.21        13.39 o                         
  -4   2   2       1913.66       2097.47        25.07 o                         
  -2   2   2       2091.53       2048.05        16.67 o                         
   0   2   2      25738.01      23936.66       380.45 o                         
   2   2   2       5662.29       6166.15       111.53 o                         
   4   2   2        391.84        388.77         8.80 o                         
   6   2   2        613.57        601.63        26.08 o                         
  -7   3   2         98.06         96.01        11.57 o                         
  -5   3   2        386.05        402.99         9.41 o                         
  -3   3   2       1503.77       1542.04        12.18 o                         
  -1   3   2      22783.87      22302.65       261.83 o                         
   1   3   2       2842.34       2877.38        45.42 o                         
   3   3   2        338.27        361.09         7.52 o                         
   5   3   2        412.78        396.06         9.59 o                         
   7   3   2         43.66         41.63         8.96 o                         
  -6   4   2         51.87         35.16         6.47 o                         
  -4   4   2        983.44        988.93        21.98 o                         
  -2   4   2       4177.40       3590.86       211.82 o                         
   0   4   2       2176.96       2073.15        65.83 o                         
   2   4   2        362.19        395.24         5.52 o                         
   4   4   2        978.36        983.10        14.88 o                         
   6   4   2         16.59         21.59         6.73 o                         
  -7   5   2        123.09        110.49        11.12 o                         
  -5   5   2        217.65        211.68         7.13 o                         
  -3   5   2         89.76         99.81         2.51 o                         
  -1   5   2      16537.73      16415.49       166.41 o                         
   1   5   2       4374.61       4371.68        73.76 o                         
   3   5   2        432.99        452.94         9.92 o                         
   5   5   2         50.85         49.94         3.99 o                         
   7   5   2         20.25         19.38         7.19 o                         
  -6   6   2         51.07         45.01         4.85 o                         
  -4   6   2         38.56         42.50         3.13 o                         
  -2   6   2       1363.65       1406.57        30.08 o                         
   0   6   2         62.54         66.05         1.69 o                         
   2   6   2        372.81        433.82         6.46 o                         
   4   6   2        340.12        357.13         7.24 o                         
   6   6   2         32.52         33.57         5.83 o                         
  -7   7   2        323.31        348.89        19.42 o                         
  -5   7   2        378.63        378.94         9.91 o                         
  -3   7   2        788.71        787.88         8.65 o                         
  -1   7   2       4981.88       5324.34        55.39 o                         
   1   7   2       1884.73       1988.52        24.48 o                         
   3   7   2         37.95         37.11         2.11 o                         
   5   7   2        533.17        471.12        11.56 o                         
   7   7   2         28.05         29.70         8.11 o                         
  -6   8   2         88.13         87.72         6.78 o                         
  -4   8   2       2342.02       1945.86       183.88 o                         
  -2   8   2        436.66        437.35         4.85 o                         
   0   8   2        567.82        577.16         6.12 o                         
   2   8   2         16.92         14.77         1.66 o                         
   4   8   2        323.67        322.53         7.22 o                         
   6   8   2         90.93         85.93         9.95 o                         
  -7   9   2         19.30         19.32         6.45 o                         
  -5   9   2        311.40        285.73         9.07 o                         
  -3   9   2        993.58       1009.70        10.65 o                         
  -1   9   2      11472.38      11842.61        87.18 o                         
   1   9   2        758.06        791.86        14.03 o                         
   3   9   2         83.71         87.39         3.20 o                         
   5   9   2        203.48        191.43        12.66 o                         
  -6  10   2        227.67        228.06         9.09 o                         
  -4  10   2        129.61        125.33         4.79 o                         
  -2  10   2       2340.74       2309.44        26.82 o                         
   0  10   2       1700.34       1640.86        26.90 o                         
   2  10   2        287.52        290.55         4.93 o                         
   4  10   2        630.29        654.17        12.96 o                         
   6  10   2        191.60        191.10        20.37 o                         
  -7  11   2        115.15        142.44        13.02 o                         
  -5  11   2        119.39        119.29         6.44 o                         
  -3  11   2       1231.54       1276.04        22.25 o                         
  -1  11   2       2394.40       2492.15        37.77 o                         
   1  11   2        328.79        326.60         6.30 o                         
   3  11   2        543.14        559.87         8.06 o                         
   5  11   2        957.73        972.49        24.13 o                         
  -6  12   2         93.46         59.99        18.17 o                         
  -4  12   2       2011.92       1906.26        24.26 o                         
  -2  12   2        849.47        839.17        15.41 o                         
   0  12   2       1598.93       1588.22        18.08 o                         
   2  12   2       1109.91       1124.54        14.59 o                         
   4  12   2        468.16        489.82        10.10 o                         
   6  12   2        202.15        214.05        21.47 o                         
  -5  13   2         52.31         52.95         4.83 o                         
  -3  13   2        128.53        125.08         5.27 o                         
  -1  13   2       3148.96       3259.85        58.46 o                         
   1  13   2       1074.54       1052.85        15.48 o                         
   3  13   2        837.06        835.38        12.62 o                         
   5  13   2        117.58        115.92        10.35 o                         
  -6  14   2        221.28        217.33         9.69 o                         
  -4  14   2        121.15        116.56         6.36 o                         
  -2  14   2        103.06        108.22         4.03 o                         
   0  14   2       2820.95       2787.32        43.42 o                         
   2  14   2        351.61        358.30         5.21 o                         
   4  14   2        589.70        573.54        12.98 o                         
  -5  15   2         99.88         96.37         6.41 o                         
  -3  15   2       1104.34       1094.34        17.39 o                         
  -1  15   2        512.74        518.56         9.01 o                         
   1  15   2        599.54        608.54        11.32 o                         
   3  15   2       1717.39       1773.68        25.30 o                         
   5  15   2        122.96        118.21         8.73 o                         
  -6  16   2        104.45        106.36         7.45 o                         
  -4  16   2        311.01        322.95        12.08 o                         
  -2  16   2        416.74        407.29         8.63 o                         
   0  16   2        112.00        114.19         3.00 o                         
   2  16   2       1005.29        997.76        17.10 o                         
   4  16   2        707.89        707.06        15.83 o                         
   6  16   2         54.30         52.87         9.30 o                         
  -5  17   2        180.90        181.53        10.11 o                         
  -3  17   2         12.56         10.60         2.90 o                         
  -1  17   2        944.28        928.74        12.71 o                         
   1  17   2        356.14        374.11         7.40 o                         
   3  17   2        143.40        148.87         5.59 o                         
   5  17   2        148.37        152.26        10.90 o                         
  -6  18   2         14.99          8.58         4.92 o                         
  -4  18   2        126.05        122.40         8.17 o                         
  -2  18   2        133.47        141.85         6.15 o                         
   0  18   2        439.52        464.43        10.59 o                         
   2  18   2       1057.34       1041.42        14.26 o                         
   4  18   2         29.04         29.10         5.66 o                         
  -5  19   2         77.02         89.15         7.77 o                         
  -3  19   2        346.91        338.87        12.70 o                         
  -1  19   2        685.31        657.69        13.55 o                         
   1  19   2        269.19        268.79         6.09 o                         
   3  19   2        275.54        269.76         9.94 o                         
   5  19   2         48.88         54.75         9.32 o                         
  -4  20   2         62.07         48.75         5.94 o                         
  -2  20   2        328.64        303.56         9.34 o                         
   0  20   2        996.51        946.30        28.11 o                         
   2  20   2        437.05        448.09         9.86 o                         
   4  20   2        125.28        133.75        10.46 o                         
  -5  21   2         58.40         73.03         7.49 o                         
  -3  21   2         18.52         15.23         4.12 o                         
  -1  21   2         54.18         54.83         4.50 o                         
   1  21   2        685.12        657.06        19.61 o                         
   3  21   2        365.23        369.26        12.13 o                         
  -4  22   2        246.88        268.18        12.88 o                         
  -2  22   2         77.40         73.58         5.24 o                         
   0  22   2         40.94         44.03         4.15 o                         
   2  22   2        134.77        129.06         8.24 o                         
   4  22   2        336.93        350.59        17.14 o                         
  -3  23   2        189.27        201.74        11.05 o                         
  -1  23   2         18.31         14.79         3.23 o                         
   1  23   2        935.99        897.62        33.71 o                         
   3  23   2         11.37          7.46         4.52 o                         
  -4  24   2        253.30        270.42        13.57 o                         
  -2  24   2        105.23        113.30         7.46 o                         
   0  24   2        223.42        220.36        10.37 o                         
   2  24   2         53.30         50.83         5.97 o                         
  -3  25   2        126.64        126.07         9.54 o                         
  -1  25   2         81.20         85.63         6.67 o                         
   1  25   2         59.38         61.39         6.66 o                         
   3  25   2        146.03        149.14        11.87 o                         
  -2  26   2        175.31        183.89         9.81 o                         
   0  26   2         56.75         62.80         5.96 o                         
   2  26   2        102.63         98.86         9.93 o                         
  -1  27   2        114.12        125.85         8.30 o                         
   1  27   2        149.71        138.94         9.91 o                         
   0  28   2        144.35        140.27        10.15 o                         
  -7   1   3         39.51         53.41         8.20 o                         
  -5   1   3        147.12        153.27         6.12 o                         
  -3   1   3       2812.41       3031.75        20.33 o                         
  -1   1   3       4141.59       4056.08        47.72 o                         
   1   1   3       8465.20       9074.23       137.92 o                         
   3   1   3       1715.12       1814.31        24.00 o                         
   5   1   3        210.94        211.53         7.38 o                         
   7   1   3        207.26        212.61        19.23 o                         
  -6   2   3        282.66        269.49        14.64 o                         
  -4   2   3        168.44        178.66         3.85 o                         
  -2   2   3       3157.88       3163.18        31.25 o                         
   0   2   3       8936.45       8953.39       110.43 o                         
   2   2   3       2402.86       2593.34        38.98 o                         
   4   2   3        300.26        273.81         9.09 o                         
   6   2   3         79.20         58.88        13.12 o                         
  -7   3   3        115.46         93.05        10.18 o                         
  -5   3   3        179.06        183.54         6.12 o                         
  -3   3   3        580.65        602.37         6.07 o                         
  -1   3   3       8090.19       8454.76        79.43 o                         
   1   3   3       4877.78       5094.02        56.27 o                         
   3   3   3        655.30        707.86        13.84 o                         
   5   3   3        499.00        470.84        10.23 o                         
   7   3   3        295.88        313.30        21.55 o                         
  -6   4   3        368.16        383.13        17.30 o                         
  -4   4   3       1208.74       1199.82        13.16 o                         
  -2   4   3       1375.20       1504.55        19.59 o                         
   0   4   3       6820.44       6678.66       132.70 o                         
   2   4   3       3298.29       3410.74        33.81 o                         
   4   4   3        218.63        199.09         5.07 o                         
   6   4   3        209.73        209.23        22.19 o                         
  -7   5   3        101.53        109.84        15.60 o                         
  -5   5   3       1309.24       1250.05        30.12 o                         
  -3   5   3        864.96        890.26        11.68 o                         
  -1   5   3       1594.25       1491.58        16.95 o                         
   1   5   3        315.86        318.06         4.87 o                         
   3   5   3       1396.64       1423.10        20.50 o                         
   5   5   3        336.70        362.88        10.04 o                         
  -6   6   3        360.71        359.36        13.62 o                         
  -4   6   3        340.42        348.07         5.52 o                         
  -2   6   3       6713.88       7273.05        78.46 o                         
   0   6   3       5684.53       5662.30        98.76 o                         
   2   6   3       1054.20       1047.14        16.71 o                         
   4   6   3       1874.59       1816.01        34.56 o                         
   6   6   3        156.64        133.27        17.75 o                         
  -7   7   3        134.69        118.94        11.61 o                         
  -5   7   3       1225.77       1209.05        31.50 o                         
  -3   7   3        869.40        869.56        12.15 o                         
  -1   7   3      12681.03      12950.42        98.07 o                         
   1   7   3        477.58        449.67         7.43 o                         
   3   7   3        926.57        901.57        15.63 o                         
   5   7   3        304.85        301.72        10.33 o                         
  -6   8   3        100.82        110.05         7.23 o                         
  -4   8   3       3555.68       3501.07        47.04 o                         
  -2   8   3       1386.46       1456.42         9.01 o                         
   0   8   3       1106.24       1240.34        16.71 o                         
   2   8   3        739.33        726.48        10.58 o                         
   4   8   3       2471.66       2446.33        49.14 o                         
   6   8   3        347.10        360.68        28.10 o                         
  -7   9   3         90.05         93.88         8.98 o                         
  -5   9   3        785.71        759.46        22.70 o                         
  -3   9   3       1750.27       1753.96        30.11 o                         
  -1   9   3       3679.01       3817.62        35.63 o                         
   1   9   3        517.88        525.33        11.16 o                         
   3   9   3        144.38        136.40         4.13 o                         
   5   9   3        240.10        245.90        18.81 o                         
  -6  10   3        147.16        146.72         8.53 o                         
  -4  10   3         80.79         79.50         4.12 o                         
  -2  10   3       2276.78       2336.81        23.47 o                         
   0  10   3       1107.33       1117.95        16.88 o                         
   2  10   3       1112.30       1150.79        18.01 o                         
   4  10   3        536.22        541.96        16.28 o                         
   6  10   3         70.50         64.65        12.79 o                         
  -7  11   3         29.85         37.42         6.58 o                         
  -5  11   3        304.96        224.38        45.47 o                         
  -3  11   3       1143.16       1132.43        19.02 o                         
  -1  11   3       1311.26       1332.35        23.81 o                         
   1  11   3        535.86        503.71        13.92 o                         
   3  11   3        192.55        193.85         4.96 o                         
   5  11   3        412.88        445.80        19.51 o                         
  -6  12   3        214.27        206.52        10.35 o                         
  -4  12   3       1399.09       1361.56        16.97 o                         
  -2  12   3         50.48         72.12         8.30 o                         
   0  12   3        131.29        130.89         3.39 o                         
   2  12   3        361.03        378.97         7.61 o                         
   4  12   3         34.34         34.49         3.27 o                         
   6  12   3         25.57         22.71         8.78 o                         
  -5  13   3         15.12         17.61         3.46 o                         
  -3  13   3         48.41         44.59         3.07 o                         
  -1  13   3        164.49        181.58         3.47 o                         
   1  13   3        148.22        156.47         4.35 o                         
   3  13   3        183.53        181.98         5.04 o                         
   5  13   3        264.87        243.10        14.80 o                         
  -6  14   3         97.11         99.20         7.87 o                         
  -4  14   3       1095.20       1067.36        18.25 o                         
  -2  14   3        151.57        145.53         4.65 o                         
   0  14   3       1152.65       1176.13        20.69 o                         
   2  14   3        331.59        357.93         6.28 o                         
   4  14   3        401.54        400.50        11.05 o                         
  -5  15   3        110.87        116.23         6.96 o                         
  -3  15   3        502.16        505.27        10.45 o                         
  -1  15   3         34.96         41.33         2.48 o                         
   1  15   3         63.09         62.33         2.58 o                         
   3  15   3        189.22        199.44         5.96 o                         
   5  15   3        229.91        243.82        15.56 o                         
  -6  16   3         43.05         41.98         5.17 o                         
  -4  16   3         47.80         46.16         5.26 o                         
  -2  16   3        350.92        322.62         7.23 o                         
   0  16   3       2241.10       2188.21        39.37 o                         
   2  16   3        696.34        702.38         8.89 o                         
   4  16   3        155.61        147.45         9.93 o                         
  -5  17   3         49.84         54.89         6.04 o                         
  -3  17   3        482.12        439.28        10.42 o                         
  -1  17   3       2063.40       2050.08        31.82 o                         
   1  17   3        992.01        992.33        16.76 o                         
   3  17   3        154.29        156.43         7.21 o                         
   5  17   3        110.45        114.55         9.80 o                         
  -6  18   3        401.63        449.65        16.76 o                         
  -4  18   3        209.48        213.52        11.91 o                         
  -2  18   3        627.54        590.08        11.08 o                         
   0  18   3        667.84        684.25        12.80 o                         
   2  18   3       1478.12       1458.47        16.15 o                         
   4  18   3        114.71        113.20         9.34 o                         
  -5  19   3        285.71        325.59        13.89 o                         
  -3  19   3        554.75        554.06        16.00 o                         
  -1  19   3         71.30         60.00         3.61 o                         
   1  19   3        187.36        183.43         5.26 o                         
   3  19   3        320.21        315.94         9.63 o                         
   5  19   3        156.53        164.88        14.06 o                         
  -4  20   3         25.22         25.40         4.74 o                         
  -2  20   3         11.53         14.03         2.67 o                         
   0  20   3       2580.07       2472.42        59.37 o                         
   2  20   3       1044.86       1042.53        18.57 o                         
   4  20   3          0.57         -2.12         3.90 o                         
  -5  21   3         73.87         71.62         7.48 o                         
  -3  21   3         49.89         47.73         4.94 o                         
  -1  21   3        584.22        577.05        12.93 o                         
   1  21   3        121.19        117.97         6.82 o                         
   3  21   3        200.78        193.31        10.31 o                         
  -4  22   3        168.07        172.13        10.57 o                         
  -2  22   3         12.02         10.06         2.94 o                         
   0  22   3          8.17          7.23         2.71 o                         
   2  22   3         86.00         85.73         6.11 o                         
   4  22   3        414.32        416.05        22.39 o                         
  -3  23   3         14.97         15.16         4.26 o                         
  -1  23   3         85.96         73.64         5.34 o                         
   1  23   3        426.82        412.56        12.72 o                         
   3  23   3         15.60         13.38         5.32 o                         
  -4  24   3         10.47         13.87         4.76 o                         
  -2  24   3        147.77        163.12         8.75 o                         
   0  24   3          1.51          4.37         3.25 o                         
   2  24   3        118.28        106.15         8.18 o                         
  -3  25   3         82.93         81.80         8.01 o                         
  -1  25   3         38.88         37.30         4.97 o                         
   1  25   3         61.07         66.67         6.97 o                         
   3  25   3          8.03          6.85         5.04 o                         
  -2  26   3         50.53         48.90         5.75 o                         
   0  26   3          2.25         -1.15         2.95 o                         
   2  26   3         20.71         23.28         7.00 o                         
  -1  27   3         46.15         42.46         5.63 o                         
   1  27   3        111.69        121.14         9.38 o                         
   0  28   3          9.30          6.88         4.41 o                         
  -6   0   4        227.71        206.17        12.70 o                         
  -4   0   4        983.08       1043.49        20.23 o                         
  -2   0   4       2267.09       2389.80        37.97 o                         
   0   0   4      10471.92      10522.23       251.99 o                         
   2   0   4       3227.74       3518.12       112.09 o                         
   4   0   4       2264.15       2290.03        47.71 o                         
   6   0   4       1164.07       1175.60        44.37 o                         
  -7   1   4        254.56        250.63        15.78 o                         
  -5   1   4        317.71        303.88        16.74 o                         
  -3   1   4       3116.54       3145.29        22.61 o                         
  -1   1   4        932.81        972.51        10.10 o                         
   1   1   4        868.37        862.24        11.93 o                         
   3   1   4        254.98        253.81         8.14 o                         
   5   1   4        455.55        481.56        19.51 o                         
  -6   2   4        298.70        290.29        12.80 o                         
  -4   2   4        562.96        543.94         6.70 o                         
  -2   2   4       1028.73       1025.01        11.04 o                         
   0   2   4        693.76        704.51        10.04 o                         
   2   2   4       1401.54       1438.82        17.63 o                         
   4   2   4       2195.61       2097.96        27.43 o                         
   6   2   4        230.77        211.91        11.77 o                         
  -7   3   4         57.32         52.68         9.50 o                         
  -5   3   4       1237.08       1240.35        24.15 o                         
  -3   3   4        112.18        117.49         2.27 o                         
  -1   3   4       7169.30       7555.92        97.06 o                         
   1   3   4        502.49        557.09         5.38 o                         
   3   3   4       1795.30       1674.09        22.95 o                         
   5   3   4        129.80        143.60         6.41 o                         
  -6   4   4         78.90         75.60         6.99 o                         
  -4   4   4         69.10         77.18         2.21 o                         
  -2   4   4       2155.21       2112.14        33.71 o                         
   0   4   4       4542.16       4284.56        49.69 o                         
   2   4   4       2877.11       3000.37        28.16 o                         
   4   4   4        501.67        494.86         8.59 o                         
   6   4   4        186.00        197.77        14.50 o                         
  -7   5   4         34.82         27.06         5.35 o                         
  -5   5   4        891.64        915.26        21.04 o                         
  -3   5   4         93.45        102.26         2.20 o                         
  -1   5   4       3386.90       3443.05        42.16 o                         
   1   5   4       3908.55       4052.04        58.11 o                         
   3   5   4       1259.61       1249.62        21.88 o                         
   5   5   4        165.70        141.23         6.96 o                         
  -6   6   4          7.23          4.37         2.96 o                         
  -4   6   4        723.29        745.78        11.64 o                         
  -2   6   4       2421.04       2516.35        37.76 o                         
   0   6   4       1874.61       1825.77        31.00 o                         
   2   6   4        986.09       1033.94        17.19 o                         
   4   6   4        204.34        168.25         7.18 o                         
   6   6   4          7.25          7.40         5.00 o                         
  -7   7   4         45.08         43.92         6.64 o                         
  -5   7   4        412.82        419.05        12.92 o                         
  -3   7   4        553.39        604.02         6.65 o                         
  -1   7   4       1385.98       1504.38        10.02 o                         
   1   7   4       1715.27       1853.19        28.68 o                         
   3   7   4        304.05        314.20         8.36 o                         
   5   7   4         92.22         90.60         6.56 o                         
  -6   8   4          3.14          3.59         2.97 o                         
  -4   8   4        275.91        263.05         6.25 o                         
  -2   8   4        879.95        790.20         6.72 o                         
   0   8   4        106.92        123.52         3.21 o                         
   2   8   4        400.13        396.99         6.91 o                         
   4   8   4        817.89        859.26        15.24 o                         
   6   8   4          6.65          5.98         4.72 o                         
  -7   9   4        324.69        343.32        16.04 o                         
  -5   9   4        325.73        321.70         9.56 o                         
  -3   9   4        347.39        380.38         6.42 o                         
  -1   9   4       4282.02       4453.62        46.78 o                         
   1   9   4       3240.35       3367.34        67.61 o                         
   3   9   4        470.28        446.63        13.84 o                         
   5   9   4         15.96         16.88         4.24 o                         
  -6  10   4        123.01        115.98         8.66 o                         
  -4  10   4        355.47        323.44         7.24 o                         
  -2  10   4       3623.15       3701.07        34.90 o                         
   0  10   4        618.00        544.08         9.76 o                         
   2  10   4        818.35        788.42        12.54 o                         
   4  10   4        552.41        532.84        14.88 o                         
   6  10   4         38.69         46.61         6.47 o                         
  -7  11   4          3.39          4.87         4.37 o                         
  -5  11   4        845.17        852.82        16.27 o                         
  -3  11   4       1166.45       1161.14        17.56 o                         
  -1  11   4        768.50        913.75         9.33 o                         
   1  11   4       2066.56       2084.61        33.92 o                         
   3  11   4        610.39        610.68        13.96 o                         
   5  11   4        114.29        112.09        10.55 o                         
  -6  12   4        329.38        325.27        15.11 o                         
  -4  12   4         31.95         26.21         3.53 o                         
  -2  12   4        602.69        599.26         7.00 o                         
   0  12   4       1553.42       1417.36        27.48 o                         
   2  12   4       1219.98       1204.31        22.26 o                         
   4  12   4        420.67        410.57        11.06 o                         
   6  12   4        152.27        173.40        19.85 o                         
  -5  13   4        550.54        537.28        13.61 o                         
  -3  13   4        472.68        453.07         6.91 o                         
  -1  13   4        953.57        995.58        19.46 o                         
   1  13   4         27.37         24.17         2.13 o                         
   3  13   4       1223.19       1246.96        20.97 o                         
   5  13   4        225.07        230.70        11.89 o                         
  -6  14   4        175.04        179.51        10.13 o                         
  -4  14   4        502.96        512.12        12.78 o                         
  -2  14   4        208.28        213.76         4.96 o                         
   0  14   4       1321.51       1261.53        19.73 o                         
   2  14   4        163.35        157.54         5.37 o                         
   4  14   4        472.34        478.49        23.90 o                         
  -5  15   4         92.34         89.79         6.27 o                         
  -3  15   4        829.69        835.80        12.70 o                         
  -1  15   4        199.04        198.29         4.42 o                         
   1  15   4        437.11        447.58         7.61 o                         
   3  15   4        148.11        153.63         6.75 o                         
   5  15   4        366.71        383.83        19.59 o                         
  -6  16   4         83.41         90.23         7.88 o                         
  -4  16   4        552.51        517.28        17.72 o                         
  -2  16   4        502.13        490.64         8.21 o                         
   0  16   4        331.70        334.78         7.12 o                         
   2  16   4        319.84        324.03         7.55 o                         
   4  16   4        140.94        135.74        27.34 o                         
  -5  17   4         40.02         42.33         5.56 o                         
  -3  17   4        730.00        665.81        12.85 o                         
  -1  17   4        697.62        705.98        10.41 o                         
   1  17   4        501.13        479.70         7.79 o                         
   3  17   4         87.82         88.83         5.61 o                         
   5  17   4        228.78        246.40        16.65 o                         
  -6  18   4          1.68         -1.64         4.00 o                         
  -4  18   4        232.12        213.86        10.62 o                         
  -2  18   4        185.56        198.18         6.69 o                         
   0  18   4       1085.26       1085.71        20.84 o                         
   2  18   4        405.74        398.15        10.21 o                         
   4  18   4         24.97         23.07         6.45 o                         
  -5  19   4        195.05        207.81        11.26 o                         
  -3  19   4         83.08         72.42         5.43 o                         
  -1  19   4        550.52        509.51        13.39 o                         
   1  19   4        962.76        905.37        12.65 o                         
   3  19   4         38.90         42.76         4.29 o                         
  -4  20   4          4.45          2.48         3.36 o                         
  -2  20   4         82.04         76.80         4.66 o                         
   0  20   4        144.30        129.58         6.30 o                         
   2  20   4        372.46        370.29         9.51 o                         
   4  20   4        371.62        365.84        17.08 o                         
  -5  21   4        115.40        125.57         9.37 o                         
  -3  21   4        177.74        174.38         8.50 o                         
  -1  21   4         67.14         73.01         5.10 o                         
   1  21   4        659.14        631.13        20.87 o                         
   3  21   4         15.13         11.88         4.76 o                         
  -4  22   4        101.36        106.19         8.48 o                         
  -2  22   4        367.23        354.22        10.79 o                         
   0  22   4         42.35         44.31         4.85 o                         
   2  22   4          2.74          2.15         2.91 o                         
   4  22   4         20.50          8.94         5.11 o                         
  -3  23   4         18.68         19.30         4.08 o                         
  -1  23   4        276.67        273.14        10.78 o                         
   1  23   4        431.11        408.64        18.15 o                         
   3  23   4         39.53         41.64         7.12 o                         
  -4  24   4         49.58         43.82         6.50 o                         
  -2  24   4        210.32        196.15         9.61 o                         
   0  24   4        122.29        134.07         8.68 o                         
   2  24   4         33.99         28.09         5.19 o                         
  -3  25   4        175.30        179.43        11.12 o                         
  -1  25   4         85.93         80.44         6.65 o                         
   1  25   4        102.87        106.78         7.41 o                         
  -2  26   4        187.34        201.24        10.29 o                         
   0  26   4         51.84         48.02         5.57 o                         
   2  26   4         79.01         82.71        11.43 o                         
  -1  27   4         24.91         23.75         4.76 o                         
   1  27   4         98.28        101.58         8.88 o                         
  -7   1   5         28.32         20.66         6.10 o                         
  -5   1   5        316.79        323.46         7.65 o                         
  -3   1   5        218.77        232.99         3.16 o                         
  -1   1   5          7.60         11.19         1.15 o                         
   1   1   5       2196.12       2345.67        29.49 o                         
   3   1   5       2481.48       2502.53        69.79 o                         
   5   1   5         85.17         79.59         8.19 o                         
  -6   2   5        275.94        268.81        11.65 o                         
  -4   2   5       1645.71       1681.94        18.39 o                         
  -2   2   5       1887.02       1936.21        19.60 o                         
   0   2   5       2337.96       2442.25        34.67 o                         
   2   2   5        120.71        119.54         3.39 o                         
   4   2   5        913.19        927.25        31.13 o                         
   6   2   5         55.23         69.28         9.00 o                         
  -7   3   5        115.35        107.69         8.88 o                         
  -5   3   5        258.54        271.68         7.58 o                         
  -3   3   5        443.30        486.08         4.98 o                         
  -1   3   5       1228.29       1153.61        14.90 o                         
   1   3   5       4816.61       4941.32        79.52 o                         
   3   3   5        980.33        973.99        18.93 o                         
   5   3   5        145.74        149.40         8.30 o                         
  -6   4   5         18.13         16.34         3.94 o                         
  -4   4   5        273.33        280.58         4.60 o                         
  -2   4   5       5086.48       4941.58       200.52 o                         
   0   4   5        823.35        804.27         9.22 o                         
   2   4   5        795.37        786.46        12.05 o                         
   4   4   5        516.63        531.98        11.28 o                         
   6   4   5        201.53        216.41        29.49 o                         
  -7   5   5          3.56          4.05         4.00 o                         
  -5   5   5       2549.91       2554.01        64.20 o                         
  -3   5   5       1103.83       1116.75        12.60 o                         
  -1   5   5       1916.70       2145.76        33.62 o                         
   1   5   5       1000.51       1084.92        17.97 o                         
   3   5   5       3388.11       3367.32        48.30 o                         
   5   5   5        659.97        644.49        24.02 o                         
  -6   6   5        346.31        353.93        12.12 o                         
  -4   6   5        868.98        869.14        12.57 o                         
  -2   6   5       5486.90       5589.09        39.54 o                         
   0   6   5       1834.36       1786.50        28.92 o                         
   2   6   5        753.57        722.81        10.71 o                         
   4   6   5         81.59         66.16         4.61 o                         
   6   6   5        483.49        528.80        27.96 o                         
  -7   7   5        376.72        391.43        16.75 o                         
  -5   7   5         41.35         37.98         3.35 o                         
  -3   7   5        453.92        406.31        21.23 o                         
  -1   7   5       1783.00       1736.02        20.26 o                         
   1   7   5       1815.01       1785.39        46.88 o                         
   3   7   5        604.88        552.16        14.81 o                         
   5   7   5        408.88        407.69        15.79 o                         
  -6   8   5        162.36        170.47        10.33 o                         
  -4   8   5       2135.93       2163.56        34.72 o                         
  -2   8   5       3274.81       3370.81        28.87 o                         
   0   8   5       1934.71       1964.35        23.77 o                         
   2   8   5        354.13        358.81         6.95 o                         
   4   8   5        320.37        269.72        10.03 o                         
   6   8   5        433.40        475.92        23.12 o                         
  -7   9   5        251.63        259.84        15.21 o                         
  -5   9   5        408.05        383.54        22.58 o                         
  -3   9   5         16.74         15.17         1.42 o                         
  -1   9   5       1619.40       1675.90        20.91 o                         
   1   9   5       2681.67       2649.72        48.55 o                         
   3   9   5        329.29        313.46         7.46 o                         
   5   9   5        339.49        328.51        14.50 o                         
  -6  10   5         99.74        113.99         7.71 o                         
  -4  10   5        981.13       1000.96        14.89 o                         
  -2  10   5       3301.98       3388.85        27.79 o                         
   0  10   5        212.53        202.53         7.60 o                         
   2  10   5        707.05        703.87        14.26 o                         
   4  10   5         46.31         47.14         5.38 o                         
   6  10   5        175.65        194.85        12.40 o                         
  -7  11   5         15.30         19.64         5.50 o                         
  -5  11   5        243.87        256.34         9.11 o                         
  -3  11   5        597.59        593.24         7.53 o                         
  -1  11   5       2443.49       2464.17        32.29 o                         
   1  11   5        534.23        535.38         9.02 o                         
   3  11   5        340.76        330.40         8.06 o                         
   5  11   5        129.61        143.76        26.91 o                         
  -6  12   5         49.64         50.31         5.84 o                         
  -4  12   5        129.34        130.01         6.05 o                         
  -2  12   5        377.07        382.93         5.93 o                         
   0  12   5         24.62         24.59         2.06 o                         
   2  12   5         85.10         80.16         4.17 o                         
   4  12   5         30.43         37.80         5.07 o                         
  -5  13   5         16.61         14.35         3.53 o                         
  -3  13   5        364.56        368.27         6.83 o                         
  -1  13   5        407.44        395.73         6.61 o                         
   1  13   5        391.15        388.05         7.37 o                         
   3  13   5        265.91        259.60         7.31 o                         
   5  13   5          1.54          0.80         4.22 o                         
  -6  14   5         27.64         20.01         4.72 o                         
  -4  14   5        672.38        613.71        17.57 o                         
  -2  14   5        129.02        119.90         3.62 o                         
   0  14   5        601.35        617.71        16.82 o                         
   2  14   5         24.72         28.07         2.59 o                         
   4  14   5        272.65        289.53        23.57 o                         
  -5  15   5          5.76         10.07         3.28 o                         
  -3  15   5        277.63        255.77         6.92 o                         
  -1  15   5         33.75         34.50         2.32 o                         
   1  15   5        494.77        474.99        13.46 o                         
   3  15   5        165.21        155.61         7.05 o                         
   5  15   5         10.36         11.31         5.44 o                         
  -6  16   5         42.03         57.36         6.58 o                         
  -4  16   5         32.58         39.90         4.93 o                         
  -2  16   5        216.56        235.25         6.99 o                         
   0  16   5       1240.51       1210.61        28.61 o                         
   2  16   5         38.54         39.61         4.41 o                         
   4  16   5        308.02        323.46        17.70 o                         
  -5  17   5        150.43        153.87         9.42 o                         
  -3  17   5        215.05        197.20         6.54 o                         
  -1  17   5        271.80        270.03         5.70 o                         
   1  17   5         73.29         77.22         3.72 o                         
   3  17   5       1205.07       1175.62        34.70 o                         
   5  17   5        164.33        172.72        14.35 o                         
  -6  18   5         35.55         33.38         6.70 o                         
  -4  18   5        402.42        412.54        17.08 o                         
  -2  18   5         11.30         12.53         2.75 o                         
   0  18   5       2188.99       2113.03        49.59 o                         
   2  18   5        139.89        130.82         5.39 o                         
   4  18   5        232.21        207.83        15.09 o                         
  -5  19   5        181.65        175.47        10.55 o                         
  -3  19   5        826.43        816.90        14.55 o                         
  -1  19   5        137.45        148.81         5.57 o                         
   1  19   5        228.64        223.31         7.71 o                         
   3  19   5        520.13        546.93        16.09 o                         
  -4  20   5        200.51        198.11        12.56 o                         
  -2  20   5        248.36        274.60        11.86 o                         
   0  20   5        584.79        542.42        13.34 o                         
   2  20   5         36.03         33.81         3.51 o                         
   4  20   5        186.19        205.58        13.36 o                         
  -5  21   5        241.68        260.56        13.20 o                         
  -3  21   5         81.54         75.70         5.98 o                         
  -1  21   5        161.91        145.83         6.96 o                         
   1  21   5        281.35        262.09        10.18 o                         
   3  21   5        384.38        392.84        19.30 o                         
  -4  22   5        427.49        443.96        18.91 o                         
  -2  22   5        217.18        200.08         8.39 o                         
   0  22   5         16.76         14.48         3.62 o                         
   2  22   5          4.72          0.20         2.96 o                         
  -3  23   5         25.73         28.61         5.25 o                         
  -1  23   5         62.48         60.85         5.83 o                         
   1  23   5        478.14        467.27        14.11 o                         
   3  23   5          3.20          3.85         4.54 o                         
  -4  24   5          8.05          4.40         4.14 o                         
  -2  24   5         87.80         86.07         6.81 o                         
   0  24   5         49.15         55.36         5.78 o                         
   2  24   5          4.22          2.58         4.53 o                         
  -3  25   5         78.90         89.75         8.33 o                         
  -1  25   5         43.46         48.03         5.61 o                         
   1  25   5        207.20        203.83        10.09 o                         
  -2  26   5         59.68         75.34         6.85 o                         
   0  26   5          4.16          5.07         3.62 o                         
  -1  27   5        194.95        225.17        11.06 o                         
  -6   0   6       1517.59       1088.32       354.31 o                         
  -4   0   6        959.97        972.07        24.74 o                         
  -2   0   6       1033.79        998.88        23.48 o                         
   0   0   6       4667.27       4599.71        98.70 o                         
   2   0   6       5137.13       5083.35       224.76 o                         
   4   0   6        147.50        148.01        14.31 o                         
   6   0   6        215.01        228.22        22.66 o                         
  -7   1   6          5.43          2.62         4.62 o                         
  -5   1   6        294.06        278.38         8.77 o                         
  -3   1   6       1765.90       1753.56        38.72 o                         
  -1   1   6       4636.60       4684.67        95.46 o                         
   1   1   6       1057.14       1143.05        21.05 o                         
   3   1   6        690.37        648.72        19.53 o                         
   5   1   6        267.45        275.57        16.89 o                         
  -6   2   6       1513.13       1500.93        34.02 o                         
  -4   2   6        234.42        238.22         3.51 o                         
  -2   2   6        538.54        514.58         7.16 o                         
   0   2   6        723.86        859.16        18.41 o                         
   2   2   6       1800.13       1684.76        29.15 o                         
   4   2   6        967.14        961.11        24.89 o                         
   6   2   6         19.29         15.04         6.19 o                         
  -7   3   6         27.58         32.54         5.78 o                         
  -5   3   6        108.55        112.91         4.70 o                         
  -3   3   6       1881.51       2021.69        22.99 o                         
  -1   3   6        328.81        329.40         5.02 o                         
   1   3   6       3992.12       4123.20        53.00 o                         
   3   3   6        318.40        315.06         7.45 o                         
   5   3   6        299.23        309.93        16.64 o                         
  -6   4   6         89.30         95.98         6.92 o                         
  -4   4   6        108.22        129.37         3.64 o                         
  -2   4   6        739.13        706.06         8.42 o                         
   0   4   6        129.13        138.90         3.56 o                         
   2   4   6        910.82        946.26        15.17 o                         
   4   4   6        585.91        566.66        19.97 o                         
   6   4   6        129.30        132.70        18.08 o                         
  -7   5   6         17.29         21.37         5.29 o                         
  -5   5   6         88.68         87.58         4.89 o                         
  -3   5   6        133.61        150.85         3.06 o                         
  -1   5   6        899.38        940.03        17.98 o                         
   1   5   6        267.25        295.70         5.16 o                         
   3   5   6        891.41        848.59        13.84 o                         
   5   5   6        367.64        358.82        18.30 o                         
  -6   6   6        109.90        106.04         7.86 o                         
  -4   6   6       1530.54       1525.03        24.96 o                         
  -2   6   6        409.97        426.53         5.33 o                         
   0   6   6       1610.18       1664.83        19.97 o                         
   2   6   6        477.70        511.74        14.00 o                         
   4   6   6        406.61        415.33        11.35 o                         
   6   6   6          9.99          7.33         5.63 o                         
  -7   7   6        120.90        118.89         9.78 o                         
  -5   7   6         46.84         45.88         3.90 o                         
  -3   7   6        294.89        272.96         4.92 o                         
  -1   7   6        351.51        372.40         7.59 o                         
   1   7   6        103.12         87.28         2.98 o                         
   3   7   6        243.87        229.04         7.18 o                         
   5   7   6          5.80          6.01         4.55 o                         
  -6   8   6         31.46         27.58         4.37 o                         
  -4   8   6       1609.61       1594.69        32.36 o                         
  -2   8   6       1852.91       1979.43        26.41 o                         
   0   8   6        136.24        132.62         4.26 o                         
   2   8   6        196.39        207.57         6.41 o                         
   4   8   6        119.62        117.68         7.99 o                         
   6   8   6         48.74         50.67         9.02 o                         
  -7   9   6        163.20        181.17        12.05 o                         
  -5   9   6        119.11         94.10        17.06 o                         
  -3   9   6        244.51        239.46         4.47 o                         
  -1   9   6        707.65        688.30         9.91 o                         
   1   9   6       1206.83       1248.29        24.17 o                         
   3   9   6        463.13        475.28        13.18 o                         
   5   9   6         96.20        105.93         8.94 o                         
  -6  10   6         34.42         33.40         4.82 o                         
  -4  10   6        258.06        261.92         5.98 o                         
  -2  10   6         99.76         96.03         2.89 o                         
   0  10   6       4276.67       4114.12       101.98 o                         
   2  10   6          5.59          6.41         2.07 o                         
   4  10   6        685.62        679.80        23.74 o                         
  -7  11   6         48.81         56.55         7.55 o                         
  -5  11   6        220.22        211.57         8.41 o                         
  -3  11   6        818.89        833.46        13.31 o                         
  -1  11   6       1513.84       1502.39        21.34 o                         
   1  11   6         76.73         73.65         3.36 o                         
   3  11   6        605.24        572.99        17.07 o                         
   5  11   6        296.67        323.37        12.60 o                         
  -6  12   6        234.62        243.65        11.41 o                         
  -4  12   6        609.35        581.97        12.25 o                         
  -2  12   6        357.56        354.90         5.87 o                         
   0  12   6        353.69        352.99         7.05 o                         
   2  12   6        807.13        718.83        23.64 o                         
   4  12   6        355.69        365.05        13.90 o                         
  -5  13   6         54.16         46.32         4.47 o                         
  -3  13   6       2782.93       2831.40        29.20 o                         
  -1  13   6       2338.36       2264.11        36.11 o                         
   1  13   6        184.85        192.79         5.55 o                         
   3  13   6        224.25        226.60         7.93 o                         
   5  13   6         86.17         82.22         8.19 o                         
  -6  14   6        374.47        392.49        14.84 o                         
  -4  14   6        176.53        148.83         7.02 o                         
  -2  14   6        185.59        186.73         4.51 o                         
   0  14   6        672.97        653.76        16.89 o                         
   2  14   6        372.07        343.38         9.62 o                         
   4  14   6        293.89        349.00        33.85 o                         
  -5  15   6        150.82        152.16         8.88 o                         
  -3  15   6         85.40        101.28         4.67 o                         
  -1  15   6       1453.52       1419.46        22.67 o                         
   1  15   6        502.31        496.68        15.71 o                         
   3  15   6        778.07        750.43        35.45 o                         
   5  15   6         40.24         43.39         8.00 o                         
  -6  16   6        197.34        223.35        11.76 o                         
  -4  16   6         81.87         74.82         6.27 o                         
  -2  16   6        234.28        231.65         7.05 o                         
   0  16   6        110.19        120.16         4.28 o                         
   2  16   6        879.58        855.35        18.05 o                         
   4  16   6         46.08         54.77         8.40 o                         
  -5  17   6         92.41         81.33         7.18 o                         
  -3  17   6         47.32         50.56         3.74 o                         
  -1  17   6        491.77        479.49        11.94 o                         
   1  17   6        778.55        627.50        79.45 o                         
   3  17   6        116.78        109.21        10.66 o                         
  -4  18   6        115.86        123.48         8.20 o                         
  -2  18   6         13.91         15.91         2.98 o                         
   0  18   6         71.99         69.05         3.91 o                         
   2  18   6        112.04        103.86         5.72 o                         
   4  18   6        331.94        368.36        20.08 o                         
  -5  19   6         17.95         26.30         5.21 o                         
  -3  19   6         17.89         16.29         2.77 o                         
  -1  19   6         67.29         66.83         4.90 o                         
   1  19   6        186.72        170.44         7.85 o                         
   3  19   6        113.02        110.04        11.20 o                         
  -4  20   6         39.00         46.12         5.85 o                         
  -2  20   6         29.24         24.09         3.57 o                         
   0  20   6         21.88         27.15         4.10 o                         
   2  20   6        285.26        280.26        12.16 o                         
  -5  21   6        152.36        144.52        10.22 o                         
  -3  21   6         13.59         10.20         3.92 o                         
  -1  21   6        225.26        205.78         9.31 o                         
   1  21   6        162.85        160.75         8.69 o                         
   3  21   6         50.72         62.71        10.23 o                         
  -4  22   6         14.71          9.60         4.92 o                         
  -2  22   6         19.86         29.51         3.97 o                         
   0  22   6        188.95        195.85         9.35 o                         
   2  22   6        163.56        156.27         8.57 o                         
  -3  23   6         89.06        104.07         8.41 o                         
  -1  23   6         59.67         66.44         6.07 o                         
   1  23   6        217.17        214.18         9.98 o                         
  -2  24   6        102.72        108.08         7.65 o                         
   0  24   6        154.46        159.28         8.92 o                         
   2  24   6        153.67        161.52        12.34 o                         
  -3  25   6        120.58        125.96         9.63 o                         
  -1  25   6         60.49         76.73         6.81 o                         
   1  25   6         81.33         85.26         7.11 o                         
  -2  26   6         25.45         24.30         4.91 o                         
   0  26   6        331.41        347.61        15.09 o                         
  -7   1   7          4.10         -3.97         5.25 o                         
  -5   1   7        381.75        367.70        10.48 o                         
  -3   1   7        385.19        398.96        10.97 o                         
  -1   1   7        228.07        232.09         5.22 o                         
   1   1   7        310.99        359.85         8.61 o                         
   3   1   7        351.94        345.74         7.49 o                         
   5   1   7         30.67         32.79         6.77 o                         
  -6   2   7         47.41         43.23         5.70 o                         
  -4   2   7        445.23        445.40         7.21 o                         
  -2   2   7        663.36        674.98        11.15 o                         
   0   2   7       1700.69       1772.16        38.25 o                         
   2   2   7         15.44         16.68         2.26 o                         
   4   2   7         55.63         64.34         4.96 o                         
  -7   3   7        479.44        514.88        22.70 o                         
  -5   3   7        605.61        580.10        12.11 o                         
  -3   3   7        664.24        663.37         9.49 o                         
  -1   3   7        417.14        412.64         6.03 o                         
   1   3   7       1379.61       1419.13        29.92 o                         
   3   3   7        788.64        780.86        15.92 o                         
   5   3   7        373.71        409.86        19.97 o                         
  -6   4   7        282.98        283.60        10.87 o                         
  -4   4   7        125.83        116.98         3.65 o                         
  -2   4   7        601.45        587.45         7.10 o                         
   0   4   7         61.55         52.47         2.53 o                         
   2   4   7        570.04        568.73        16.48 o                         
   4   4   7        471.73        473.83        12.28 o                         
  -7   5   7        144.75        164.04        11.16 o                         
  -5   5   7        596.26        562.35        14.22 o                         
  -3   5   7       1360.38       1376.79        13.67 o                         
  -1   5   7        711.66        720.07        12.53 o                         
   1   5   7       1255.50       1188.80        23.11 o                         
   3   5   7        228.18        233.41         7.23 o                         
   5   5   7        121.28        115.59        11.39 o                         
  -6   6   7         29.87         27.01         4.39 o                         
  -4   6   7        977.59        987.60        10.02 o                         
  -2   6   7        252.69        244.65         4.79 o                         
   0   6   7       2955.88       3028.08        50.88 o                         
   2   6   7        477.73        460.72         9.00 o                         
   4   6   7        282.92        278.26        12.49 o                         
  -7   7   7        203.29        215.01        12.80 o                         
  -5   7   7        768.97        741.58        17.09 o                         
  -3   7   7        503.51        494.57         6.48 o                         
  -1   7   7       1376.21       1322.21        25.10 o                         
   1   7   7        362.93        340.85         7.15 o                         
   3   7   7       1189.91       1190.30        24.29 o                         
   5   7   7        251.95        252.56        19.06 o                         
  -6   8   7        428.16        433.91        14.18 o                         
  -4   8   7        342.91        335.63         6.75 o                         
  -2   8   7       1280.03       1306.20        18.31 o                         
   0   8   7        932.27        925.84        15.20 o                         
   2   8   7       1314.77       1281.06        30.21 o                         
   4   8   7        170.09        183.49        10.08 o                         
  -7   9   7         32.59         40.88         6.67 o                         
  -5   9   7        932.44        871.62        18.88 o                         
  -3   9   7        304.99        288.13        20.75 o                         
  -1   9   7        171.58        172.99         4.64 o                         
   1   9   7        213.24        179.01         4.82 o                         
   3   9   7        612.45        589.91        12.47 o                         
   5   9   7         70.10         65.79         9.55 o                         
  -6  10   7         29.18         28.21         4.77 o                         
  -4  10   7        353.78        378.30         7.49 o                         
  -2  10   7        422.95        406.87        11.37 o                         
   0  10   7        241.81        235.66         5.70 o                         
   2  10   7        341.07        355.50         9.56 o                         
   4  10   7        172.23        178.39        10.36 o                         
  -5  11   7         36.72         37.22         4.16 o                         
  -3  11   7         86.21         77.56         3.12 o                         
  -1  11   7          0.36          0.74         1.35 o                         
   1  11   7       1560.76       1500.36        34.01 o                         
   3  11   7         97.34         88.86         6.15 o                         
   5  11   7        128.69        137.81        13.47 o                         
  -6  12   7         27.75         37.17         6.23 o                         
  -4  12   7         12.20         12.75         2.49 o                         
  -2  12   7        429.62        443.60         7.97 o                         
   0  12   7       1764.59       1718.59        37.72 o                         
   2  12   7        296.65        279.47         7.77 o                         
   4  12   7        142.28        152.62        11.77 o                         
  -5  13   7         60.98         61.90         5.26 o                         
  -3  13   7       1393.61       1360.04        18.83 o                         
  -1  13   7       2357.36       2329.60        44.60 o                         
   1  13   7        211.91        204.89         8.94 o                         
   3  13   7        269.33        258.27        10.37 o                         
   5  13   7        146.36        170.39        11.60 o                         
  -6  14   7         66.99         84.81         7.60 o                         
  -4  14   7        576.99        510.12        12.72 o                         
  -2  14   7        381.64        356.10         6.71 o                         
   0  14   7       1386.82       1276.03        34.01 o                         
   2  14   7        395.74        361.82         9.18 o                         
   4  14   7        446.00        452.64        17.51 o                         
  -5  15   7          4.98          2.05         2.69 o                         
  -3  15   7        190.47        192.24         6.43 o                         
  -1  15   7        406.89        426.68        10.00 o                         
   1  15   7        150.26        147.81         5.85 o                         
   3  15   7        180.61        193.54        10.58 o                         
  -6  16   7         17.30         17.89         4.64 o                         
  -4  16   7        448.25        442.29        14.23 o                         
  -2  16   7         25.13         33.31         3.24 o                         
   0  16   7        754.40        712.66        16.69 o                         
   2  16   7         83.52         99.07         5.50 o                         
   4  16   7          5.40          8.86         5.99 o                         
  -5  17   7        160.87        177.37        10.29 o                         
  -3  17   7        114.02        120.04         5.47 o                         
  -1  17   7        260.48        256.24         8.45 o                         
   1  17   7         43.29         41.28         4.30 o                         
   3  17   7        222.84        231.94        15.19 o                         
  -4  18   7        110.18        103.22         7.69 o                         
  -2  18   7        207.34        199.44         7.62 o                         
   0  18   7         32.28         36.18         4.25 o                         
   2  18   7        279.75        253.68        12.70 o                         
   4  18   7        257.88        275.93        34.31 o                         
  -5  19   7          4.40          4.85         3.78 o                         
  -3  19   7        171.98        165.53         8.19 o                         
  -1  19   7        237.11        232.80         8.54 o                         
   1  19   7        248.50        232.34        10.42 o                         
   3  19   7        115.74        106.70        11.29 o                         
  -4  20   7        103.62        100.65         9.60 o                         
  -2  20   7        162.60        177.34         7.18 o                         
   0  20   7        609.01        576.45        15.80 o                         
   2  20   7         29.64         24.51         4.49 o                         
  -3  21   7         85.24         78.20         7.18 o                         
  -1  21   7        476.19        495.89        14.42 o                         
   1  21   7        425.91        395.64        17.81 o                         
   3  21   7        134.91        127.75        10.35 o                         
  -4  22   7        129.02        144.54        11.75 o                         
  -2  22   7         92.77         94.03         6.31 o                         
   0  22   7        217.76        221.95        10.13 o                         
   2  22   7         73.16         66.61         6.20 o                         
  -3  23   7         60.77         72.88         7.35 o                         
  -1  23   7        154.49        158.72         8.91 o                         
   1  23   7        236.12        217.67        10.40 o                         
  -2  24   7        344.88        388.52        12.47 o                         
   0  24   7          0.19          0.26         3.42 o                         
  -1  25   7         76.90         81.47         7.10 o                         
   1  25   7         82.31         88.54         7.50 o                         
  -6   0   8        398.51        367.81        17.16 o                         
  -4   0   8        105.95        116.14         5.88 o                         
  -2   0   8       1620.06       1582.02        61.58 o                         
   0   0   8        872.17        902.65        30.83 o                         
   2   0   8       3300.00       3089.09       112.56 o                         
   4   0   8        516.36        516.61        29.44 o                         
  -7   1   8        138.63        117.39        11.54 o                         
  -5   1   8        372.67        373.97         8.98 o                         
  -3   1   8       1714.51       1796.41        23.97 o                         
  -1   1   8       2793.70       3019.22        64.89 o                         
   1   1   8        212.39        199.58         9.59 o                         
   3   1   8       1193.11       1189.60        25.45 o                         
   5   1   8        525.09        524.05        35.12 o                         
  -6   2   8        150.68        143.52         9.33 o                         
  -4   2   8        916.99        925.01        11.10 o                         
  -2   2   8        393.56        382.60         6.59 o                         
   0   2   8        776.06        761.89        14.04 o                         
   2   2   8       2605.99       2624.06        65.97 o                         
   4   2   8        144.11        132.83         9.52 o                         
  -7   3   8        108.17        108.73        11.37 o                         
  -5   3   8         10.03          9.41         2.32 o                         
  -3   3   8        113.31        116.75         3.24 o                         
  -1   3   8       1283.43       1346.12        21.03 o                         
   1   3   8        750.71        757.72        14.03 o                         
   3   3   8         84.66         91.42         6.32 o                         
   5   3   8        489.64        555.57        24.37 o                         
  -6   4   8        120.73        114.16         7.32 o                         
  -4   4   8        272.16        277.35         5.74 o                         
  -2   4   8        212.61        214.61         5.38 o                         
   0   4   8        323.17        315.02         8.64 o                         
   2   4   8        100.49         97.89         4.47 o                         
   4   4   8        261.46        257.80        15.52 o                         
  -7   5   8        242.69        253.07        13.66 o                         
  -5   5   8        643.98        614.65        14.96 o                         
  -3   5   8         76.91         76.40         2.76 o                         
  -1   5   8         26.83         25.19         2.17 o                         
   1   5   8        146.12        144.99         5.93 o                         
   3   5   8        238.36        245.90         7.69 o                         
   5   5   8         17.54          6.31         5.33 o                         
  -6   6   8         47.59         50.56         5.41 o                         
  -4   6   8        405.13        412.83        11.06 o                         
  -2   6   8        157.55        154.49         4.34 o                         
   0   6   8        553.16        561.18        10.07 o                         
   2   6   8        386.70        353.58         8.78 o                         
   4   6   8        190.53        201.36        11.42 o                         
  -7   7   8          5.00          1.28         4.22 o                         
  -5   7   8        302.13        303.42        11.10 o                         
  -3   7   8        635.85        641.58         8.09 o                         
  -1   7   8        283.89        295.26         6.31 o                         
   1   7   8          6.35          8.36         1.86 o                         
   3   7   8        180.66        179.79         6.96 o                         
   5   7   8         24.15         13.56         6.24 o                         
  -6   8   8          0.04          1.09         2.92 o                         
  -4   8   8        274.93        280.08         7.21 o                         
  -2   8   8        376.71        382.58         8.39 o                         
   0   8   8         14.61         17.72         2.08 o                         
   2   8   8          2.69          2.65         2.06 o                         
   4   8   8        340.43        314.08        18.70 o                         
  -7   9   8         61.10         60.47         7.84 o                         
  -5   9   8        159.23        164.51         8.62 o                         
  -3   9   8        240.91        244.76         5.20 o                         
  -1   9   8        744.32        727.84        16.93 o                         
   1   9   8        218.09        192.76         5.90 o                         
   3   9   8         23.49         27.77         3.94 o                         
   5   9   8         49.13         59.58         9.85 o                         
  -6  10   8        129.92        139.53         8.77 o                         
  -4  10   8        221.32        181.46        20.47 o                         
  -2  10   8       1533.92       1521.18        25.59 o                         
   0  10   8        648.91        606.49        12.91 o                         
   2  10   8        293.13        298.31         7.20 o                         
   4  10   8        339.46        325.37        20.71 o                         
  -5  11   8        129.37        134.81         8.19 o                         
  -3  11   8        684.43        674.99         9.48 o                         
  -1  11   8        105.29        102.88         4.27 o                         
   1  11   8        399.44        347.34        10.98 o                         
   3  11   8        374.26        392.69        12.60 o                         
  -6  12   8        248.26        251.22        11.90 o                         
  -4  12   8        147.05        154.55         6.22 o                         
  -2  12   8       1194.98       1182.74        16.47 o                         
   0  12   8        679.35        698.99        12.83 o                         
   2  12   8        579.03        553.56        13.72 o                         
   4  12   8        330.41        298.67        19.50 o                         
  -5  13   8         11.80         13.34         3.99 o                         
  -3  13   8        252.81        269.43         7.38 o                         
  -1  13   8       1086.98        954.65        82.82 o                         
   1  13   8       1094.22       1037.87        15.97 o                         
   3  13   8         33.95         33.27         4.59 o                         
  -6  14   8         10.72          8.37         4.08 o                         
  -4  14   8        158.24        167.07         7.64 o                         
  -2  14   8         16.78         20.46         2.63 o                         
   0  14   8       1844.24       1824.01        32.84 o                         
   2  14   8        722.94        693.89        12.58 o                         
   4  14   8        199.16        203.65        16.83 o                         
  -5  15   8        196.12        213.03        10.80 o                         
  -3  15   8       1069.97       1044.01        15.06 o                         
  -1  15   8        134.38        128.59         5.12 o                         
   1  15   8          0.43         -0.07         1.98 o                         
   3  15   8        521.96        514.57        15.60 o                         
  -4  16   8        125.92        117.06         9.56 o                         
  -2  16   8        538.79        513.26        10.98 o                         
   0  16   8          8.59          6.84         2.57 o                         
   2  16   8        405.80        381.96        13.36 o                         
   4  16   8         76.95         75.91        11.44 o                         
  -5  17   8         58.52         56.63         7.68 o                         
  -3  17   8         90.25         82.18         5.37 o                         
  -1  17   8        154.21        152.04         6.87 o                         
   1  17   8        223.47        207.38         8.14 o                         
   3  17   8         32.14         23.93         5.44 o                         
  -4  18   8         73.27         56.53         7.44 o                         
  -2  18   8        147.13        160.69         6.67 o                         
   0  18   8        165.22        153.40         7.98 o                         
   2  18   8          2.06          4.22         3.71 o                         
  -5  19   8         18.10         21.10         5.84 o                         
  -3  19   8         55.57         45.89         4.97 o                         
  -1  19   8         54.05         49.04         4.67 o                         
   1  19   8        153.06        146.05         8.91 o                         
   3  19   8         36.76         34.00         6.29 o                         
  -4  20   8         26.24         25.21         6.03 o                         
  -2  20   8        184.37        184.54         8.16 o                         
   0  20   8          5.42          6.60         3.33 o                         
   2  20   8         32.48         27.65         5.02 o                         
  -3  21   8         71.56         83.72         7.68 o                         
  -1  21   8         48.30         53.06         5.13 o                         
   1  21   8          9.02          6.38         3.91 o                         
  -4  22   8        367.44        379.12        18.58 o                         
  -2  22   8          4.57          6.70         3.25 o                         
   0  22   8          2.88         -1.86         3.13 o                         
   2  22   8         16.38         10.36         5.04 o                         
  -3  23   8         34.77         33.35         5.77 o                         
  -1  23   8        218.27        231.29         9.88 o                         
   1  23   8         22.90         20.38         4.59 o                         
  -2  24   8        198.31        225.51        11.00 o                         
   0  24   8        235.12        241.94        11.36 o                         
  -1  25   8         44.14         43.89         5.31 o                         
  -7   1   9         95.59         83.06        10.19 o                         
  -5   1   9         92.31         99.21         5.03 o                         
  -3   1   9        220.41        222.36         5.15 o                         
  -1   1   9        853.43        937.88        21.70 o                         
   1   1   9        296.16        307.33         9.08 o                         
   3   1   9         81.12         75.59         4.69 o                         
   5   1   9         87.02         97.34        17.13 o                         
  -6   2   9         19.98         23.78         6.02 o                         
  -4   2   9        298.71        299.97         7.30 o                         
  -2   2   9         75.71         70.29         3.30 o                         
   0   2   9        794.50        759.64        14.54 o                         
   2   2   9         79.30         85.07         4.93 o                         
   4   2   9        337.16        350.44        15.91 o                         
  -7   3   9         71.40         87.01        10.49 o                         
  -5   3   9        460.46        481.46        11.56 o                         
  -3   3   9         92.79         98.47         3.58 o                         
  -1   3   9        108.48        106.04         3.34 o                         
   1   3   9       1217.09       1244.31        18.34 o                         
   3   3   9         15.63         14.27         2.92 o                         
   5   3   9         48.71         54.30         9.18 o                         
  -6   4   9        310.33        305.37        11.68 o                         
  -4   4   9        924.27        929.34        12.75 o                         
  -2   4   9        706.17        754.33         9.47 o                         
   0   4   9        211.76        219.02         6.18 o                         
   2   4   9        478.61        505.17        10.62 o                         
   4   4   9        208.09        212.57        12.29 o                         
  -7   5   9        340.43        375.37        16.56 o                         
  -5   5   9        144.64        144.37         6.76 o                         
  -3   5   9        112.40        100.23         3.75 o                         
  -1   5   9        667.13        663.17        15.59 o                         
   1   5   9        843.68        821.78        15.32 o                         
   3   5   9        798.11        774.65        25.87 o                         
   5   5   9        279.71        307.55        19.69 o                         
  -6   6   9         56.10         62.66         6.16 o                         
  -4   6   9        139.02        142.81         5.17 o                         
  -2   6   9        636.21        644.11        13.65 o                         
   0   6   9       1911.30       1917.54        51.97 o                         
   2   6   9        213.75        204.81         6.96 o                         
   4   6   9        229.24        260.69        13.61 o                         
  -7   7   9          5.56          6.67         4.65 o                         
  -5   7   9         81.77         82.36         6.35 o                         
  -3   7   9        770.99        788.47        10.74 o                         
  -1   7   9       1894.23       1842.98        51.54 o                         
   1   7   9       1055.20       1013.04        19.61 o                         
   3   7   9        466.92        461.12        17.31 o                         
  -6   8   9         56.61         65.81         6.36 o                         
  -4   8   9        242.48        238.63         8.37 o                         
  -2   8   9       3382.04       3408.47        50.17 o                         
   0   8   9        117.91        110.01         4.78 o                         
   2   8   9        851.54        866.53        18.12 o                         
   4   8   9         43.74         36.25         7.96 o                         
  -5   9   9         14.44         14.68         3.83 o                         
  -3   9   9        358.57        370.60         7.06 o                         
  -1   9   9        134.33        119.31         4.84 o                         
   1   9   9        748.27        659.78        13.90 o                         
   3   9   9        211.02        201.61        11.90 o                         
  -6  10   9         32.78         35.54         5.26 o                         
  -4  10   9         42.03         41.73         4.17 o                         
  -2  10   9        822.63        818.96        12.42 o                         
   0  10   9        678.92        681.71        21.36 o                         
   2  10   9         61.97         59.00         4.10 o                         
   4  10   9        103.88         87.77        11.34 o                         
  -5  11   9         57.30         50.09         5.51 o                         
  -3  11   9        159.06        148.51         8.40 o                         
  -1  11   9        498.94        526.32        11.77 o                         
   1  11   9        230.97        195.18         6.65 o                         
   3  11   9          3.10          2.54         3.80 o                         
  -6  12   9         53.52         54.82         6.34 o                         
  -4  12   9        143.07        150.53         7.19 o                         
  -2  12   9         84.39         81.74         3.91 o                         
   0  12   9        211.11        199.39         7.46 o                         
   2  12   9         80.52         68.41         4.84 o                         
   4  12   9         13.27         18.58         7.15 o                         
  -5  13   9        149.12        146.11         9.00 o                         
  -3  13   9         25.25         25.39         3.32 o                         
  -1  13   9        271.74        277.56        11.55 o                         
   1  13   9          8.52          6.62         2.35 o                         
   3  13   9          4.64          1.48         3.91 o                         
  -6  14   9         39.94         50.35         6.46 o                         
  -4  14   9        429.89        404.86        16.62 o                         
  -2  14   9        247.12        217.51         7.89 o                         
   0  14   9        572.04        520.48        10.98 o                         
   2  14   9         13.21         12.13         3.62 o                         
   4  14   9         26.19         22.41         7.74 o                         
  -5  15   9        178.30        187.00        10.37 o                         
  -3  15   9        318.93        341.19        10.78 o                         
  -1  15   9        700.64        690.74        12.75 o                         
   1  15   9          3.67          2.05         2.60 o                         
   3  15   9        180.48        161.65        15.20 o                         
  -4  16   9        217.40        177.61        11.78 o                         
  -2  16   9         97.94        127.72         6.44 o                         
   0  16   9        354.41        323.58        11.10 o                         
   2  16   9         13.24         17.18         4.12 o                         
  -5  17   9         64.83         62.51         8.11 o                         
  -3  17   9         80.01         78.38         5.46 o                         
  -1  17   9        247.36        251.65        10.05 o                         
   1  17   9        198.04        199.22         8.30 o                         
   3  17   9         79.85         71.60        11.05 o                         
  -4  18   9        434.52        410.66        18.16 o                         
  -2  18   9         70.48         65.50         5.15 o                         
   0  18   9         85.67         87.44         6.55 o                         
   2  18   9         38.35         44.79         5.80 o                         
  -3  19   9        175.83        189.13         9.22 o                         
  -1  19   9         43.46         52.98         4.98 o                         
   1  19   9        188.80        186.22         9.32 o                         
  -4  20   9        156.29        157.78        12.16 o                         
  -2  20   9         24.50         29.07         4.17 o                         
   0  20   9        366.74        362.68        12.85 o                         
   2  20   9        136.71        123.07         8.15 o                         
  -3  21   9         28.27         25.75         5.26 o                         
  -1  21   9        264.12        262.97        11.92 o                         
   1  21   9         63.02         60.50         6.19 o                         
  -2  22   9        130.01        169.54         9.50 o                         
   0  22   9         20.46         23.34         4.36 o                         
  -1  23   9         52.78         55.83         5.63 o                         
  -6   0  10        277.82        300.13        23.05 o                         
  -4   0  10         36.01         36.16         4.92 o                         
  -2   0  10         60.50         54.76         4.61 o                         
   0   0  10       2528.26       2552.83        82.24 o                         
   2   0  10        431.17        458.96        30.35 o                         
   4   0  10        331.80        357.43        27.63 o                         
  -7   1  10         73.73         83.31        10.30 o                         
  -5   1  10          5.47          5.52         2.29 o                         
  -3   1  10        328.80        328.54         6.53 o                         
  -1   1  10        511.66        514.14        12.31 o                         
   1   1  10        774.72        764.49        15.38 o                         
   3   1  10        574.73        566.07        23.56 o                         
  -6   2  10         67.20         71.70         7.18 o                         
  -4   2  10        269.72        284.99         8.08 o                         
  -2   2  10        369.53        372.27         7.66 o                         
   0   2  10         23.04         22.52         3.40 o                         
   2   2  10         82.76         72.17         5.11 o                         
   4   2  10        494.78        500.62        19.38 o                         
  -5   3  10        149.56        143.14         6.87 o                         
  -3   3  10        348.80        321.40        29.32 o                         
  -1   3  10        161.59        169.94         5.79 o                         
   1   3  10       1074.33       1068.08        18.45 o                         
   3   3  10        146.43        141.05        10.30 o                         
  -6   4  10         86.39         86.09         6.83 o                         
  -4   4  10         55.56         60.88         4.20 o                         
  -2   4  10        636.82        691.21        15.98 o                         
   0   4  10        885.94        835.36        19.73 o                         
   2   4  10        161.03        148.22         7.48 o                         
   4   4  10        164.82        171.44        11.87 o                         
  -5   5  10         78.32         78.89         5.37 o                         
  -3   5  10        752.03        768.93        10.68 o                         
  -1   5  10         72.53         81.75         4.18 o                         
   1   5  10        615.11        636.11        21.74 o                         
   3   5  10         32.67         29.50         5.66 o                         
  -6   6  10         10.02          4.85         3.44 o                         
  -4   6  10        747.21        718.85        14.38 o                         
  -2   6  10        232.13        235.38         7.30 o                         
   0   6  10        728.25        748.50        24.30 o                         
   2   6  10          0.37         -1.45         2.37 o                         
   4   6  10        233.13        245.69        17.94 o                         
  -5   7  10        154.60        124.45         7.73 o                         
  -3   7  10        589.28        589.35         9.56 o                         
  -1   7  10        196.55        197.62         7.06 o                         
   1   7  10         54.32         56.78         4.46 o                         
   3   7  10        133.92        150.29        10.75 o                         
  -6   8  10         18.24          9.80         3.80 o                         
  -4   8  10        138.50        138.09         6.77 o                         
  -2   8  10        204.08        197.06         6.34 o                         
   0   8  10        207.38        191.90         6.42 o                         
   2   8  10         78.26         60.65         7.13 o                         
   4   8  10          7.14          4.95         5.56 o                         
  -5   9  10        171.60        171.78         9.19 o                         
  -3   9  10        119.76        117.65         5.10 o                         
  -1   9  10        295.98        310.69        10.41 o                         
   1   9  10        415.83        392.00        12.15 o                         
   3   9  10         44.63         53.60         7.15 o                         
  -6  10  10         11.34          9.54         4.09 o                         
  -4  10  10        206.55        220.34        10.72 o                         
  -2  10  10        702.38        673.65        13.36 o                         
   0  10  10        305.57        332.62        10.97 o                         
   2  10  10         36.75         37.19         6.13 o                         
   4  10  10         60.37         43.64         9.28 o                         
  -5  11  10        219.69        224.11        10.69 o                         
  -3  11  10        807.89        810.76        14.65 o                         
  -1  11  10         25.28         22.57         2.85 o                         
   1  11  10        600.26        580.99        25.85 o                         
   3  11  10        135.48        141.99        10.93 o                         
  -6  12  10        291.90        339.20        14.11 o                         
  -4  12  10        162.69        178.83         8.04 o                         
  -2  12  10        261.70        253.00         8.41 o                         
   0  12  10         90.25         86.66         5.66 o                         
   2  12  10        194.34        217.28        13.04 o                         
  -5  13  10        235.19        257.83        11.81 o                         
  -3  13  10         29.53         21.77         3.28 o                         
  -1  13  10        294.98        305.08         8.52 o                         
   1  13  10         55.58         51.16         5.43 o                         
   3  13  10        639.94        657.38        23.04 o                         
  -4  14  10         99.56         90.19         8.57 o                         
  -2  14  10        205.96        231.90         8.41 o                         
   0  14  10         88.36         88.86         5.54 o                         
   2  14  10        156.30        166.89        11.89 o                         
  -5  15  10         49.43         58.77         7.81 o                         
  -3  15  10         37.55         29.75         3.77 o                         
  -1  15  10        534.87        492.22        13.64 o                         
   1  15  10        367.44        338.23        12.81 o                         
   3  15  10        102.56         92.76        14.67 o                         
  -4  16  10        163.19        147.02        11.04 o                         
  -2  16  10         35.01         34.72         4.49 o                         
   0  16  10          1.90          1.98         2.70 o                         
   2  16  10         50.11         58.01         7.88 o                         
  -5  17  10        105.24        113.27        10.57 o                         
  -3  17  10         63.95         62.88         5.16 o                         
  -1  17  10        409.41        411.51        13.09 o                         
   1  17  10        111.72        109.38         7.28 o                         
  -4  18  10         22.01         13.26         5.18 o                         
  -2  18  10          1.19          1.11         2.68 o                         
   0  18  10         10.80          5.26         3.38 o                         
   2  18  10         45.15         48.68         7.64 o                         
  -3  19  10         82.07         99.71         7.27 o                         
  -1  19  10          5.11          0.29         3.05 o                         
   1  19  10         76.57         78.29         6.68 o                         
  -2  20  10         18.43         21.48         4.41 o                         
   0  20  10         30.49         28.97         4.81 o                         
  -3  21  10          8.44         15.38         4.97 o                         
  -1  21  10         80.48         70.90         6.07 o                         
  -2  22  10        310.09        315.80        12.93 o                         
   0  22  10        226.41        279.36        11.30 o                         
  -5   1  11         18.74         23.09         3.26 o                         
  -3   1  11        354.04        368.03         7.24 o                         
  -1   1  11         64.40         57.85         5.05 o                         
   1   1  11         82.64         85.06         5.89 o                         
   3   1  11          0.76          2.05         4.79 o                         
  -6   2  11          0.54          5.61         4.82 o                         
  -4   2  11        165.66        163.20         6.49 o                         
  -2   2  11        366.33        363.25        11.50 o                         
   0   2  11         23.43         26.22         3.81 o                         
   2   2  11        316.02        289.93        17.52 o                         
   4   2  11         57.49         78.34         8.89 o                         
  -5   3  11         16.00         16.76         3.43 o                         
  -3   3  11        271.88        289.80         6.52 o                         
  -1   3  11       1062.70       1013.12        19.44 o                         
   1   3  11        112.78        125.06         7.03 o                         
   3   3  11         37.85         34.70         6.27 o                         
  -6   4  11        146.05        160.88         9.11 o                         
  -4   4  11        147.17        149.85         6.30 o                         
  -2   4  11        418.84        438.46         9.65 o                         
   0   4  11        689.06        635.20        14.00 o                         
   2   4  11        571.34        612.27        20.91 o                         
   4   4  11        149.89        172.45        12.43 o                         
  -5   5  11        262.63        270.52         9.72 o                         
  -3   5  11       2622.15       2742.43        48.36 o                         
  -1   5  11        212.28        183.43         7.75 o                         
   1   5  11        158.31        157.74        10.63 o                         
   3   5  11        139.37        135.14        10.68 o                         
  -6   6  11         96.18        107.69         9.27 o                         
  -4   6  11        118.16        133.31         6.71 o                         
  -2   6  11        277.41        283.65         7.63 o                         
   0   6  11       1113.96       1067.99        19.01 o                         
   2   6  11        509.20        494.19        19.04 o                         
  -5   7  11         43.18         45.30         5.35 o                         
  -3   7  11         84.50         98.11         4.38 o                         
  -1   7  11       1632.28       1608.21        55.81 o                         
   1   7  11        385.60        355.01        15.78 o                         
   3   7  11        197.41        211.07        13.27 o                         
  -6   8  11         29.31         36.78         5.39 o                         
  -4   8  11        244.99        260.74         9.31 o                         
  -2   8  11        416.30        409.58         9.40 o                         
   0   8  11       1269.53       1273.02        23.99 o                         
   2   8  11        203.25        197.95        12.51 o                         
  -5   9  11        307.91        316.45        12.46 o                         
  -3   9  11        302.23        316.39         8.21 o                         
  -1   9  11         94.80        100.81         5.21 o                         
   1   9  11        146.53        126.83         9.95 o                         
   3   9  11        189.59        186.46        12.75 o                         
  -6  10  11         38.05         59.27         6.69 o                         
  -4  10  11         11.18         11.48         3.39 o                         
  -2  10  11        238.69        238.72         8.17 o                         
   0  10  11        406.41        404.91        13.99 o                         
   2  10  11         63.60         55.00         7.41 o                         
  -5  11  11        137.67        154.75         9.29 o                         
  -3  11  11        112.46        116.78         6.12 o                         
  -1  11  11         64.94         59.23         4.50 o                         
   1  11  11        123.34        131.62        10.44 o                         
   3  11  11          7.86          7.36         4.84 o                         
  -4  12  11         23.28         25.52         3.98 o                         
  -2  12  11         98.74        108.81         5.97 o                         
   0  12  11         56.45         63.35         6.25 o                         
   2  12  11         68.67         76.42         8.66 o                         
  -5  13  11         17.48         18.92         4.49 o                         
  -3  13  11         40.37         38.05         4.14 o                         
  -1  13  11         63.89         63.62         5.40 o                         
   1  13  11         67.97         79.25         8.58 o                         
   3  13  11         15.72         18.94         7.68 o                         
  -4  14  11         36.64         42.18         6.78 o                         
  -2  14  11         13.35         14.61         3.51 o                         
   0  14  11         65.81         65.59         6.49 o                         
   2  14  11        106.00        124.41        10.93 o                         
  -5  15  11        146.47        180.80        12.86 o                         
  -3  15  11         22.98         23.79         4.07 o                         
  -1  15  11        106.22        115.52         7.25 o                         
   1  15  11         65.57         70.99         8.85 o                         
  -4  16  11         27.12         26.50         6.11 o                         
  -2  16  11        151.01        159.01         8.49 o                         
   0  16  11         35.29         29.34         4.55 o                         
   2  16  11        208.69        230.75        14.84 o                         
  -3  17  11        277.82        316.96        12.97 o                         
  -1  17  11         98.76        103.96         7.25 o                         
   1  17  11        183.70        211.92        12.17 o                         
  -4  18  11         32.03         25.27         6.35 o                         
  -2  18  11         74.90         71.69         6.38 o                         
   0  18  11         19.27         14.51         4.13 o                         
  -3  19  11        272.10        309.30        12.38 o                         
  -1  19  11        206.33        225.92        10.70 o                         
   1  19  11         27.19         25.89         6.49 o                         
  -2  20  11        147.36        153.41         9.11 o                         
   0  20  11        120.45        113.50         8.16 o                         
  -6   0  12         42.78         47.76        11.07 o                         
  -4   0  12        339.77        390.07        17.60 o                         
  -2   0  12         92.19         85.02         9.09 o                         
   0   0  12        192.96        202.12        20.95 o                         
   2   0  12        212.07        186.85        21.33 o                         
  -5   1  12         93.49        107.07         6.48 o                         
  -3   1  12        192.25        191.46         6.12 o                         
  -1   1  12        336.96        330.65        11.81 o                         
   1   1  12         88.20        100.88        11.15 o                         
   3   1  12        192.48        201.10        16.17 o                         
  -6   2  12         47.69         54.03         8.09 o                         
  -4   2  12       1297.74       1180.45       183.50 o                         
  -2   2  12         21.21         19.97         3.42 o                         
   0   2  12        123.73        131.54        12.20 o                         
   2   2  12        223.91        237.60        16.89 o                         
  -5   3  12         27.15         30.93         4.20 o                         
  -3   3  12        378.74        411.92         9.48 o                         
  -1   3  12         45.42         39.65         4.26 o                         
   1   3  12        375.27        356.16        19.89 o                         
   3   3  12        134.33        148.85        16.27 o                         
  -6   4  12         50.56         50.99         5.86 o                         
  -4   4  12        113.68        120.65         6.66 o                         
  -2   4  12        518.66        535.31        13.47 o                         
   0   4  12        166.08        166.76        11.14 o                         
   2   4  12         51.99         46.00         7.01 o                         
  -5   5  12         65.75         58.98         5.28 o                         
  -3   5  12        305.75        314.63         8.47 o                         
  -1   5  12        491.90        460.10        12.67 o                         
   1   5  12        146.45        130.97        10.34 o                         
   3   5  12         91.51         98.64         9.89 o                         
  -6   6  12         21.76         19.22         4.65 o                         
  -4   6  12        208.69        221.64         8.75 o                         
  -2   6  12         67.36         70.52         5.01 o                         
   0   6  12        229.36        203.30        12.32 o                         
   2   6  12         15.03          7.74         4.53 o                         
  -5   7  12         98.98        106.81         7.69 o                         
  -3   7  12         18.83         17.41         2.86 o                         
  -1   7  12         78.66         75.09         6.43 o                         
   1   7  12        175.45        207.18        12.93 o                         
   3   7  12        190.47        244.55        15.03 o                         
  -4   8  12        354.50        366.10        15.32 o                         
  -2   8  12         31.24         27.69         3.60 o                         
   0   8  12        105.98        113.26         9.59 o                         
   2   8  12         57.11         58.39         9.74 o                         
  -5   9  12          1.35         -1.99         3.31 o                         
  -3   9  12          3.74          2.32         2.55 o                         
  -1   9  12        488.64        455.96        17.69 o                         
   1   9  12         65.82         75.24         8.42 o                         
   3   9  12         51.09         54.24         8.01 o                         
  -4  10  12         44.54         44.94         5.56 o                         
  -2  10  12        319.95        317.19        10.71 o                         
   0  10  12        613.23        595.80        21.33 o                         
   2  10  12        137.90        139.66        11.44 o                         
  -5  11  12         36.29         46.01         5.95 o                         
  -3  11  12         59.52         64.55         5.02 o                         
  -1  11  12        174.92        181.09         9.05 o                         
   1  11  12        136.97        139.43        11.24 o                         
  -4  12  12         48.55         55.87         6.30 o                         
  -2  12  12        362.61        394.64        12.35 o                         
   0  12  12        140.74        128.64        10.76 o                         
   2  12  12         88.01         86.36         9.52 o                         
  -3  13  12        266.96        280.88        10.81 o                         
  -1  13  12        246.21        252.67        12.50 o                         
   1  13  12        161.01        162.73        12.39 o                         
  -4  14  12        286.78        325.96        16.49 o                         
  -2  14  12         53.65         50.12         5.30 o                         
   0  14  12        202.51        207.97        13.52 o                         
  -3  15  12         34.17         37.07         4.89 o                         
  -1  15  12          1.56          3.14         3.75 o                         
   1  15  12        199.06        233.86        14.99 o                         
  -4  16  12        189.22        211.96        13.77 o                         
  -2  16  12         63.45         64.58         5.99 o                         
   0  16  12          2.48          1.31         3.66 o                         
  -3  17  12         83.51         93.13         7.21 o                         
  -1  17  12         87.41         98.62         8.80 o                         
  -2  18  12          3.44          6.26         3.66 o                         
   0  18  12         45.99         46.95         6.85 o                         
  -5   1  13         75.95         82.64         6.10 o                         
  -3   1  13         14.59         14.02         3.71 o                         
  -1   1  13         15.54         19.27         6.37 o                         
   1   1  13        162.60        148.92        14.00 o                         
  -4   2  13         70.04         88.39         7.38 o                         
  -2   2  13        151.04        156.44         7.89 o                         
   0   2  13        237.03        247.30        17.25 o                         
   2   2  13         95.17        100.46        10.05 o                         
  -5   3  13         30.79         38.51         4.73 o                         
  -3   3  13        355.30        368.90        10.90 o                         
  -1   3  13        426.27        396.19        16.97 o                         
   1   3  13        171.85        183.41        12.61 o                         
  -4   4  13        177.22        192.10        12.30 o                         
  -2   4  13         67.98         60.77         5.35 o                         
   0   4  13        238.63        220.19        13.33 o                         
   2   4  13        168.34        197.28        13.50 o                         
  -5   5  13        208.85        222.41        11.00 o                         
  -3   5  13        295.07        221.76        45.23 o                         
  -1   5  13         60.95         67.38         7.76 o                         
   1   5  13        236.19        237.33        14.30 o                         
  -4   6  13         68.83         78.10         6.79 o                         
  -2   6  13        270.27        271.11        10.73 o                         
   0   6  13        554.58        523.37        20.30 o                         
   2   6  13        183.34        211.93        14.17 o                         
  -5   7  13        120.32        136.88        11.27 o                         
  -3   7  13        227.22        231.02        11.26 o                         
  -1   7  13        186.76        183.74        10.12 o                         
   1   7  13        126.03        117.82        12.62 o                         
  -4   8  13        342.75        368.26        15.01 o                         
  -2   8  13         78.58         69.23         6.84 o                         
   0   8  13        191.29        164.74        13.89 o                         
   2   8  13         90.61         95.06        10.07 o                         
  -5   9  13         75.74         85.85         9.05 o                         
  -3   9  13        168.55        175.69        10.13 o                         
  -1   9  13         34.40         32.57         5.12 o                         
   1   9  13         85.58         81.03         9.16 o                         
  -4  10  13         12.86         13.03         4.40 o                         
  -2  10  13        180.30        180.62        10.61 o                         
   0  10  13        449.96        462.95        20.49 o                         
  -3  11  13        215.54        236.42        11.95 o                         
  -1  11  13         53.32         54.42         6.51 o                         
   1  11  13        119.86        131.25        11.50 o                         
  -4  12  13         80.65         94.06         7.97 o                         
  -2  12  13        122.22        129.28         9.39 o                         
   0  12  13         56.48         48.49         7.48 o                         
  -3  13  13         44.30         47.36         7.55 o                         
  -1  13  13        352.20        352.76        17.61 o                         
   1  13  13        171.01        181.43        13.66 o                         
  -2  14  13         12.61         10.79         4.41 o                         
   0  14  13        109.58        123.83        12.37 o                         
  -3  15  13         28.57         33.12         7.04 o                         
  -1  15  13         24.46         23.51         5.31 o                         
  -2  16  13         58.02         78.55         8.14 o                         
  -4   0  14        553.15        622.23        26.70 o                         
  -2   0  14        224.45        253.75        25.29 o                         
   0   0  14        333.59        364.49        30.82 o                         
  -5   1  14         29.42         21.83         7.05 o                         
  -3   1  14        159.19        169.47         8.83 o                         
  -1   1  14        648.23        688.16        29.22 o                         
   1   1  14        122.24        125.23        15.44 o                         
  -4   2  14        402.78        429.74        18.62 o                         
  -2   2  14         43.60         46.54         7.77 o                         
   0   2  14         87.33         90.55        11.67 o                         
  -5   3  14         62.77         66.10         8.57 o                         
  -3   3  14          6.91          4.03         3.82 o                         
  -1   3  14        303.75        280.86        15.66 o                         
   1   3  14        321.20        354.31        18.06 o                         
  -4   4  14        350.57        354.37        17.19 o                         
  -2   4  14          1.85          1.85         3.26 o                         
   0   4  14         69.68         93.47         9.63 o                         
  -3   5  14         25.92         30.12         6.40 o                         
  -1   5  14         12.34          7.17         4.44 o                         
   1   5  14         14.13         14.96         5.58 o                         
  -4   6  14         45.23         49.92         7.80 o                         
  -2   6  14         49.75         48.42         6.13 o                         
   0   6  14        171.73        158.07        13.43 o                         
  -3   7  14         13.40         12.39         5.40 o                         
  -1   7  14         12.76         11.29         4.94 o                         
   1   7  14         17.16         19.32         6.01 o                         
  -4   8  14         44.79         55.30         7.97 o                         
  -2   8  14         46.90         50.19         6.47 o                         
   0   8  14         78.66         85.78         9.46 o                         
  -3   9  14          1.56          4.83         4.94 o                         
  -1   9  14         28.35         29.64         6.90 o                         
   1   9  14        318.89        334.40        25.15 o                         
  -4  10  14         18.91         21.98         6.36 o                         
  -2  10  14        412.12        450.55        17.08 o                         
   0  10  14         62.99         62.66         8.56 o                         
  -3  11  14         24.32         29.32         6.64 o                         
  -1  11  14         22.82         16.56         4.77 o                         
  -2  12  14         12.62         14.19         4.84 o                         
   0  12  14         82.41         83.16         9.74 o                         
  -1  13  14        477.75        511.40        19.10 o                         
  -3   1  15          9.30          9.87         4.39 o                         
  -1   1  15         25.25         35.81         6.90 o                         
  -4   2  15         21.61         25.58         6.76 o                         
  -2   2  15        148.15        137.23        11.30 o                         
   0   2  15         25.93         25.30         6.45 o                         
  -3   3  15         12.73         11.31         4.73 o                         
  -1   3  15         87.08         77.20         8.93 o                         
  -2   4  15        116.98        119.55        10.65 o                         
   0   4  15         54.22         55.65         8.34 o                         
  -3   5  15         16.79         14.73         5.66 o                         
  -1   5  15         69.77         74.73         9.06 o                         
  -2   6  15         36.61         32.78         5.81 o                         
   0   6  15        137.58        140.77        16.43 o                         
  -3   7  15        100.53        107.92        10.83 o                         
  -1   7  15        247.62        267.67        15.96 o                         
  -2   8  15          4.00          3.73         4.15 o                         
  -1   9  15         76.03         79.56         9.57 o                         
                                                                                
