# Supplementary material for: Stoichiometric and polymorphic salts of hexa­methyl­ene­tetra­minium and 2-chloro-4-nitro­benzoate
Source: Acta Crystallogr E Crystallogr Commun. 2017 Oct 13;73(Pt 11):1630–5. doi: 10.1107/S2056989017014359 (PMC5683479; doi:10.1107/S2056989017014359)
Supplement: Supplementary file 5 [file e-73-01630-IIIbsup5.hkl]

data_IIIb                                                                       
_shelx_title ' 12a_X203_a in P2(1)/c'                                           
_shelx_refln_list_code          4                                               
_shelx_F_calc_maximum      208.25                                               
_exptl_crystal_F_000       712.00                                               
_reflns_d_resolution_high  0.7570                                               
                                                                                
loop_                                                                           
 _space_group_symop_operation_xyz                                               
 'x, y, z'                                                                      
 '-x, y+1/2, -z+1/2'                                                            
 '-x, -y, -z'                                                                   
 'x, -y-1/2, z-1/2'                                                             
                                                                                
_cell_length_a    12.0663                                                       
_cell_length_b    19.5741                                                       
_cell_length_c     6.6473                                                       
_cell_angle_alpha  90.000                                                       
_cell_angle_beta  105.820                                                       
_cell_angle_gamma  90.000                                                       
                                                                                
_shelx_F_squared_multiplier     1.000                                           
                                                                                
loop_                                                                           
 _refln_index_h                                                                 
 _refln_index_k                                                                 
 _refln_index_l                                                                 
 _refln_F_squared_calc                                                          
 _refln_F_squared_meas                                                          
 _refln_F_squared_sigma                                                         
 _refln_observed_status                                                         
   1   0   0        153.55        103.38        13.09 o                         
   2   0   0        111.92         74.72         1.58 o                         
   3   0   0       2250.88       2570.86        24.68 o                         
   4   0   0       3494.36       3898.18        60.97 o                         
   5   0   0         95.23         80.22         1.81 o                         
   6   0   0       1509.71       1578.80        22.23 o                         
   7   0   0          9.63         20.29         1.40 o                         
   8   0   0       3945.01       3879.46        49.54 o                         
   9   0   0        588.25        629.70         7.21 o                         
  10   0   0       1027.68       1039.60        20.87 o                         
  11   0   0         32.28         40.71         3.59 o                         
  12   0   0        101.54        113.82         8.43 o                         
  13   0   0        150.54        169.51        10.59 o                         
  14   0   0        545.97        557.34        23.62 o                         
  15   0   0         27.02         21.55         9.53 o                         
   1   1   0         61.43         45.40         0.74 o                         
   2   1   0       4481.04       4125.98       115.17 o                         
   3   1   0         11.82         23.19         0.97 o                         
   4   1   0          2.61          0.42         0.50 o                         
   5   1   0       1079.12       1055.82         9.63 o                         
   6   1   0          1.82          3.53         0.53 o                         
   7   1   0        961.30        880.78        11.35 o                         
   8   1   0        273.88        266.76         4.22 o                         
   9   1   0        194.82        200.83         3.38 o                         
  10   1   0        427.21        405.90         5.33 o                         
  11   1   0         38.38         41.10         2.76 o                         
  12   1   0        213.37        202.72         7.65 o                         
  13   1   0          8.38          9.82         3.00 o                         
  14   1   0        156.15        165.54         9.49 o                         
  15   1   0         13.57         13.76         4.48 o                         
   0   2   0        533.63        532.26         4.12 o                         
   1   2   0        129.28        129.24         1.25 o                         
   2   2   0        156.54        110.17         2.17 o                         
   3   2   0       1764.07       1655.56        67.88 o                         
   4   2   0       1057.06       1067.36        10.70 o                         
   5   2   0       4298.41       4110.30        33.26 o                         
   6   2   0        215.50        258.33         3.92 o                         
   7   2   0          0.96          4.01         0.95 o                         
   8   2   0        378.02        366.51         4.36 o                         
   9   2   0        146.12        140.04         3.05 o                         
  10   2   0        242.34        219.24         8.29 o                         
  11   2   0         14.21         11.98         2.25 o                         
  12   2   0        296.98        307.18         9.29 o                         
  13   2   0          9.48          5.92         2.83 o                         
  14   2   0         51.47         53.50         6.05 o                         
  15   2   0         16.36         18.85         4.83 o                         
   1   3   0        485.00        416.46        15.74 o                         
   2   3   0       7680.59       7596.74        73.51 o                         
   3   3   0       4060.18       4083.70        65.66 o                         
   4   3   0       1732.33       1782.60        45.12 o                         
   5   3   0       1320.14       1190.42        36.68 o                         
   6   3   0         97.04         98.53         2.00 o                         
   7   3   0        188.84        176.20         2.95 o                         
   8   3   0          3.34          5.63         1.12 o                         
   9   3   0         49.04         43.96         1.94 o                         
  10   3   0        349.62        361.45         5.91 o                         
  11   3   0        120.14        125.12         4.30 o                         
  12   3   0         76.72         58.25         9.07 o                         
  13   3   0        116.08        115.52         6.35 o                         
  14   3   0         61.65         65.47         6.51 o                         
  15   3   0          0.02         -0.79         3.67 o                         
   0   4   0      43369.09      38317.53      2818.56 o                         
   1   4   0          6.38         10.95         0.75 o                         
   2   4   0         14.44         22.05         0.74 o                         
   3   4   0         92.49         92.08         1.40 o                         
   4   4   0        484.44        480.95         5.51 o                         
   5   4   0          1.61          1.65         0.95 o                         
   6   4   0        636.70        607.67        51.71 o                         
   7   4   0        229.92        216.49         3.18 o                         
   8   4   0        292.57        268.81         3.83 o                         
   9   4   0         87.35         92.22         2.52 o                         
  10   4   0        895.13        861.51        10.02 o                         
  11   4   0        117.65        130.19         4.11 o                         
  12   4   0         52.05         55.16         4.08 o                         
  13   4   0          1.35          3.40         2.64 o                         
  14   4   0         38.39         37.17         5.35 o                         
  15   4   0         17.40         12.11         4.41 o                         
   1   5   0         47.59         71.78         1.33 o                         
   2   5   0       2458.94       2500.29        19.78 o                         
   3   5   0       5083.99       5459.73        59.16 o                         
   4   5   0        127.64        182.08         2.28 o                         
   5   5   0       1189.12       1261.30        18.91 o                         
   6   5   0        545.80        507.80         6.47 o                         
   7   5   0        946.20        948.45        11.16 o                         
   8   5   0        109.66         99.63         3.23 o                         
   9   5   0          4.63          5.67         1.55 o                         
  10   5   0        831.45        814.89        11.11 o                         
  11   5   0       1048.51       1012.72        14.91 o                         
  12   5   0        305.82        288.65         8.25 o                         
  13   5   0         37.82         48.19         4.45 o                         
  14   5   0         72.82         62.74         6.45 o                         
  15   5   0         80.67         80.94         7.40 o                         
   0   6   0        161.22        203.21         3.27 o                         
   1   6   0        463.38        510.40         4.38 o                         
   2   6   0        181.32        207.88         6.80 o                         
   3   6   0        553.94        570.93         5.38 o                         
   4   6   0       1611.05       1778.37        18.96 o                         
   5   6   0       1120.15       1100.31        15.30 o                         
   6   6   0          0.03         -0.30         1.23 o                         
   7   6   0         34.73         41.41         2.18 o                         
   8   6   0        430.77        412.24         6.78 o                         
   9   6   0        197.38        187.23         4.59 o                         
  10   6   0        339.01        342.94         6.42 o                         
  11   6   0          3.99          6.65         1.98 o                         
  12   6   0        308.18        310.13         8.59 o                         
  13   6   0          0.72          1.56         2.70 o                         
  14   6   0         87.27         99.74         7.67 o                         
   1   7   0        141.34        138.59         2.33 o                         
   2   7   0        417.01        457.11         3.44 o                         
   3   7   0         10.12          3.99         0.79 o                         
   4   7   0        439.45        425.76         7.45 o                         
   5   7   0          2.58          4.77         0.97 o                         
   6   7   0        851.20        842.02        15.73 o                         
   7   7   0       1013.18        967.11        11.80 o                         
   8   7   0         89.59         93.54         3.28 o                         
   9   7   0        282.78        237.57         5.62 o                         
  10   7   0         22.80         20.19         2.05 o                         
  11   7   0          0.69          2.97         1.87 o                         
  12   7   0          0.33          1.42         2.49 o                         
  13   7   0        181.43        178.09         8.14 o                         
  14   7   0          3.38          2.70         4.38 o                         
   0   8   0      18195.64      18429.94       307.10 o                         
   1   8   0        822.89        912.24        10.95 o                         
   2   8   0          9.24          8.99         0.97 o                         
   3   8   0         43.20         46.79         1.51 o                         
   4   8   0        825.35        831.49        10.93 o                         
   5   8   0         91.61        111.68         2.28 o                         
   6   8   0        109.16        101.12         2.14 o                         
   7   8   0         63.30         59.08         2.92 o                         
   8   8   0        616.09        630.91         8.14 o                         
   9   8   0          7.70          7.19         1.76 o                         
  10   8   0        203.14        204.84         5.53 o                         
  11   8   0        108.53        101.23         5.23 o                         
  12   8   0          8.83          6.17         1.86 o                         
  13   8   0         33.29         38.70         5.46 o                         
  14   8   0        169.75        188.25        12.31 o                         
   1   9   0        286.88        382.24         4.27 o                         
   2   9   0        949.89       1030.83        10.96 o                         
   3   9   0        588.52        588.38        14.58 o                         
   4   9   0        558.57        631.25         9.69 o                         
   5   9   0        942.95       1052.68        14.81 o                         
   6   9   0        208.03        223.25         3.37 o                         
   7   9   0       1002.83        986.04        10.88 o                         
   8   9   0        681.93        635.33        10.07 o                         
   9   9   0        173.41        147.40         4.60 o                         
  10   9   0        127.15        110.76         4.28 o                         
  11   9   0        665.59        653.02        11.28 o                         
  12   9   0          1.20         -0.03         2.01 o                         
  13   9   0          0.96          1.58         3.57 o                         
  14   9   0          0.41         -3.24         3.87 o                         
   0  10   0        976.04       1073.59        22.63 o                         
   1  10   0       1680.58       1743.85        20.41 o                         
   2  10   0        168.22        178.31         2.99 o                         
   3  10   0        116.30         89.46         2.09 o                         
   4  10   0         19.32         13.49         1.52 o                         
   5  10   0       1683.73       1755.67        26.54 o                         
   6  10   0        204.36        206.07         4.05 o                         
   7  10   0        127.05        130.89         2.83 o                         
   8  10   0        228.34        226.49         5.42 o                         
   9  10   0         18.89         22.08         2.36 o                         
  10  10   0         92.14         77.16         3.97 o                         
  11  10   0         33.78         34.52         3.08 o                         
  12  10   0         80.92         89.55         6.71 o                         
  13  10   0         53.16         59.32         6.42 o                         
  14  10   0          2.51          0.74         4.37 o                         
   1  11   0          0.17          1.01         1.01 o                         
   2  11   0        686.43        646.74         7.85 o                         
   3  11   0        514.54        514.67         4.93 o                         
   4  11   0        166.92        173.93         2.87 o                         
   5  11   0          6.47          3.77         1.16 o                         
   6  11   0        546.29        538.12        10.85 o                         
   7  11   0        287.00        286.74         4.98 o                         
   8  11   0        525.00        514.24         9.79 o                         
   9  11   0         86.32         67.93         3.62 o                         
  10  11   0        143.67        145.76         5.25 o                         
  11  11   0          1.25          0.16         2.23 o                         
  12  11   0        356.49        358.60         9.60 o                         
  13  11   0          5.34         11.63         4.30 o                         
   0  12   0        673.52        789.42        10.59 o                         
   1  12   0        847.04        928.95        10.32 o                         
   2  12   0        153.28        157.97         3.11 o                         
   3  12   0         71.70         76.20         2.14 o                         
   4  12   0          5.53          5.50         1.14 o                         
   5  12   0        221.27        257.35         4.54 o                         
   6  12   0        145.61        155.19         3.92 o                         
   7  12   0        202.25        196.97         4.56 o                         
   8  12   0         61.59         72.93         4.13 o                         
   9  12   0         57.75         49.86         3.48 o                         
  10  12   0          7.43          8.72         2.76 o                         
  11  12   0          0.68          0.00         2.52 o                         
  12  12   0          4.93          6.26         2.97 o                         
  13  12   0        187.10        181.56        12.01 o                         
   1  13   0        956.67        974.00         8.73 o                         
   2  13   0         20.75         16.10         1.41 o                         
   3  13   0        189.51        162.23         3.25 o                         
   4  13   0          0.03          1.67         1.01 o                         
   5  13   0         12.38         13.94         1.26 o                         
   6  13   0         16.62         14.61         1.88 o                         
   7  13   0        228.83        239.92         5.17 o                         
   8  13   0        611.59        551.84        14.13 o                         
   9  13   0         11.50         10.28         3.06 o                         
  10  13   0        630.14        582.29        12.56 o                         
  11  13   0         14.93          7.90         2.91 o                         
  12  13   0         30.03         34.68         4.60 o                         
  13  13   0          7.85          9.47         5.04 o                         
   0  14   0        164.65        125.27         4.80 o                         
   1  14   0          6.94          9.74         1.49 o                         
   2  14   0         14.77         10.72         1.38 o                         
   3  14   0        399.94        414.51         5.37 o                         
   4  14   0        473.03        448.28         5.30 o                         
   5  14   0        116.03        131.83         3.08 o                         
   6  14   0         62.87         60.34         2.92 o                         
   7  14   0        435.19        401.74         9.04 o                         
   8  14   0        471.29        440.82        12.87 o                         
   9  14   0          0.14         -2.53         2.53 o                         
  10  14   0        235.00        226.25         8.22 o                         
  11  14   0         28.59         26.60         3.80 o                         
  12  14   0         45.08         48.71         5.25 o                         
   1  15   0        214.29        228.76         5.27 o                         
   2  15   0        357.49        387.84         5.39 o                         
   3  15   0         58.27         55.47         2.49 o                         
   4  15   0         43.61         40.46         2.19 o                         
   5  15   0        257.82        258.00         4.51 o                         
   6  15   0         17.26         16.72         2.79 o                         
   7  15   0         36.81         34.76         4.50 o                         
   8  15   0         79.58         76.72         6.09 o                         
   9  15   0         76.71         73.20         6.22 o                         
  10  15   0         26.04         26.21         3.69 o                         
  11  15   0        129.86        147.76         7.22 o                         
  12  15   0         59.44         55.99         5.63 o                         
   0  16   0        866.99        846.10        12.81 o                         
   1  16   0          1.27          3.63         1.49 o                         
   2  16   0          0.55          1.31         1.41 o                         
   3  16   0        411.15        400.71         7.38 o                         
   4  16   0        391.09        387.35         6.20 o                         
   5  16   0        350.17        338.64         8.36 o                         
   6  16   0         15.01         14.76         2.91 o                         
   7  16   0        231.40        201.26        10.65 o                         
   8  16   0         32.50         30.48         4.53 o                         
   9  16   0         79.85         72.41         6.34 o                         
  10  16   0         14.97         13.51         3.32 o                         
  11  16   0         38.25         38.70         4.88 o                         
  12  16   0          0.75         -1.57         3.19 o                         
   1  17   0        314.60        278.28         5.14 o                         
   2  17   0         27.36         28.76         2.19 o                         
   3  17   0         23.56         34.54         2.39 o                         
   4  17   0        105.73        111.04         4.51 o                         
   5  17   0         86.14         77.01         4.86 o                         
   6  17   0         93.73        102.04         5.44 o                         
   7  17   0        239.56        232.39        11.63 o                         
   8  17   0         28.16         31.01         5.54 o                         
   9  17   0         16.99         23.52         5.31 o                         
  10  17   0          6.39          3.65         2.95 o                         
  11  17   0          0.03          1.85         3.26 o                         
   0  18   0         10.16         11.47         2.63 o                         
   1  18   0       1160.85       1194.35        16.20 o                         
   2  18   0        127.82        130.39         4.15 o                         
   3  18   0        710.19        657.13         9.77 o                         
   4  18   0        220.72        205.59         7.60 o                         
   5  18   0        519.25        487.88        11.50 o                         
   6  18   0        178.85        162.02         6.89 o                         
   7  18   0        378.83        354.35        14.55 o                         
   8  18   0          1.87          3.76         4.01 o                         
   9  18   0         56.99         67.42         7.52 o                         
  10  18   0          0.49         -0.68         3.36 o                         
  11  18   0          0.60          1.85         3.72 o                         
   1  19   0         23.66         31.23         2.82 o                         
   2  19   0        254.53        262.43         6.59 o                         
   3  19   0         66.39         65.87         4.87 o                         
   4  19   0        239.60        233.87         8.34 o                         
   5  19   0        233.57        228.64         8.32 o                         
   6  19   0         18.19         16.52         3.82 o                         
   7  19   0         28.93         30.28         5.59 o                         
   8  19   0         12.85         19.28         5.16 o                         
   9  19   0          1.68          0.62         4.08 o                         
  10  19   0         83.31         74.88         6.94 o                         
   0  20   0         39.78         39.35         5.44 o                         
   1  20   0         54.70         49.53         3.40 o                         
   2  20   0          1.51          0.42         2.08 o                         
   3  20   0          2.72         -0.15         2.61 o                         
   4  20   0          7.57         14.99         3.35 o                         
   5  20   0          6.61          8.68         3.10 o                         
   6  20   0          6.90          7.19         4.23 o                         
   7  20   0          0.41         -1.53         3.62 o                         
   8  20   0          0.29          5.10         4.32 o                         
   9  20   0          1.62          2.30         4.26 o                         
   1  21   0          0.10          0.21         2.67 o                         
   2  21   0        471.55        472.57        12.08 o                         
   3  21   0        264.76        272.80         9.40 o                         
   4  21   0         37.25         48.81         4.68 o                         
   5  21   0         84.93         79.83         5.68 o                         
   6  21   0         96.46         89.83         8.36 o                         
   7  21   0         29.40         37.47         6.28 o                         
   8  21   0          5.96          1.68         4.32 o                         
   0  22   0         30.89         22.12         6.31 o                         
   1  22   0        127.74        122.90         7.91 o                         
   2  22   0        381.98        390.44        13.32 o                         
   3  22   0         15.81         13.77         2.99 o                         
   4  22   0         44.37         46.61         4.76 o                         
   5  22   0         62.03         54.41         5.76 o                         
   6  22   0         11.89         15.19         5.11 o                         
   7  22   0          0.92          0.29         4.19 o                         
   8  22   0          0.05         -0.95         4.35 o                         
   1  23   0         89.02         93.11         7.28 o                         
   2  23   0         31.48         32.20         5.06 o                         
   3  23   0          0.27         -0.60         3.33 o                         
   4  23   0          3.03          7.89         3.89 o                         
   5  23   0         69.23         71.78         6.53 o                         
   6  23   0          3.28          3.10         4.83 o                         
   7  23   0         18.11          9.33         6.19 o                         
   0  24   0        386.97        366.61        27.37 o                         
   1  24   0          1.07         -1.97         3.35 o                         
   2  24   0          3.12          5.69         3.98 o                         
   3  24   0        256.03        261.23        11.70 o                         
   4  24   0         22.23         28.17         5.06 o                         
   5  24   0         88.67         98.66        11.97 o                         
   1  25   0         46.92         45.79         6.04 o                         
   2  25   0        207.19        191.23        10.49 o                         
   3  25   0         26.91         37.53         5.71 o                         
 -15   1   1          0.54         -1.65         3.44 o                         
 -14   1   1          0.09          1.85         2.74 o                         
 -13   1   1         38.54         32.76         3.87 o                         
 -12   1   1         74.77         78.21         4.38 o                         
 -11   1   1       1409.01       1424.34        24.74 o                         
 -10   1   1        664.18        673.22         9.22 o                         
  -9   1   1       2471.01       2464.66        48.27 o                         
  -8   1   1        469.68        381.57        15.59 o                         
  -7   1   1        313.07        304.40         3.37 o                         
  -6   1   1        331.30        349.62         3.85 o                         
  -5   1   1       2411.61       2483.94        55.05 o                         
  -4   1   1       3036.91       3059.39        32.79 o                         
  -3   1   1       1241.14       1218.92        15.13 o                         
  -2   1   1      14092.04      13920.22       189.26 o                         
  -1   1   1       3737.06       3541.97        35.17 o                         
   0   1   1       4549.32       4727.87        55.28 o                         
   1   1   1       7810.27       7932.05        86.90 o                         
   2   1   1       2167.86       2137.03        16.05 o                         
   3   1   1        415.05        466.49         3.76 o                         
   4   1   1         46.98         27.82         0.94 o                         
   5   1   1       4095.62       4485.36        35.45 o                         
   6   1   1       1698.08       1627.62        22.46 o                         
   7   1   1        191.95        147.95         8.76 o                         
   8   1   1          0.71          0.17         0.91 o                         
   9   1   1         70.95         77.82         2.42 o                         
  10   1   1        144.90        155.74         4.27 o                         
  11   1   1        135.58        126.63         5.44 o                         
  12   1   1        190.38        150.61         6.99 o                         
  13   1   1          2.42          6.20         2.97 o                         
  14   1   1         32.47         34.93         5.46 o                         
 -15   2   1         57.37         58.47         6.41 o                         
 -14   2   1         46.94         57.44         4.90 o                         
 -13   2   1         31.65         26.61         3.66 o                         
 -12   2   1         11.33         12.18         2.34 o                         
 -11   2   1       3706.49       3615.78        51.54 o                         
 -10   2   1         42.93         44.11         1.78 o                         
  -9   2   1       3321.62       3259.31        34.69 o                         
  -8   2   1        438.02        409.51         4.25 o                         
  -7   2   1        891.41        833.94         6.80 o                         
  -6   2   1        635.22        661.47        19.46 o                         
  -5   2   1       4031.11       4085.99        48.62 o                         
  -4   2   1       2075.57       2081.99        42.76 o                         
  -3   2   1       6748.35       7393.92        80.43 o                         
  -2   2   1          3.13         18.49         0.78 o                         
  -1   2   1        507.84        455.72         3.82 o                         
   0   2   1        558.06        582.77         5.83 o                         
   1   2   1      12732.97      13607.81       135.17 o                         
   2   2   1        130.44        138.69         1.62 o                         
   3   2   1      18094.59      18079.04       170.49 o                         
   4   2   1        445.90        530.65         7.41 o                         
   5   2   1       1710.46       1832.06        15.94 o                         
   6   2   1        431.19        390.26         4.23 o                         
   7   2   1       1553.67       1616.83        11.43 o                         
   8   2   1         24.59         23.28         1.47 o                         
   9   2   1          2.67          3.30         1.13 o                         
  10   2   1         33.80         26.43         2.28 o                         
  11   2   1        484.79        458.89         9.55 o                         
  12   2   1         97.06         95.10         5.75 o                         
  13   2   1         20.19         28.08         4.32 o                         
  14   2   1         49.37         52.74         6.25 o                         
 -15   3   1          8.16         11.69         4.23 o                         
 -14   3   1         63.26         58.83         5.00 o                         
 -13   3   1         63.61         65.76         4.92 o                         
 -12   3   1         82.07         90.70         4.31 o                         
 -11   3   1        960.11        955.31        10.30 o                         
 -10   3   1         38.59         35.73         1.96 o                         
  -9   3   1        387.49        417.79         5.81 o                         
  -8   3   1        266.59        296.03         3.35 o                         
  -7   3   1        214.18        193.98         7.54 o                         
  -6   3   1          9.11          2.07         0.65 o                         
  -5   3   1       1307.55       1391.72        12.28 o                         
  -4   3   1        187.70        207.26         2.17 o                         
  -3   3   1         41.92         56.32         1.82 o                         
  -2   3   1       2252.81       2221.43        17.63 o                         
  -1   3   1         19.16         11.90         0.85 o                         
   0   3   1       1668.76       1669.66        14.94 o                         
   1   3   1      32457.52      31926.38       340.62 o                         
   2   3   1        176.46        264.65         3.15 o                         
   3   3   1       1626.82       1501.36        12.19 o                         
   4   3   1        132.22        140.21         7.60 o                         
   5   3   1          2.59         16.53         1.20 o                         
   6   3   1       1431.70       1537.68        13.55 o                         
   7   3   1         61.36         74.88         2.15 o                         
   8   3   1          7.06          5.05         1.15 o                         
   9   3   1         27.72         25.38         1.75 o                         
  10   3   1        217.76        213.21         4.86 o                         
  11   3   1        170.44        161.37         5.62 o                         
  12   3   1         30.13         34.55         3.93 o                         
  13   3   1         25.26         35.16         5.16 o                         
  14   3   1         29.44         32.87         5.48 o                         
 -15   4   1          2.90          1.34         3.51 o                         
 -14   4   1        256.12        279.10        10.41 o                         
 -13   4   1        113.15        131.88         6.49 o                         
 -12   4   1         32.33         36.58         2.85 o                         
 -11   4   1        133.85        135.62         4.72 o                         
 -10   4   1         95.85         99.14         2.83 o                         
  -9   4   1         19.86         27.21         1.27 o                         
  -8   4   1        233.78        243.11        14.36 o                         
  -7   4   1        625.37        679.61         8.24 o                         
  -6   4   1       4886.65       5004.59        46.23 o                         
  -5   4   1       3854.29       3715.34        36.89 o                         
  -4   4   1       1106.16        984.31        18.76 o                         
  -3   4   1        764.83        655.71        17.00 o                         
  -2   4   1       2031.63       1925.97        17.42 o                         
  -1   4   1       3635.21       3935.37        32.53 o                         
   0   4   1       5900.56       5731.12        38.98 o                         
   1   4   1        509.97        436.00        13.48 o                         
   2   4   1       4142.58       4156.01        38.96 o                         
   3   4   1       2866.47       3269.97        36.68 o                         
   4   4   1        572.77        792.35         5.64 o                         
   5   4   1        304.90        337.88         3.89 o                         
   6   4   1         76.70        100.63         2.43 o                         
   7   4   1       1806.33       1895.69        17.93 o                         
   8   4   1        856.97        833.87         7.28 o                         
   9   4   1          2.95          5.03         1.24 o                         
  10   4   1        463.73        412.66         6.89 o                         
  11   4   1          3.08          6.46         2.23 o                         
  12   4   1         35.82         43.91         4.29 o                         
  13   4   1          0.04          0.58         3.28 o                         
  14   4   1        143.58        158.33         9.72 o                         
 -15   5   1         36.87         33.55         7.17 o                         
 -14   5   1          0.53          2.88         3.02 o                         
 -13   5   1        100.97         97.94         5.23 o                         
 -12   5   1         85.13         98.59         4.06 o                         
 -11   5   1          1.14          2.34         1.63 o                         
 -10   5   1       1161.87       1097.42        23.64 o                         
  -9   5   1        268.37        235.30        21.06 o                         
  -8   5   1         73.87         71.91         1.70 o                         
  -7   5   1        243.81        258.95         2.95 o                         
  -6   5   1       1295.74       1299.05        14.93 o                         
  -5   5   1        315.09        383.71         4.70 o                         
  -4   5   1         34.00         18.83         0.82 o                         
  -3   5   1         78.83         75.73         2.35 o                         
  -2   5   1         37.63         69.35         7.39 o                         
  -1   5   1        465.45        485.15         4.62 o                         
   0   5   1       9869.09      10125.26        84.31 o                         
   1   5   1       5162.61       5147.12        53.02 o                         
   2   5   1        103.47        109.59         1.61 o                         
   3   5   1        699.53        643.79         6.97 o                         
   4   5   1        806.27        870.40         6.07 o                         
   5   5   1        609.85        663.27         6.33 o                         
   6   5   1        322.59        319.53         4.00 o                         
   7   5   1         56.07         44.05         1.74 o                         
   8   5   1          1.42          3.00         1.19 o                         
   9   5   1          1.18          2.96         1.11 o                         
  10   5   1        162.39        141.84         4.32 o                         
  11   5   1         10.95          5.97         2.44 o                         
  12   5   1        210.27        194.10         7.18 o                         
  13   5   1         15.30         15.42         4.19 o                         
  14   5   1         37.84         42.52         5.90 o                         
 -15   6   1          1.60          0.18         5.06 o                         
 -14   6   1          0.02         -2.26         2.69 o                         
 -13   6   1        191.61        196.25         7.76 o                         
 -12   6   1         44.05         45.78         3.34 o                         
 -11   6   1        163.09        132.32         8.70 o                         
 -10   6   1         23.89         19.37         3.17 o                         
  -9   6   1        107.08        106.61         3.67 o                         
  -8   6   1        445.32        414.63         4.51 o                         
  -7   6   1        162.36        171.43         2.86 o                         
  -6   6   1         13.52         12.02         0.97 o                         
  -5   6   1         44.04         35.42         1.52 o                         
  -4   6   1        219.66        198.92         2.15 o                         
  -3   6   1       1155.62       1157.78         7.14 o                         
  -2   6   1          2.62          3.19         0.89 o                         
  -1   6   1       1266.23       1267.79        14.89 o                         
   0   6   1      12127.36      12692.63       124.28 o                         
   1   6   1       3532.97       3778.66        37.60 o                         
   2   6   1        437.16        493.93         6.49 o                         
   3   6   1        195.75        183.15         2.29 o                         
   4   6   1        192.39        186.20         2.26 o                         
   5   6   1       3191.72       3340.47        32.59 o                         
   6   6   1         25.84         21.80         1.90 o                         
   7   6   1         28.96         25.22         2.08 o                         
   8   6   1        293.59        285.04         5.56 o                         
   9   6   1        373.74        329.06         6.24 o                         
  10   6   1         70.90         86.39         3.59 o                         
  11   6   1        228.62        223.10         7.32 o                         
  12   6   1         80.15         83.70         5.49 o                         
  13   6   1        289.85        293.24        12.29 o                         
  14   6   1         13.64          8.10         4.10 o                         
 -15   7   1         54.70         65.61         8.12 o                         
 -14   7   1         46.67         52.67         6.07 o                         
 -13   7   1          3.05          2.27         2.66 o                         
 -12   7   1        102.41        116.52         4.80 o                         
 -11   7   1         12.54         13.40         2.49 o                         
 -10   7   1          2.36          2.27         1.58 o                         
  -9   7   1        121.38        122.04         3.96 o                         
  -8   7   1        735.05        763.90         9.95 o                         
  -7   7   1        240.15        252.04         4.33 o                         
  -6   7   1        194.80        218.35         3.00 o                         
  -5   7   1        244.50        278.66         5.88 o                         
  -4   7   1       4991.80       4922.17        44.35 o                         
  -3   7   1          5.28          6.18         1.04 o                         
  -2   7   1       2064.77       2173.24        16.80 o                         
  -1   7   1         27.21         45.69         1.32 o                         
   0   7   1       1803.86       1809.64        22.17 o                         
   1   7   1        103.11         94.05         1.80 o                         
   2   7   1       3150.73       3362.12        32.08 o                         
   3   7   1         16.05         17.63         1.13 o                         
   4   7   1       1002.81        962.64        22.44 o                         
   5   7   1        276.97        225.51         3.64 o                         
   6   7   1        766.36        708.22         8.36 o                         
   7   7   1        185.21        189.02         4.67 o                         
   8   7   1          3.38          1.01         1.44 o                         
   9   7   1         10.87          9.40         1.81 o                         
  10   7   1        524.84        525.51        11.64 o                         
  11   7   1         87.93        104.30         4.62 o                         
  12   7   1         52.88         63.41         4.99 o                         
  13   7   1         41.92         54.96         6.10 o                         
  14   7   1         44.56         50.97         6.28 o                         
 -14   8   1          4.83          5.57         3.86 o                         
 -13   8   1         13.74         15.10         3.68 o                         
 -12   8   1         19.94         15.64         2.79 o                         
 -11   8   1        169.43        183.42         5.38 o                         
 -10   8   1        634.45        588.99         9.31 o                         
  -9   8   1          4.88          5.18         1.68 o                         
  -8   8   1        225.94        250.01         3.76 o                         
  -7   8   1        480.71        539.48         7.79 o                         
  -6   8   1        113.33        104.78         2.52 o                         
  -5   8   1         25.31         24.25         1.03 o                         
  -4   8   1        213.22        194.73         5.62 o                         
  -3   8   1        855.39        908.15         6.63 o                         
  -2   8   1        402.68        412.61         4.60 o                         
  -1   8   1        150.63        167.64         3.33 o                         
   0   8   1       1027.64       1052.73        14.03 o                         
   1   8   1         73.05         89.27         2.08 o                         
   2   8   1          5.28          7.94         1.06 o                         
   3   8   1        156.39        179.88         5.15 o                         
   4   8   1        353.02        387.10         8.15 o                         
   5   8   1         52.55         44.19         2.92 o                         
   6   8   1        167.81        193.44         4.98 o                         
   7   8   1         36.61         42.92         2.60 o                         
   8   8   1        120.38        106.19         3.92 o                         
   9   8   1         59.05         55.37         3.18 o                         
  10   8   1          2.20          3.03         1.92 o                         
  11   8   1          6.20          6.31         2.25 o                         
  12   8   1        199.16        188.86         7.93 o                         
  13   8   1         31.11         28.01         4.92 o                         
 -14   9   1          6.16          7.42         3.99 o                         
 -13   9   1          3.78          0.35         2.79 o                         
 -12   9   1         20.04         20.74         3.01 o                         
 -11   9   1        161.21        170.92         5.85 o                         
 -10   9   1          3.90          4.70         1.91 o                         
  -9   9   1        313.58        318.11         6.30 o                         
  -8   9   1        158.97        154.66         3.14 o                         
  -7   9   1          0.82          0.28         0.94 o                         
  -6   9   1         14.09         16.84         1.23 o                         
  -5   9   1          0.85          1.39         0.88 o                         
  -4   9   1        939.03        989.42        14.94 o                         
  -3   9   1       2411.02       2401.04        14.20 o                         
  -2   9   1       1420.20       1385.90         9.05 o                         
  -1   9   1        668.99        642.11         9.31 o                         
   0   9   1        763.90        889.84         8.83 o                         
   1   9   1        179.08        169.10         7.98 o                         
   2   9   1        796.55        756.46         7.81 o                         
   3   9   1        722.80        787.72         6.84 o                         
   4   9   1        119.14        115.78         2.22 o                         
   5   9   1        813.33        840.54         8.36 o                         
   6   9   1        237.88        216.46         3.94 o                         
   7   9   1          1.87          3.05         1.42 o                         
   8   9   1         76.12         57.51         7.39 o                         
   9   9   1        457.81        411.81         7.76 o                         
  10   9   1       1489.01       1459.45        20.12 o                         
  11   9   1        142.52        141.80         5.49 o                         
  12   9   1         47.45         44.45         4.45 o                         
  13   9   1        117.27        128.43        10.37 o                         
 -14  10   1          0.02         -2.22         3.36 o                         
 -13  10   1        132.24        139.65         8.80 o                         
 -12  10   1         28.98         30.76         3.40 o                         
 -11  10   1        534.92        504.60        10.86 o                         
 -10  10   1        339.45        333.73        11.52 o                         
  -9  10   1        252.83        250.57         5.97 o                         
  -8  10   1        366.70        331.92         5.00 o                         
  -7  10   1        464.86        487.64         7.57 o                         
  -6  10   1          6.27          8.71         1.29 o                         
  -5  10   1        776.20        776.71         9.49 o                         
  -4  10   1        429.86        408.07         5.06 o                         
  -3  10   1        777.38        910.53        13.33 o                         
  -2  10   1       1006.51       1146.58         8.54 o                         
  -1  10   1          1.02          4.99         1.09 o                         
   0  10   1       2662.58       2912.24        37.28 o                         
   1  10   1        152.49        148.99         6.70 o                         
   2  10   1        533.94        592.67         5.78 o                         
   3  10   1       2574.48       2565.93        21.71 o                         
   4  10   1         34.52         35.16         1.51 o                         
   5  10   1         86.55         89.39         2.68 o                         
   6  10   1        221.18        218.08         4.86 o                         
   7  10   1         81.99         77.33         3.61 o                         
   8  10   1         47.52         49.02         3.34 o                         
   9  10   1        280.24        259.05         6.70 o                         
  10  10   1         25.56         24.06         2.49 o                         
  11  10   1        797.67        601.78        74.29 o                         
  12  10   1         72.76         73.70         6.21 o                         
  13  10   1          5.05          5.13         4.72 o                         
 -14  11   1          9.66          5.57         4.09 o                         
 -13  11   1         64.73         59.37         4.84 o                         
 -12  11   1          4.32          4.80         2.51 o                         
 -11  11   1         76.66         85.92         5.13 o                         
 -10  11   1        118.46        116.21         5.57 o                         
  -9  11   1         28.48         23.78         2.84 o                         
  -8  11   1         31.41         26.96         1.92 o                         
  -7  11   1        148.78        148.02         3.49 o                         
  -6  11   1        502.85        511.94        10.81 o                         
  -5  11   1         57.77         58.06         2.15 o                         
  -4  11   1        224.90        271.63         4.35 o                         
  -3  11   1        904.58        926.39         8.58 o                         
  -2  11   1          1.37          1.36         1.30 o                         
  -1  11   1        108.10        114.20         2.60 o                         
   0  11   1        257.90        282.55         4.99 o                         
   1  11   1       2320.09       2410.72        26.03 o                         
   2  11   1         34.53         37.62         1.92 o                         
   3  11   1        258.95        264.47         4.06 o                         
   4  11   1        326.92        318.45         4.30 o                         
   5  11   1        180.07        189.08         3.89 o                         
   6  11   1          5.27          4.78         1.30 o                         
   7  11   1        234.76        245.31         6.48 o                         
   8  11   1          0.71          1.04         1.97 o                         
   9  11   1          0.06         -1.86         2.11 o                         
  10  11   1         55.99         67.82         4.27 o                         
  11  11   1         64.16         68.24         4.98 o                         
  12  11   1         28.17         24.23         5.73 o                         
  13  11   1         24.35         38.13         6.63 o                         
 -13  12   1          3.75          4.42         2.94 o                         
 -12  12   1          9.09          8.12         2.79 o                         
 -11  12   1          6.69          4.38         2.66 o                         
 -10  12   1        433.55        423.23        10.23 o                         
  -9  12   1         29.27         26.99         3.93 o                         
  -8  12   1         11.96         14.38         2.03 o                         
  -7  12   1         12.60         13.11         2.64 o                         
  -6  12   1        332.82        359.28         6.59 o                         
  -5  12   1        258.18        240.97         4.19 o                         
  -4  12   1        634.53        675.44         7.11 o                         
  -3  12   1        246.79        267.55         4.55 o                         
  -2  12   1          0.94         -0.23         0.88 o                         
  -1  12   1       4339.80       4652.99        63.79 o                         
   0  12   1        145.62        121.25         3.08 o                         
   1  12   1        169.78        169.69         3.69 o                         
   2  12   1          0.09         -0.69         1.15 o                         
   3  12   1        319.73        320.17         5.10 o                         
   4  12   1         44.63         38.34         1.83 o                         
   5  12   1        467.82        458.57         6.72 o                         
   6  12   1         74.76         76.15         3.12 o                         
   7  12   1        502.66        481.96         9.07 o                         
   8  12   1        982.40        927.57        15.52 o                         
   9  12   1        396.90        377.85         9.92 o                         
  10  12   1        234.70        227.01         8.07 o                         
  11  12   1          0.10          0.15         2.59 o                         
  12  12   1        492.05        510.39        15.79 o                         
 -13  13   1          0.01         -1.54         2.97 o                         
 -12  13   1          0.80          1.74         3.03 o                         
 -11  13   1         69.45         63.10         5.29 o                         
 -10  13   1        127.68        124.43         6.64 o                         
  -9  13   1         74.92         81.10         5.35 o                         
  -8  13   1          8.10          8.20         2.05 o                         
  -7  13   1        155.81        150.29         5.77 o                         
  -6  13   1        323.64        338.80         5.14 o                         
  -5  13   1         71.75         71.43         2.57 o                         
  -4  13   1         17.23         22.39         1.77 o                         
  -3  13   1        311.10        320.71         5.18 o                         
  -2  13   1        671.18        728.41        11.54 o                         
  -1  13   1          3.33          5.31         1.38 o                         
   0  13   1        223.38        245.49        15.70 o                         
   1  13   1        625.29        605.52         7.37 o                         
   2  13   1        701.82        682.52         7.44 o                         
   3  13   1        230.23        215.62         4.22 o                         
   4  13   1          8.90         10.43         1.43 o                         
   5  13   1        211.70        219.73         4.15 o                         
   6  13   1         18.71         13.72         2.00 o                         
   7  13   1         21.26         12.88         2.59 o                         
   8  13   1         85.06         82.18         4.63 o                         
   9  13   1        117.62         98.43         6.01 o                         
  10  13   1        201.11        186.64         7.53 o                         
  11  13   1          5.99          1.90         2.78 o                         
  12  13   1        426.84        428.08        15.69 o                         
 -13  14   1         20.72         26.70         4.52 o                         
 -12  14   1         27.96         32.89         4.59 o                         
 -11  14   1         19.14         19.46         3.79 o                         
 -10  14   1        364.43        347.90        10.78 o                         
  -9  14   1         52.40         60.83         4.88 o                         
  -8  14   1        170.80        146.27        11.10 o                         
  -7  14   1         18.90         15.86         2.78 o                         
  -6  14   1        114.24        125.02         3.28 o                         
  -5  14   1        109.60         96.67         3.05 o                         
  -4  14   1          1.94          3.78         1.42 o                         
  -3  14   1         12.31          7.38         1.51 o                         
  -2  14   1        701.21        806.16        11.32 o                         
  -1  14   1        682.05        707.40        11.69 o                         
   0  14   1        262.83        229.45         9.08 o                         
   1  14   1         71.08         67.27         2.68 o                         
   2  14   1         76.14         74.37         2.80 o                         
   3  14   1         20.09         20.91         1.90 o                         
   4  14   1        497.84        533.17         7.20 o                         
   5  14   1        714.21        711.49         8.91 o                         
   6  14   1        306.75        293.18         6.36 o                         
   7  14   1        148.22        159.52         6.02 o                         
   8  14   1        173.30        181.37         7.68 o                         
   9  14   1         46.96         51.48         4.80 o                         
  10  14   1        148.78        152.99         7.06 o                         
  11  14   1        166.31        140.92         7.10 o                         
  12  14   1          2.12          6.28         4.00 o                         
 -12  15   1          4.62          4.22         3.33 o                         
 -11  15   1          1.54          2.22         3.05 o                         
 -10  15   1          4.25          1.54         2.84 o                         
  -9  15   1         11.88         10.78         3.56 o                         
  -8  15   1         88.71         53.19        25.59 o                         
  -7  15   1        120.09        121.47         5.60 o                         
  -6  15   1        167.74        159.99         5.92 o                         
  -5  15   1         30.77         25.95         2.06 o                         
  -4  15   1        334.30        302.71         5.42 o                         
  -3  15   1         16.42         12.08         1.74 o                         
  -2  15   1        707.30        726.30        11.47 o                         
  -1  15   1          2.04          2.67         1.28 o                         
   0  15   1          9.82          9.97         1.62 o                         
   1  15   1         40.68         43.07         2.37 o                         
   2  15   1       1143.42       1153.26        13.44 o                         
   3  15   1        377.95        414.03         6.80 o                         
   4  15   1        611.37        582.01         7.57 o                         
   5  15   1          3.36          0.02         1.89 o                         
   6  15   1        296.32        284.62         6.91 o                         
   7  15   1        376.72        376.73        10.57 o                         
   8  15   1          2.91          5.06         2.87 o                         
   9  15   1         18.88         15.85         3.61 o                         
  10  15   1        355.13        380.66        10.92 o                         
  11  15   1         20.83         24.14         4.33 o                         
 -12  16   1          6.42          5.52         3.97 o                         
 -11  16   1          3.69          3.21         3.23 o                         
 -10  16   1         52.65         53.25         5.62 o                         
  -9  16   1          0.08         -0.90         2.50 o                         
  -8  16   1          3.73          6.59         3.21 o                         
  -7  16   1        298.20        299.14         8.93 o                         
  -6  16   1        911.53        878.22        21.49 o                         
  -5  16   1         10.58         14.28         2.35 o                         
  -4  16   1        245.26        236.66         5.22 o                         
  -3  16   1        187.94        177.24         4.53 o                         
  -2  16   1        317.47        291.48         7.46 o                         
  -1  16   1        666.81        607.88        14.82 o                         
   0  16   1         27.79         26.20         2.09 o                         
   1  16   1         48.46         49.97         2.62 o                         
   2  16   1       1315.45       1328.89        11.60 o                         
   3  16   1          2.76          2.01         1.62 o                         
   4  16   1         90.57        105.26         3.52 o                         
   5  16   1         90.65         85.07         4.27 o                         
   6  16   1          0.88          0.37         2.62 o                         
   7  16   1         92.84         99.07         5.92 o                         
   8  16   1         16.51         15.20         3.44 o                         
   9  16   1        224.57        195.03         8.64 o                         
  10  16   1        101.31        118.65         7.26 o                         
  11  16   1          0.50          0.43         3.19 o                         
 -11  17   1         90.18         98.63         9.07 o                         
 -10  17   1          2.21         -0.90         3.73 o                         
  -9  17   1         19.72         11.55         5.60 o                         
  -8  17   1        130.16        122.67         7.41 o                         
  -7  17   1        399.73        378.39        13.37 o                         
  -6  17   1         87.46         74.47         5.01 o                         
  -5  17   1        185.35        167.57         6.92 o                         
  -4  17   1        532.04        528.71         8.63 o                         
  -3  17   1        383.67        410.00         7.72 o                         
  -2  17   1         65.52         71.08         3.40 o                         
  -1  17   1        102.64        107.17         7.90 o                         
   0  17   1         62.11         55.79         2.80 o                         
   1  17   1        339.53        350.41         6.21 o                         
   2  17   1        797.30        785.33        10.95 o                         
   3  17   1         18.88         22.15         2.28 o                         
   4  17   1         14.89         16.72         2.78 o                         
   5  17   1        404.48        412.38        10.18 o                         
   6  17   1          1.96          0.20         3.48 o                         
   7  17   1         82.90         79.15         6.30 o                         
   8  17   1         68.53         60.18         5.20 o                         
   9  17   1          8.26         11.53         3.57 o                         
  10  17   1         75.90         83.51         6.37 o                         
 -11  18   1         19.01         22.60         5.91 o                         
 -10  18   1         15.14         16.10         5.20 o                         
  -9  18   1         11.32         12.42         4.73 o                         
  -8  18   1        124.00        111.62         8.98 o                         
  -7  18   1         26.47         27.42         4.39 o                         
  -6  18   1         46.19         50.52         4.45 o                         
  -5  18   1         44.90         40.49         4.13 o                         
  -4  18   1         42.28         42.69         4.17 o                         
  -3  18   1          4.94          3.84         1.85 o                         
  -2  18   1        136.38        112.63         4.48 o                         
  -1  18   1          7.33          3.60         1.66 o                         
   0  18   1         95.03         99.12         3.63 o                         
   1  18   1         14.39         18.57         2.23 o                         
   2  18   1         36.44         35.74         2.63 o                         
   3  18   1        184.77        192.50         6.35 o                         
   4  18   1         92.71         88.07         5.35 o                         
   5  18   1        199.19        190.39         7.38 o                         
   6  18   1          5.67          5.71         3.93 o                         
   7  18   1         32.83         27.96         5.41 o                         
   8  18   1         51.92         52.50         5.77 o                         
   9  18   1         34.86         33.50         4.54 o                         
  10  18   1          0.00          0.13         3.57 o                         
 -10  19   1         18.28         16.22         5.46 o                         
  -9  19   1          2.10          3.46         4.29 o                         
  -8  19   1         73.93         66.05         7.59 o                         
  -7  19   1        264.55        262.55        12.97 o                         
  -6  19   1         17.05         14.00         3.31 o                         
  -5  19   1          0.27          4.20         2.85 o                         
  -4  19   1         23.82         19.52         3.50 o                         
  -3  19   1        970.26        966.76        22.16 o                         
  -2  19   1          8.01         13.17         2.39 o                         
  -1  19   1          2.39         -1.54         1.82 o                         
   0  19   1          3.53          2.48         1.93 o                         
   1  19   1        255.40        287.95         6.31 o                         
   2  19   1         78.94         81.18         4.11 o                         
   3  19   1        321.46        350.98        12.72 o                         
   4  19   1          9.19         11.35         3.07 o                         
   5  19   1        188.99        211.69         8.01 o                         
   6  19   1          7.58          9.87         4.34 o                         
   7  19   1          9.13          2.56         3.85 o                         
   8  19   1          0.03          3.57         3.50 o                         
   9  19   1         16.19         21.92         5.28 o                         
 -10  20   1        108.89        112.82        10.05 o                         
  -9  20   1        119.91        121.34        10.02 o                         
  -8  20   1        245.56        228.73        12.88 o                         
  -7  20   1         88.69         92.03         8.56 o                         
  -6  20   1        460.82        464.98        12.26 o                         
  -5  20   1         69.61         70.40         5.31 o                         
  -4  20   1         45.84         44.25         4.05 o                         
  -3  20   1         59.31         61.50         4.98 o                         
  -2  20   1        222.32        188.29         8.35 o                         
  -1  20   1         56.56         70.41         4.23 o                         
   0  20   1        321.54        313.42         8.03 o                         
   1  20   1         48.03         50.90         4.11 o                         
   2  20   1        743.38        724.00        14.37 o                         
   3  20   1        124.32        115.15         6.24 o                         
   4  20   1         10.85         13.40         3.27 o                         
   5  20   1         21.07         22.34         4.19 o                         
   6  20   1         16.86         15.35         4.76 o                         
   7  20   1          1.06         -0.46         3.73 o                         
   8  20   1        101.02        103.18         7.82 o                         
   9  20   1          4.60          1.74         4.22 o                         
  -9  21   1          9.08         10.64         5.12 o                         
  -8  21   1          4.67         11.92         5.00 o                         
  -7  21   1         49.97         43.96         6.71 o                         
  -6  21   1         18.16         16.22         4.13 o                         
  -5  21   1          0.02          2.23         2.93 o                         
  -4  21   1         33.88         27.17         3.62 o                         
  -3  21   1         12.85         12.76         3.40 o                         
  -2  21   1          2.22          2.16         2.13 o                         
  -1  21   1         15.26          9.65         2.81 o                         
   0  21   1         57.17         76.00         5.58 o                         
   1  21   1        317.29        308.35        11.65 o                         
   2  21   1         78.90         99.45         7.07 o                         
   3  21   1         34.98         47.91         4.66 o                         
   4  21   1          6.91          4.33         2.96 o                         
   5  21   1         58.41         70.27         7.41 o                         
   6  21   1         14.69         15.12         4.93 o                         
   7  21   1         24.21         24.40         5.68 o                         
   8  21   1         21.74         16.91         5.35 o                         
  -8  22   1         10.72         14.28         5.34 o                         
  -7  22   1          7.81          9.93         4.99 o                         
  -6  22   1         64.29         67.95         6.43 o                         
  -5  22   1        214.33        242.03         8.60 o                         
  -4  22   1          1.60          2.53         2.93 o                         
  -3  22   1          0.06         -0.86         2.80 o                         
  -2  22   1         32.49         36.72         4.36 o                         
  -1  22   1         31.23         37.78         5.20 o                         
   0  22   1        101.86         94.31         7.17 o                         
   1  22   1         49.33         47.14         5.64 o                         
   2  22   1         26.62         21.78         4.51 o                         
   3  22   1          9.45          9.74         3.92 o                         
   4  22   1        112.01        119.06         7.80 o                         
   5  22   1         13.26         20.12         5.16 o                         
   6  22   1         59.80         64.67         7.64 o                         
   7  22   1         69.75         76.40         8.40 o                         
  -7  23   1        555.35        571.76        20.71 o                         
  -6  23   1          9.57         12.63         5.23 o                         
  -5  23   1          0.28         -0.83         2.76 o                         
  -4  23   1         26.56         26.15         4.25 o                         
  -3  23   1         12.70         10.14         4.07 o                         
  -2  23   1          6.20          1.56         3.55 o                         
  -1  23   1         40.22         40.38         5.47 o                         
   0  23   1          0.21         -0.87         3.38 o                         
   1  23   1         44.35         44.08         5.67 o                         
   2  23   1        186.73        205.93        10.26 o                         
   3  23   1        202.95        193.82         9.96 o                         
   4  23   1         16.45         10.23         5.70 o                         
   5  23   1         15.69         16.52         8.39 o                         
   6  23   1         45.18         48.80         9.11 o                         
  -5  24   1          1.53          2.65         3.82 o                         
  -4  24   1         19.40         21.82         4.85 o                         
  -3  24   1         20.08         16.42         4.51 o                         
  -2  24   1         63.39         78.49         7.14 o                         
  -1  24   1          1.09          1.39         3.66 o                         
   0  24   1          0.73          1.31         3.64 o                         
   1  24   1        206.85        198.53        10.50 o                         
   2  24   1          6.60         10.46         4.24 o                         
   3  24   1          1.67          2.16         3.76 o                         
   4  24   1         20.39         27.61         6.02 o                         
  -4  25   1        127.36        135.38         9.17 o                         
  -3  25   1        207.12        216.13        11.26 o                         
  -2  25   1          6.29         15.30         4.71 o                         
  -1  25   1         25.15         24.88         5.12 o                         
   0  25   1         79.23         77.23         7.31 o                         
   1  25   1          0.44         -0.11         3.71 o                         
   2  25   1        102.46        119.10         8.68 o                         
   3  25   1         79.49         84.80         7.54 o                         
 -15   0   2         49.38         35.83         7.40 o                         
 -14   0   2         21.60         27.62         5.42 o                         
 -13   0   2         27.69         27.95         5.12 o                         
 -12   0   2        297.58        285.87         8.44 o                         
 -11   0   2        872.02        844.69        14.22 o                         
 -10   0   2       1488.12       1384.18        16.98 o                         
  -9   0   2         55.79         38.26         6.85 o                         
  -8   0   2        443.59        484.22         7.19 o                         
  -7   0   2        167.13        185.32         4.58 o                         
  -6   0   2       1972.67       1838.94        22.22 o                         
  -5   0   2       8520.89       9237.33       144.77 o                         
  -4   0   2      15683.50      16833.35       307.24 o                         
  -3   0   2       1923.52       1882.74        57.28 o                         
  -2   0   2       1229.76       1058.98        28.01 o                         
  -1   0   2        185.83        144.78         3.78 o                         
   0   0   2       3165.75       3145.25        59.90 o                         
   1   0   2        892.52        849.08        13.63 o                         
   2   0   2       2583.39       2256.37        30.43 o                         
   3   0   2       1452.26       1442.84        20.10 o                         
   4   0   2          0.15          1.13         1.21 o                         
   5   0   2        137.27        110.63         2.96 o                         
   6   0   2         13.99         31.79         1.95 o                         
   7   0   2         24.62         14.39         1.63 o                         
   8   0   2          1.01          2.14         1.38 o                         
   9   0   2        238.89        213.43         7.16 o                         
  10   0   2        170.49        135.38         7.13 o                         
  11   0   2        247.11        226.31        11.90 o                         
  12   0   2         29.38         27.84         5.62 o                         
  13   0   2        221.30        220.89        15.88 o                         
 -15   1   2          2.25          0.50         3.43 o                         
 -14   1   2         52.28         54.00         4.66 o                         
 -13   1   2         57.41         60.55         4.66 o                         
 -12   1   2         26.39         27.51         2.50 o                         
 -11   1   2         64.01         60.36         4.27 o                         
 -10   1   2        477.67        466.57         6.84 o                         
  -9   1   2        296.10        315.19         5.03 o                         
  -8   1   2        263.79        299.59         5.14 o                         
  -7   1   2        181.89        231.44         4.22 o                         
  -6   1   2       3335.17       3569.28        30.87 o                         
  -5   1   2       7240.63       7676.03       106.90 o                         
  -4   1   2        273.88        270.87         4.13 o                         
  -3   1   2       4708.95       4364.60       101.78 o                         
  -2   1   2       1853.88       2022.61        31.85 o                         
  -1   1   2       1958.96       1890.21        29.12 o                         
   0   1   2        453.96        533.43         7.09 o                         
   1   1   2        755.79        750.20         7.00 o                         
   2   1   2         36.10         30.76         2.90 o                         
   3   1   2       2900.39       2891.85        23.02 o                         
   4   1   2       1431.57       1476.07        12.04 o                         
   5   1   2          1.90          0.98         0.70 o                         
   6   1   2        300.69        291.81         3.53 o                         
   7   1   2         59.13         56.17         1.75 o                         
   8   1   2          0.15          0.01         0.93 o                         
   9   1   2        574.48        541.57        13.21 o                         
  10   1   2          7.52          5.77         2.15 o                         
  11   1   2         84.08         74.50         5.23 o                         
  12   1   2          0.01          1.33         2.74 o                         
  13   1   2          0.82          5.48         3.91 o                         
 -15   2   2         20.43         22.99         4.71 o                         
 -14   2   2        106.08        116.42         6.35 o                         
 -13   2   2          0.72          1.95         2.53 o                         
 -12   2   2          3.65          3.57         1.71 o                         
 -11   2   2        414.38        417.62         5.56 o                         
 -10   2   2        330.57        307.99         7.63 o                         
  -9   2   2        280.42        278.39         4.61 o                         
  -8   2   2        147.78        136.45         3.01 o                         
  -7   2   2         61.59         47.96         1.83 o                         
  -6   2   2       1030.53        991.90         9.08 o                         
  -5   2   2         27.89         24.86         2.44 o                         
  -4   2   2         79.56         92.60         3.58 o                         
  -3   2   2        400.16        325.45         3.85 o                         
  -2   2   2        363.78        460.43         7.01 o                         
  -1   2   2       4154.59       3869.10        50.69 o                         
   0   2   2        153.09        134.69         2.15 o                         
   1   2   2         23.72         57.63         1.59 o                         
   2   2   2        119.92        105.79         2.46 o                         
   3   2   2       2149.00       2169.86        33.22 o                         
   4   2   2        684.40        748.48         9.98 o                         
   5   2   2         37.31         24.84         1.22 o                         
   6   2   2        362.93        372.64         5.35 o                         
   7   2   2       1090.26       1125.76        12.96 o                         
   8   2   2        100.21         88.65         2.78 o                         
   9   2   2         47.73         46.27         2.24 o                         
  10   2   2         14.26         14.94         2.73 o                         
  11   2   2        166.26        157.67         7.16 o                         
  12   2   2         77.41         61.13         5.10 o                         
  13   2   2          8.46         10.22         4.08 o                         
 -15   3   2          0.68          1.74         3.45 o                         
 -14   3   2         55.42         60.26         4.88 o                         
 -13   3   2        319.23        305.17         8.38 o                         
 -12   3   2          0.25         -0.15         1.70 o                         
 -11   3   2         92.88         84.94         2.86 o                         
 -10   3   2          7.64         10.39         1.40 o                         
  -9   3   2       2380.45       2308.34        25.06 o                         
  -8   3   2        579.26        542.59         5.70 o                         
  -7   3   2        292.00        257.92         7.09 o                         
  -6   3   2       1509.17       1756.64        15.73 o                         
  -5   3   2        156.42        170.05         4.49 o                         
  -4   3   2        970.55        943.65        12.52 o                         
  -3   3   2       1836.19       1844.44        25.73 o                         
  -2   3   2        486.76        475.30         4.89 o                         
  -1   3   2       1166.74       1132.91        12.31 o                         
   0   3   2        325.55        299.25         3.38 o                         
   1   3   2       6100.50       6630.63        69.36 o                         
   2   3   2        266.63        234.41         2.96 o                         
   3   3   2        440.44        394.49         5.60 o                         
   4   3   2          4.49          0.26         0.82 o                         
   5   3   2       1324.54       1414.84        12.49 o                         
   6   3   2        201.46        183.89         2.49 o                         
   7   3   2        153.70        165.21         3.55 o                         
   8   3   2          5.84         10.70         1.47 o                         
   9   3   2        831.84        793.09         9.44 o                         
  10   3   2        563.40        545.00        10.20 o                         
  11   3   2         19.38         21.17         3.12 o                         
  12   3   2          6.51         13.96         3.38 o                         
  13   3   2         26.48         29.64         5.26 o                         
 -15   4   2         35.96         32.29         6.12 o                         
 -14   4   2         14.54         16.51         3.38 o                         
 -13   4   2          1.57          5.00         2.40 o                         
 -12   4   2         16.43         17.49         2.30 o                         
 -11   4   2          0.00          0.32         1.54 o                         
 -10   4   2        811.64        729.73        46.03 o                         
  -9   4   2        886.24        837.48        10.68 o                         
  -8   4   2         45.09         53.17         1.94 o                         
  -7   4   2        131.08        138.11         2.60 o                         
  -6   4   2          0.55          1.51         0.81 o                         
  -5   4   2        367.97        462.53         5.81 o                         
  -4   4   2       1516.22       1740.51        21.37 o                         
  -3   4   2       1006.22       1034.51        10.54 o                         
  -2   4   2        165.37        179.53         2.50 o                         
  -1   4   2       1147.86       1151.40        16.01 o                         
   0   4   2       1278.66       1321.01        16.02 o                         
   1   4   2       6651.16       6947.67        86.38 o                         
   2   4   2        615.10        635.78        29.88 o                         
   3   4   2          7.21          6.89         1.52 o                         
   4   4   2        372.53        365.34         6.05 o                         
   5   4   2        170.42        210.11         2.86 o                         
   6   4   2        441.89        465.67         6.72 o                         
   7   4   2          1.81          0.78         1.18 o                         
   8   4   2        257.26        262.03         4.60 o                         
   9   4   2        335.67        332.41         6.32 o                         
  10   4   2        362.01        337.34         8.08 o                         
  11   4   2         55.44         57.45         4.30 o                         
  12   4   2         40.30         41.69         4.89 o                         
  13   4   2          1.83          8.12         4.07 o                         
 -15   5   2         55.78         52.76         7.24 o                         
 -14   5   2          4.07          4.11         3.48 o                         
 -13   5   2        249.36        239.13         8.36 o                         
 -12   5   2          8.58         10.61         1.82 o                         
 -11   5   2         20.96         20.22         2.45 o                         
 -10   5   2         11.30         12.23         1.41 o                         
  -9   5   2       1323.10       1261.24        12.15 o                         
  -8   5   2        958.09        972.78        12.46 o                         
  -7   5   2         58.13         64.97         1.87 o                         
  -6   5   2        286.34        275.94         3.53 o                         
  -5   5   2        132.89        197.91         4.47 o                         
  -4   5   2       1593.16       1470.73        13.35 o                         
  -3   5   2         84.72        105.59         1.84 o                         
  -2   5   2        487.32        470.64         4.44 o                         
  -1   5   2        922.54        985.68        14.91 o                         
   0   5   2        571.43        671.09         7.33 o                         
   1   5   2         82.14        105.06         2.02 o                         
   2   5   2         82.87         78.62         1.94 o                         
   3   5   2          2.07          2.18         0.97 o                         
   4   5   2       2078.10       2097.90        17.48 o                         
   5   5   2       2029.43       2160.02        22.14 o                         
   6   5   2         62.07         52.01         2.19 o                         
   7   5   2          7.96          6.25         1.36 o                         
   8   5   2         46.51         49.37         2.27 o                         
   9   5   2         46.64         32.79         2.49 o                         
  10   5   2        344.00        354.27         9.04 o                         
  11   5   2         52.20         48.04         4.07 o                         
  12   5   2          1.06          2.12         3.08 o                         
  13   5   2         91.19        111.79         8.42 o                         
 -15   6   2          2.73          1.40         4.21 o                         
 -14   6   2         28.38         33.84         5.02 o                         
 -13   6   2          0.21          0.75         2.03 o                         
 -12   6   2          0.13          1.38         1.54 o                         
 -11   6   2        654.19        645.87         9.90 o                         
 -10   6   2        556.44        544.87         5.95 o                         
  -9   6   2         47.78         50.90         1.98 o                         
  -8   6   2        268.53        263.52         3.81 o                         
  -7   6   2          0.48          0.88         0.77 o                         
  -6   6   2         82.86         79.77         1.83 o                         
  -5   6   2        178.02        171.68         2.51 o                         
  -4   6   2        156.10        136.24         2.76 o                         
  -3   6   2         68.44         47.23         1.36 o                         
  -2   6   2        523.07        531.07         6.36 o                         
  -1   6   2       2420.92       2218.87        21.64 o                         
   0   6   2        332.60        354.97         4.29 o                         
   1   6   2        281.50        358.46         4.16 o                         
   2   6   2        417.89        460.02         4.30 o                         
   3   6   2       1092.04       1059.48        10.53 o                         
   4   6   2        150.42        153.04         3.02 o                         
   5   6   2         32.38         26.91         1.32 o                         
   6   6   2        277.45        265.69         4.40 o                         
   7   6   2        408.80        381.64        11.80 o                         
   8   6   2         39.44         31.75         1.96 o                         
   9   6   2         92.58         90.42         3.88 o                         
  10   6   2         74.83         87.45         4.00 o                         
  11   6   2        180.11        171.10         7.52 o                         
  12   6   2        173.77        153.15         9.12 o                         
  13   6   2         85.49         95.53         7.87 o                         
 -15   7   2          5.25          4.45         4.54 o                         
 -14   7   2         16.33         15.45         4.16 o                         
 -13   7   2          0.34          1.80         2.26 o                         
 -12   7   2          0.45          1.32         1.89 o                         
 -11   7   2        494.73        465.01         8.51 o                         
 -10   7   2        155.41        166.15         3.91 o                         
  -9   7   2         78.94         82.86         2.37 o                         
  -8   7   2          4.69          4.65         1.06 o                         
  -7   7   2         27.42         27.98         1.34 o                         
  -6   7   2          0.01          0.51         0.77 o                         
  -5   7   2        132.68        133.59         2.63 o                         
  -4   7   2        221.39        247.53         3.44 o                         
  -3   7   2        117.41        116.85         2.93 o                         
  -2   7   2        512.22        518.44         6.68 o                         
  -1   7   2       4409.81       4496.00        40.28 o                         
   0   7   2       1294.27       1525.44        20.09 o                         
   1   7   2        324.49        286.80         3.57 o                         
   2   7   2         20.22         22.41         1.28 o                         
   3   7   2          0.43          0.78         0.93 o                         
   4   7   2         16.13         26.21         1.44 o                         
   5   7   2         62.97         51.04         1.81 o                         
   6   7   2          0.01          0.59         1.19 o                         
   7   7   2          8.69          8.35         1.38 o                         
   8   7   2         72.23         52.95         4.73 o                         
   9   7   2          0.40          0.31         1.70 o                         
  10   7   2         38.57         35.94         3.10 o                         
  11   7   2          2.13         -1.84         2.44 o                         
  12   7   2          2.39          7.54         3.85 o                         
  13   7   2         40.23         55.93         6.49 o                         
 -15   8   2         26.40         36.29         6.61 o                         
 -14   8   2          3.66          5.84         3.69 o                         
 -13   8   2         86.10         94.14         5.11 o                         
 -12   8   2        326.32        311.49         8.86 o                         
 -11   8   2        378.33        376.79         7.74 o                         
 -10   8   2          9.43         14.57         1.94 o                         
  -9   8   2       2460.26       2447.60        29.49 o                         
  -8   8   2        220.56        210.77         9.02 o                         
  -7   8   2         73.47         71.66         1.93 o                         
  -6   8   2       1391.51       1368.89        12.90 o                         
  -5   8   2       1850.96       1790.12        15.32 o                         
  -4   8   2        826.08        809.36         8.02 o                         
  -3   8   2        118.51        105.94         2.89 o                         
  -2   8   2       2359.73       2367.30        25.24 o                         
  -1   8   2       2520.71       2762.38        27.85 o                         
   0   8   2         11.08         11.48         1.04 o                         
   1   8   2       4345.11       4514.79        52.94 o                         
   2   8   2       3490.90       3439.53        32.28 o                         
   3   8   2       1124.01       1137.80        12.35 o                         
   4   8   2        344.69        317.87         5.21 o                         
   5   8   2        197.27        213.78         3.67 o                         
   6   8   2        865.65        908.10         9.12 o                         
   7   8   2        233.40        223.33         4.80 o                         
   8   8   2        453.48        489.52         8.82 o                         
   9   8   2         74.68         62.38         8.42 o                         
  10   8   2        104.47        113.61         4.89 o                         
  11   8   2          1.18          0.32         2.56 o                         
  12   8   2        111.54        129.59         8.60 o                         
  13   8   2         89.61         66.81         6.89 o                         
 -14   9   2          6.54          7.23         3.80 o                         
 -13   9   2         94.71        101.64         5.37 o                         
 -12   9   2        179.56        164.27         6.71 o                         
 -11   9   2         10.11         14.16         2.86 o                         
 -10   9   2       1069.06        985.91        11.83 o                         
  -9   9   2        729.04        731.54        10.99 o                         
  -8   9   2         18.11         21.74         1.39 o                         
  -7   9   2          8.52          5.95         1.02 o                         
  -6   9   2          3.97          2.46         1.08 o                         
  -5   9   2        551.79        545.71         6.13 o                         
  -4   9   2        105.51        116.74         2.85 o                         
  -3   9   2         25.80         27.35         1.83 o                         
  -2   9   2       2989.19       3201.17        44.47 o                         
  -1   9   2        484.10        469.60         5.11 o                         
   0   9   2         14.57         13.07         1.13 o                         
   1   9   2        182.68        181.54         4.07 o                         
   2   9   2        584.99        608.03         7.10 o                         
   3   9   2       1080.14       1058.72         9.24 o                         
   4   9   2        878.52        850.61         8.77 o                         
   5   9   2         54.07         50.93         1.90 o                         
   6   9   2        272.31        271.01         4.03 o                         
   7   9   2         19.46         16.73         2.44 o                         
   8   9   2          2.59          1.95         2.03 o                         
   9   9   2         95.39         83.52         4.77 o                         
  10   9   2         29.74         14.50         3.50 o                         
  11   9   2         23.10         35.78         4.17 o                         
  12   9   2        100.28         84.66         7.26 o                         
 -14  10   2        112.34        126.27        10.06 o                         
 -13  10   2          8.69         10.20         2.99 o                         
 -12  10   2          4.72          4.35         2.60 o                         
 -11  10   2         10.79         10.68         2.76 o                         
 -10  10   2         42.16         44.01         3.69 o                         
  -9  10   2        155.13        145.97        13.55 o                         
  -8  10   2         21.23         24.60         1.42 o                         
  -7  10   2        166.43        152.40         3.27 o                         
  -6  10   2       1823.97       1851.94        27.66 o                         
  -5  10   2        155.22        168.79         3.60 o                         
  -4  10   2         57.44         47.60         1.82 o                         
  -3  10   2        738.63        744.17         7.73 o                         
  -2  10   2          2.92          0.73         1.03 o                         
  -1  10   2       1147.78       1202.57        15.19 o                         
   0  10   2        433.99        447.99         6.31 o                         
   1  10   2        266.74        274.70         5.74 o                         
   2  10   2        698.93        711.06         7.01 o                         
   3  10   2       3109.09       3118.35        27.27 o                         
   4  10   2        299.57        294.28         4.25 o                         
   5  10   2        129.38        153.93         2.93 o                         
   6  10   2        137.92        137.17         3.79 o                         
   7  10   2        769.09        728.86        11.29 o                         
   8  10   2         83.79         64.72         4.24 o                         
   9  10   2          0.49         -0.34         2.19 o                         
  10  10   2          0.34         -0.20         2.16 o                         
  11  10   2         85.47         91.93         6.39 o                         
  12  10   2         15.80         26.36         4.95 o                         
 -14  11   2          5.42          3.38         3.75 o                         
 -13  11   2        125.43        144.31         8.68 o                         
 -12  11   2         29.12         33.92         3.80 o                         
 -11  11   2        305.07        300.98         8.76 o                         
 -10  11   2          1.53          1.48         2.18 o                         
  -9  11   2         23.38         33.17         2.60 o                         
  -8  11   2        196.91        204.65         4.93 o                         
  -7  11   2         35.40         32.85         1.89 o                         
  -6  11   2         71.34         68.25         2.55 o                         
  -5  11   2        158.02        152.95         3.24 o                         
  -4  11   2        386.00        381.10         5.72 o                         
  -3  11   2         57.77         50.97         2.51 o                         
  -2  11   2        371.72        399.16         6.36 o                         
  -1  11   2       2105.07       2306.02        36.11 o                         
   0  11   2        993.31       1054.29        16.13 o                         
   1  11   2       5577.95       5500.38       121.14 o                         
   2  11   2          3.72          2.48         1.14 o                         
   3  11   2        249.76        247.41         4.05 o                         
   4  11   2         74.31         73.01         2.38 o                         
   5  11   2       1073.04       1076.61        12.04 o                         
   6  11   2          0.86          1.01         1.67 o                         
   7  11   2          0.11          0.67         2.06 o                         
   8  11   2         34.94         41.12         3.68 o                         
   9  11   2         60.44         66.67         4.54 o                         
  10  11   2         53.95         76.60         4.67 o                         
  11  11   2        245.82        253.60        10.03 o                         
  12  11   2          1.58          5.25         4.75 o                         
 -14  12   2         12.78         11.95         4.29 o                         
 -13  12   2         28.83         26.15         4.27 o                         
 -12  12   2          1.29         -0.51         2.82 o                         
 -11  12   2          2.03          4.93         2.64 o                         
 -10  12   2         60.60         51.76         5.02 o                         
  -9  12   2         21.51         22.80         2.36 o                         
  -8  12   2         90.06         96.54         4.13 o                         
  -7  12   2        112.15        113.00         3.27 o                         
  -6  12   2         62.31         66.57         2.41 o                         
  -5  12   2        340.94        368.28         7.27 o                         
  -4  12   2        227.75        229.80         4.27 o                         
  -3  12   2         80.69         97.01         2.81 o                         
  -2  12   2          0.00         -0.51         0.99 o                         
  -1  12   2        226.20        252.26         4.56 o                         
   0  12   2        777.70        800.96        11.11 o                         
   1  12   2         79.98         67.13         2.70 o                         
   2  12   2         38.65         34.74         1.85 o                         
   3  12   2       1337.47       1307.28        13.47 o                         
   4  12   2         51.82         45.46         2.09 o                         
   5  12   2          5.37          3.73         1.29 o                         
   6  12   2          4.06          3.72         1.78 o                         
   7  12   2         62.37         55.14         3.98 o                         
   8  12   2         13.51         14.17         2.82 o                         
   9  12   2         18.51         17.67         3.06 o                         
  10  12   2        135.33        133.80         6.01 o                         
  11  12   2          3.41          2.23         2.73 o                         
  12  12   2         24.07         22.87         6.03 o                         
 -13  13   2         39.44         34.19         4.72 o                         
 -12  13   2        209.64        222.85         9.25 o                         
 -11  13   2         42.91         26.18         7.79 o                         
 -10  13   2        534.33        506.87        13.21 o                         
  -9  13   2         34.39         32.60         4.21 o                         
  -8  13   2         13.77         13.36         2.59 o                         
  -7  13   2        108.14        108.15         3.32 o                         
  -6  13   2         83.46         83.68         2.80 o                         
  -5  13   2        611.77        591.03         7.32 o                         
  -4  13   2       1965.06       2015.66        26.41 o                         
  -3  13   2        585.99        618.78         9.85 o                         
  -2  13   2          0.52          5.07         1.20 o                         
  -1  13   2        847.23        819.16        15.13 o                         
   0  13   2        492.02        527.41         8.53 o                         
   1  13   2        419.30        429.68         6.28 o                         
   2  13   2        749.68        774.04        15.26 o                         
   3  13   2         10.63         16.28         1.64 o                         
   4  13   2       3209.79       3169.98        38.61 o                         
   5  13   2        645.55        656.53         9.57 o                         
   6  13   2         17.39          7.15         2.98 o                         
   7  13   2          1.35          3.07         2.09 o                         
   8  13   2         48.13         37.00         3.83 o                         
   9  13   2          0.44         -1.79         2.06 o                         
  10  13   2        639.11        627.84        14.93 o                         
  11  13   2          8.61         16.29         3.94 o                         
 -13  14   2         43.28         40.91         5.82 o                         
 -12  14   2         15.72         17.05         4.54 o                         
 -11  14   2         48.91         62.18         5.72 o                         
 -10  14   2        144.20        152.74         8.05 o                         
  -9  14   2         11.09          7.79         3.22 o                         
  -8  14   2          0.15          0.25         2.00 o                         
  -7  14   2         93.23         91.65         4.43 o                         
  -6  14   2        387.16        370.48         6.14 o                         
  -5  14   2         25.79         33.55         2.23 o                         
  -4  14   2          9.16          7.97         1.48 o                         
  -3  14   2        183.65        207.59         4.32 o                         
  -2  14   2         34.91         27.06         1.78 o                         
  -1  14   2        810.31        787.14        13.03 o                         
   0  14   2         31.94         28.84         2.11 o                         
   1  14   2          0.29          2.04         1.51 o                         
   2  14   2        210.07        210.46         4.66 o                         
   3  14   2       3069.43       2978.86        27.04 o                         
   4  14   2        360.38        358.72         7.00 o                         
   5  14   2        483.92        490.72         7.97 o                         
   6  14   2        128.05        139.24         5.79 o                         
   7  14   2         48.88         44.81         3.83 o                         
   8  14   2         37.06         26.82         3.44 o                         
   9  14   2          3.99          2.10         2.97 o                         
  10  14   2         54.35         75.54         5.98 o                         
  11  14   2         85.47         94.39         6.76 o                         
 -12  15   2          5.38          9.92         4.83 o                         
 -11  15   2         31.78         30.35         5.86 o                         
 -10  15   2          6.24          6.42         4.23 o                         
  -9  15   2        276.19        255.22        12.42 o                         
  -8  15   2        199.74        189.37         6.35 o                         
  -7  15   2         83.36         81.89         4.36 o                         
  -6  15   2         13.09         15.18         2.24 o                         
  -5  15   2          9.83          9.87         1.96 o                         
  -4  15   2         86.79         81.54         3.31 o                         
  -3  15   2         30.48         37.33         2.26 o                         
  -2  15   2        122.65        142.06         3.80 o                         
  -1  15   2         56.93         55.50         2.66 o                         
   0  15   2        681.02        675.65         9.29 o                         
   1  15   2       1115.15       1094.84        12.99 o                         
   2  15   2        129.14        149.33         4.14 o                         
   3  15   2         53.79         45.57         2.54 o                         
   4  15   2         76.08         78.02         3.46 o                         
   5  15   2         59.65         68.25         3.47 o                         
   6  15   2         22.40         19.30         3.02 o                         
   7  15   2         10.39          8.48         2.68 o                         
   8  15   2        100.94        104.23         6.29 o                         
   9  15   2         80.36         85.40         6.10 o                         
  10  15   2          1.14          4.93         3.32 o                         
  11  15   2        269.27        256.97        13.54 o                         
 -12  16   2          2.22          4.69         4.57 o                         
 -11  16   2         79.60         86.80         8.49 o                         
 -10  16   2          2.57          3.41         4.12 o                         
  -9  16   2        377.13        364.39        15.00 o                         
  -8  16   2          8.04         10.00         3.01 o                         
  -7  16   2        289.13        308.78         9.34 o                         
  -6  16   2        437.11        437.29        10.93 o                         
  -5  16   2         17.50         16.63         2.23 o                         
  -4  16   2          1.00         -1.50         1.50 o                         
  -3  16   2         14.45         19.58         2.30 o                         
  -2  16   2        544.90        515.58         8.30 o                         
  -1  16   2        136.62        135.06         3.91 o                         
   0  16   2        763.43        763.88         9.07 o                         
   1  16   2        699.69        687.10        10.87 o                         
   2  16   2        437.88        413.16        15.74 o                         
   3  16   2        370.75        365.93         7.53 o                         
   4  16   2          0.39          2.80         2.03 o                         
   5  16   2         11.46          7.90         2.07 o                         
   6  16   2        248.34        276.14         8.06 o                         
   7  16   2         82.21         92.72         5.90 o                         
   8  16   2        232.56        263.58         9.71 o                         
   9  16   2         51.54         53.40         5.29 o                         
  10  16   2         98.53        111.90         7.20 o                         
 -12  17   2          1.51          2.36         4.50 o                         
 -11  17   2          0.15          2.04         4.23 o                         
 -10  17   2          0.59          2.45         4.22 o                         
  -9  17   2         23.52         30.93         5.79 o                         
  -8  17   2          3.62          3.82         3.36 o                         
  -7  17   2        419.39        412.24        11.03 o                         
  -6  17   2        431.79        406.37        10.88 o                         
  -5  17   2        223.07        211.05         7.29 o                         
  -4  17   2         88.29         90.91         4.08 o                         
  -3  17   2          1.17          0.56         1.86 o                         
  -2  17   2        255.57        271.65         6.31 o                         
  -1  17   2        877.93        885.43        16.84 o                         
   0  17   2        466.62        465.60         9.14 o                         
   1  17   2        128.35        107.70         8.37 o                         
   2  17   2         97.09        108.60         3.73 o                         
   3  17   2        368.23        369.45         8.74 o                         
   4  17   2         46.30         38.15         3.15 o                         
   5  17   2         48.31         46.60         3.77 o                         
   6  17   2          1.63          3.87         2.77 o                         
   7  17   2         47.31         50.94         4.79 o                         
   8  17   2          0.13         -0.10         2.93 o                         
   9  17   2         33.22         29.82         4.51 o                         
  10  17   2         94.16        100.43         7.91 o                         
 -11  18   2         55.85         69.54         8.17 o                         
 -10  18   2         12.86         17.35         5.32 o                         
  -9  18   2        131.61        151.65        10.62 o                         
  -8  18   2         14.99         13.85         4.83 o                         
  -7  18   2        480.94        487.93        12.29 o                         
  -6  18   2         94.36        104.22         6.10 o                         
  -5  18   2         11.89         10.38         2.84 o                         
  -4  18   2          5.63          3.26         2.42 o                         
  -3  18   2         89.67         93.19         4.30 o                         
  -2  18   2          5.98          8.04         2.23 o                         
  -1  18   2          2.78         11.81         2.24 o                         
   0  18   2        206.59        191.35         5.81 o                         
   1  18   2        214.93        234.06         9.57 o                         
   2  18   2         27.49         27.59         2.64 o                         
   3  18   2          4.33          1.27         2.29 o                         
   4  18   2        143.70        176.01         5.86 o                         
   5  18   2         37.29         39.45         4.75 o                         
   6  18   2         18.65         13.62         3.75 o                         
   7  18   2        267.69        248.72        12.83 o                         
   8  18   2         29.22         23.09         4.74 o                         
   9  18   2         12.05         23.47         4.96 o                         
 -10  19   2          4.53          2.86         4.44 o                         
  -9  19   2        190.52        183.02        11.79 o                         
  -8  19   2        119.58        109.15         9.21 o                         
  -7  19   2          1.53          1.26         2.90 o                         
  -6  19   2        173.22        180.42         7.93 o                         
  -5  19   2         70.25         70.47         4.84 o                         
  -4  19   2        385.73        348.82        10.59 o                         
  -3  19   2         50.88         53.95         3.85 o                         
  -2  19   2         18.61         17.94         2.65 o                         
  -1  19   2          8.38         10.96         2.58 o                         
   0  19   2        342.80        292.11        16.23 o                         
   1  19   2          0.10         -1.19         1.99 o                         
   2  19   2          7.64          7.19         2.61 o                         
   3  19   2        129.07        141.62         5.98 o                         
   4  19   2         70.16         73.20         5.20 o                         
   5  19   2         92.13         93.28         8.06 o                         
   6  19   2         10.36         10.27         4.57 o                         
   7  19   2         13.89         23.91         5.54 o                         
   8  19   2        140.23        144.11        10.65 o                         
 -10  20   2          2.57         -0.65         4.52 o                         
  -9  20   2         28.75         27.01         6.14 o                         
  -8  20   2          0.58         -1.36         4.03 o                         
  -7  20   2          0.02         -0.97         3.16 o                         
  -6  20   2         70.56         76.24         5.19 o                         
  -5  20   2         15.54         14.23         3.60 o                         
  -4  20   2         22.28         24.74         3.90 o                         
  -3  20   2        188.65        164.37         7.67 o                         
  -2  20   2          0.19          2.13         2.47 o                         
  -1  20   2         25.25         18.81         2.93 o                         
   0  20   2          9.71          5.93         2.30 o                         
   1  20   2          0.01         -1.80         2.52 o                         
   2  20   2         95.92        108.56         7.21 o                         
   3  20   2         17.90         23.23         3.68 o                         
   4  20   2        135.27        150.01         9.92 o                         
   5  20   2          0.74          1.13         3.98 o                         
   6  20   2          0.10          3.02         4.12 o                         
   7  20   2         22.60         26.02         5.80 o                         
   8  20   2          0.23          0.21         4.13 o                         
  -9  21   2         88.03         83.00         8.96 o                         
  -8  21   2          2.11          0.84         4.38 o                         
  -7  21   2         29.19         27.15         5.13 o                         
  -6  21   2         98.73         93.10         5.84 o                         
  -5  21   2         42.99         45.33         4.87 o                         
  -4  21   2        128.85        135.45         8.09 o                         
  -3  21   2        116.61        114.82         6.73 o                         
  -2  21   2         18.50         29.42         3.69 o                         
  -1  21   2         30.62         25.82         4.18 o                         
   0  21   2         50.74         53.83         4.38 o                         
   1  21   2          0.05         -1.58         3.09 o                         
   2  21   2         81.30         84.89         6.72 o                         
   3  21   2         64.95         57.33         5.78 o                         
   4  21   2        289.80        338.58        14.54 o                         
   5  21   2         31.24         36.81         6.07 o                         
   6  21   2          3.47          7.84         4.65 o                         
   7  21   2         42.75         48.57         7.09 o                         
  -8  22   2        128.65        112.38         9.97 o                         
  -7  22   2         85.19         90.90         7.78 o                         
  -6  22   2          7.67          5.00         3.35 o                         
  -5  22   2          3.66          3.05         3.19 o                         
  -4  22   2          0.26         -1.24         2.88 o                         
  -3  22   2         23.73         25.14         4.11 o                         
  -2  22   2          6.53          8.43         3.23 o                         
  -1  22   2         62.28         47.82        15.17 o                         
   0  22   2          9.96          6.48         3.69 o                         
   1  22   2         34.28         39.61         5.39 o                         
   2  22   2          7.35          3.65         3.60 o                         
   3  22   2         48.48         52.30         5.84 o                         
   4  22   2          2.35          1.54         5.38 o                         
   5  22   2         32.89         35.15         8.13 o                         
   6  22   2         34.17         38.92         8.49 o                         
  -7  23   2        153.78        152.09        11.41 o                         
  -6  23   2          4.26          3.85         3.92 o                         
  -5  23   2          6.67          9.30         3.67 o                         
  -4  23   2          2.79          3.67         3.27 o                         
  -3  23   2          0.05         -0.49         3.02 o                         
  -2  23   2         12.30         12.66         4.30 o                         
  -1  23   2         25.09         22.58         4.85 o                         
   0  23   2        143.37        147.01         9.02 o                         
   1  23   2         25.94         22.76         4.79 o                         
   2  23   2        105.30        115.74         8.22 o                         
   3  23   2        113.05        112.12         9.52 o                         
   4  23   2         57.66         51.52         9.38 o                         
   5  23   2         10.49          3.17         5.89 o                         
  -5  24   2         24.91         22.74         4.41 o                         
  -4  24   2         31.64         29.58         4.67 o                         
  -3  24   2         35.98         31.09         5.40 o                         
  -2  24   2        158.26        165.69         9.86 o                         
  -1  24   2          5.12          4.02         3.83 o                         
   0  24   2        167.08        163.35         9.80 o                         
   1  24   2         98.85        108.04         8.20 o                         
   2  24   2        151.47        145.13         9.20 o                         
   3  24   2        104.73        119.28        13.99 o                         
  -2  25   2          7.92          7.79         4.45 o                         
  -1  25   2         13.74         20.59         5.09 o                         
   0  25   2         13.80         19.49         5.03 o                         
 -15   1   3        281.02        324.05        12.66 o                         
 -14   1   3        413.50        432.61        11.37 o                         
 -13   1   3         10.42          9.87         2.85 o                         
 -12   1   3         59.17         56.91         3.03 o                         
 -11   1   3         26.61         25.20         2.06 o                         
 -10   1   3        138.28        142.28         3.77 o                         
  -9   1   3        119.11        109.74         3.36 o                         
  -8   1   3          0.03          3.41         1.26 o                         
  -7   1   3        451.88        519.66         6.39 o                         
  -6   1   3       3979.30       3986.21        39.99 o                         
  -5   1   3         54.62         71.15         2.56 o                         
  -4   1   3        253.06        320.00         5.22 o                         
  -3   1   3        666.38        628.07        15.84 o                         
  -2   1   3       3581.15       3285.62        41.96 o                         
  -1   1   3        264.78        224.55         4.11 o                         
   0   1   3        739.46        744.35         8.30 o                         
   1   1   3       2452.82       2492.54        31.10 o                         
   2   1   3        805.27        768.18         9.88 o                         
   3   1   3        246.06        211.16        12.70 o                         
   4   1   3       1565.94       1568.66        10.58 o                         
   5   1   3          2.59          2.58         1.17 o                         
   6   1   3         44.74         46.06         2.10 o                         
   7   1   3         29.72         24.17         2.04 o                         
   8   1   3        218.46        219.33         4.55 o                         
   9   1   3        364.59        339.74         7.36 o                         
  10   1   3         44.00         46.34         4.43 o                         
  11   1   3        177.13        186.57         8.21 o                         
  12   1   3        315.76        316.25        13.36 o                         
 -15   2   3        141.96        156.03         8.17 o                         
 -14   2   3        221.68        217.29         8.23 o                         
 -13   2   3          1.80          2.16         2.26 o                         
 -12   2   3         43.25         36.59         2.43 o                         
 -11   2   3         77.76        100.95         3.10 o                         
 -10   2   3        166.39        177.33         3.94 o                         
  -9   2   3         77.62         99.02         3.06 o                         
  -8   2   3        272.93        292.13         5.04 o                         
  -7   2   3          2.49          4.45         1.20 o                         
  -6   2   3         82.48         47.07         3.13 o                         
  -5   2   3       1667.84       1800.79        18.97 o                         
  -4   2   3        444.19        396.87         7.71 o                         
  -3   2   3        218.19        156.30         3.07 o                         
  -2   2   3       2150.23       2184.07        14.70 o                         
  -1   2   3        456.91        541.22         7.03 o                         
   0   2   3        738.81        771.52        10.56 o                         
   1   2   3         30.35         23.40         1.79 o                         
   2   2   3       1947.37       1935.79        17.46 o                         
   3   2   3        115.95        108.48         2.69 o                         
   4   2   3       1778.73       1821.04        11.40 o                         
   5   2   3        132.56        136.01         2.87 o                         
   6   2   3       1991.30       2025.60        21.03 o                         
   7   2   3         28.57         29.01         1.85 o                         
   8   2   3         44.57         39.34         2.31 o                         
   9   2   3        107.41        106.46         4.78 o                         
  10   2   3        179.45        192.44         7.11 o                         
  11   2   3        111.16        115.53         6.67 o                         
  12   2   3          1.71          1.49         3.70 o                         
 -15   3   3        200.84        248.17        11.43 o                         
 -14   3   3         25.85         35.06         4.05 o                         
 -13   3   3         17.15         23.07         2.63 o                         
 -12   3   3         24.92         24.76         2.48 o                         
 -11   3   3          9.49          5.35         1.38 o                         
 -10   3   3         75.17         61.42         2.42 o                         
  -9   3   3         64.29         56.38         3.18 o                         
  -8   3   3        350.96        325.93        18.93 o                         
  -7   3   3        362.96        430.71         6.84 o                         
  -6   3   3         15.16          8.29         1.23 o                         
  -5   3   3        767.76        670.09         8.38 o                         
  -4   3   3       1914.08       2131.16        35.32 o                         
  -3   3   3         18.03         19.02         1.45 o                         
  -2   3   3        108.41         51.63         2.17 o                         
  -1   3   3       4119.25       4088.41        39.40 o                         
   0   3   3        883.11        947.52        12.15 o                         
   1   3   3         20.49         13.66         1.48 o                         
   2   3   3         40.98         31.22         1.76 o                         
   3   3   3         52.51         52.98         1.94 o                         
   4   3   3        110.23         91.52         2.45 o                         
   5   3   3        730.03        686.78        21.33 o                         
   6   3   3          0.21         -1.06         1.12 o                         
   7   3   3         65.47         65.06         2.34 o                         
   8   3   3          8.70         10.80         1.67 o                         
   9   3   3          0.86         -0.17         2.04 o                         
  10   3   3        230.01        207.66         7.39 o                         
  11   3   3         41.98         41.81         4.95 o                         
  12   3   3         11.75          4.01         3.83 o                         
 -15   4   3         28.70         32.48         5.75 o                         
 -14   4   3         11.87         11.55         3.51 o                         
 -13   4   3        119.55        103.60        11.35 o                         
 -12   4   3         18.89         18.85         3.50 o                         
 -11   4   3         91.39         94.03         3.25 o                         
 -10   4   3        312.19        267.41         4.74 o                         
  -9   4   3          5.38          4.21         1.25 o                         
  -8   4   3        280.50        278.81         4.17 o                         
  -7   4   3          2.41         -0.03         0.90 o                         
  -6   4   3        700.44        634.05         6.25 o                         
  -5   4   3        962.95        999.40        14.36 o                         
  -4   4   3       3463.17       3488.81        62.66 o                         
  -3   4   3        937.48       1007.16        18.46 o                         
  -2   4   3        836.77        889.67        12.72 o                         
  -1   4   3       2899.40       2959.24        31.33 o                         
   0   4   3       2955.48       2849.71        32.32 o                         
   1   4   3        871.91        956.51        13.18 o                         
   2   4   3        731.87        719.08         6.85 o                         
   3   4   3        182.55        185.06         3.30 o                         
   4   4   3         77.83         64.96         4.12 o                         
   5   4   3        295.63        347.93         4.54 o                         
   6   4   3        799.26        827.09         9.02 o                         
   7   4   3        207.74        191.78         3.93 o                         
   8   4   3         46.87         47.54         2.64 o                         
   9   4   3        172.54        160.10         5.61 o                         
  10   4   3         59.15         78.41         4.96 o                         
  11   4   3         56.81         51.67         5.33 o                         
  12   4   3         35.40         33.94         5.50 o                         
 -15   5   3          0.03          1.34         3.49 o                         
 -14   5   3         33.01         39.51         4.66 o                         
 -13   5   3         71.13         75.08         5.26 o                         
 -12   5   3          8.27          7.97         2.27 o                         
 -11   5   3        141.38        150.89         4.48 o                         
 -10   5   3         12.13          8.44         1.42 o                         
  -9   5   3        132.12        111.40         2.96 o                         
  -8   5   3        584.57        568.69         8.23 o                         
  -7   5   3          0.29          0.95         1.00 o                         
  -6   5   3        395.61        448.42         6.73 o                         
  -5   5   3         24.99         34.81         1.39 o                         
  -4   5   3        247.85        246.32         5.14 o                         
  -3   5   3         83.28         85.07         2.13 o                         
  -2   5   3       1156.01       1217.30        18.48 o                         
  -1   5   3         12.02          2.08         1.21 o                         
   0   5   3         39.10         59.68         1.96 o                         
   1   5   3        924.70       1000.02        10.90 o                         
   2   5   3        670.11        751.74         9.63 o                         
   3   5   3          1.75          1.11         1.03 o                         
   4   5   3          3.40          2.60         1.11 o                         
   5   5   3        173.77        170.53         3.26 o                         
   6   5   3         48.45         45.59         2.05 o                         
   7   5   3          0.23          0.06         1.39 o                         
   8   5   3          2.99          1.75         1.85 o                         
   9   5   3        137.62        154.62         5.12 o                         
  10   5   3          9.25          8.46         3.12 o                         
  11   5   3         39.71         34.61         4.66 o                         
  12   5   3         25.92         31.30         5.47 o                         
 -15   6   3          5.31          5.29         3.83 o                         
 -14   6   3         14.02         19.69         4.35 o                         
 -13   6   3         60.87         76.10         5.03 o                         
 -12   6   3        337.38        321.77         7.91 o                         
 -11   6   3        268.30        241.62         5.29 o                         
 -10   6   3        173.99        171.91         3.84 o                         
  -9   6   3        506.19        484.39         6.40 o                         
  -8   6   3        631.51        629.32         7.44 o                         
  -7   6   3         78.64         76.17         2.14 o                         
  -6   6   3       1046.79       1015.98        14.57 o                         
  -5   6   3         18.62         20.80         1.29 o                         
  -4   6   3        262.47        285.02         4.72 o                         
  -3   6   3        728.76        743.13         9.00 o                         
  -2   6   3        274.31        304.24         4.74 o                         
  -1   6   3       1343.06       1477.29        12.25 o                         
   0   6   3          3.82          4.11         1.15 o                         
   1   6   3       3937.52       3995.18        41.46 o                         
   2   6   3        363.18        346.60         5.97 o                         
   3   6   3        148.08        148.58         3.82 o                         
   4   6   3        293.75        294.63         4.91 o                         
   5   6   3        780.39        778.19         9.48 o                         
   6   6   3        102.40         87.67         2.63 o                         
   7   6   3          5.69          7.59         1.65 o                         
   8   6   3          0.00         -1.79         1.79 o                         
   9   6   3         92.53        121.25         5.26 o                         
  10   6   3         11.78         15.14         3.36 o                         
  11   6   3         19.44         14.99         3.77 o                         
  12   6   3          1.21          5.90         4.04 o                         
 -15   7   3         48.90         46.50         7.06 o                         
 -14   7   3         74.46         74.31         6.56 o                         
 -13   7   3        305.75        316.20         9.23 o                         
 -12   7   3         24.78         33.11         3.52 o                         
 -11   7   3        283.08        263.79         5.52 o                         
 -10   7   3        273.88        254.56         5.10 o                         
  -9   7   3         49.37         45.42         2.09 o                         
  -8   7   3        960.11        942.04        10.42 o                         
  -7   7   3        465.00        422.90         5.07 o                         
  -6   7   3       1583.11       1648.98        22.02 o                         
  -5   7   3       1835.82       1788.31        26.90 o                         
  -4   7   3        361.96        383.17         5.11 o                         
  -3   7   3       1897.58       1857.93        25.13 o                         
  -2   7   3        682.34        746.67         8.07 o                         
  -1   7   3       1713.19       1754.51        22.52 o                         
   0   7   3        214.94        312.89         4.36 o                         
   1   7   3       1756.67       1803.96        21.16 o                         
   2   7   3         62.92         84.78         2.58 o                         
   3   7   3        362.72        370.47         4.95 o                         
   4   7   3       1647.16       1611.25        13.50 o                         
   5   7   3         45.24         38.46         1.88 o                         
   6   7   3         16.83         14.89         1.59 o                         
   7   7   3         78.26         83.65         3.82 o                         
   8   7   3        300.80        258.39        38.66 o                         
   9   7   3         73.34         57.62         3.96 o                         
  10   7   3        135.29        131.38         7.34 o                         
  11   7   3         32.63         19.32         4.11 o                         
  12   7   3        145.43        181.49        10.49 o                         
 -15   8   3         31.85         44.61         7.07 o                         
 -14   8   3         13.75         13.08         4.08 o                         
 -13   8   3         22.79         32.46         3.72 o                         
 -12   8   3         47.16         34.15         3.64 o                         
 -11   8   3         59.58         65.02         4.26 o                         
 -10   8   3        166.80        163.60         4.29 o                         
  -9   8   3         15.59         12.27         1.52 o                         
  -8   8   3         23.98         23.57         1.67 o                         
  -7   8   3        136.10        125.26         2.67 o                         
  -6   8   3        225.96        260.56         4.85 o                         
  -5   8   3          3.29          4.10         0.88 o                         
  -4   8   3        150.57        161.21         3.87 o                         
  -3   8   3         14.37          5.80         1.16 o                         
  -2   8   3         87.83         85.91         2.55 o                         
  -1   8   3          2.34          2.16         1.29 o                         
   0   8   3        549.26        598.87         8.77 o                         
   1   8   3        209.75        220.00         3.65 o                         
   2   8   3        198.37        205.75         6.81 o                         
   3   8   3        185.21        181.00         3.79 o                         
   4   8   3       1241.78       1201.35        10.45 o                         
   5   8   3         87.12        101.36         3.07 o                         
   6   8   3         35.66         38.70         2.21 o                         
   7   8   3         89.20         94.24         5.02 o                         
   8   8   3         30.34         17.16         2.94 o                         
   9   8   3          1.45          0.17         1.82 o                         
  10   8   3         26.39         24.81         4.12 o                         
  11   8   3          0.10         -1.14         3.31 o                         
  12   8   3          7.46          1.52         3.82 o                         
 -14   9   3         35.97         33.64         4.51 o                         
 -13   9   3         44.23         35.74         4.42 o                         
 -12   9   3         60.52         55.68         4.35 o                         
 -11   9   3          2.99          2.86         2.07 o                         
 -10   9   3       1148.50       1110.99        18.20 o                         
  -9   9   3       1329.12       1298.48        19.26 o                         
  -8   9   3        646.47        591.23         7.98 o                         
  -7   9   3         59.55         64.28         2.42 o                         
  -6   9   3        439.18        434.71         6.88 o                         
  -5   9   3         41.00         36.46         2.24 o                         
  -4   9   3       1008.19        999.10        17.26 o                         
  -3   9   3          1.95          1.48         1.04 o                         
  -2   9   3        125.05         97.52         2.63 o                         
  -1   9   3        971.75        952.48        13.73 o                         
   0   9   3        142.99        124.14         2.59 o                         
   1   9   3         12.71          6.93         1.22 o                         
   2   9   3        249.32        208.22        14.35 o                         
   3   9   3        357.40        322.81         5.04 o                         
   4   9   3        814.90        798.37         8.05 o                         
   5   9   3         61.78         68.55         3.06 o                         
   6   9   3        211.62        213.27         4.44 o                         
   7   9   3         18.14         21.95         3.00 o                         
   8   9   3        234.31        230.67         7.56 o                         
   9   9   3         75.19         80.52         4.99 o                         
  10   9   3          2.78          1.99         2.94 o                         
  11   9   3         24.96         40.94         5.65 o                         
 -14  10   3        122.97        125.81         9.74 o                         
 -13  10   3         43.10         50.68         5.02 o                         
 -12  10   3         91.83         62.92        17.22 o                         
 -11  10   3        169.21        165.56         6.48 o                         
 -10  10   3          1.63          2.57         1.95 o                         
  -9  10   3        548.97        567.76        14.52 o                         
  -8  10   3        847.25        883.40        12.23 o                         
  -7  10   3        336.26        335.82         5.12 o                         
  -6  10   3        620.64        623.80         7.27 o                         
  -5  10   3         38.34         38.80         2.33 o                         
  -4  10   3        390.31        394.13         6.57 o                         
  -3  10   3        392.01        375.88         7.78 o                         
  -2  10   3        538.33        548.60         9.26 o                         
  -1  10   3        122.56        124.24         3.45 o                         
   0  10   3          1.85          2.43         1.20 o                         
   1  10   3         12.68         17.72         1.49 o                         
   2  10   3          4.15          1.83         1.04 o                         
   3  10   3          1.94          2.37         1.30 o                         
   4  10   3        163.79        178.32         4.00 o                         
   5  10   3        912.87        930.96        13.29 o                         
   6  10   3        713.86        702.70        11.33 o                         
   7  10   3         12.57         10.93         2.72 o                         
   8  10   3          0.81         -0.09         2.26 o                         
   9  10   3         10.22          7.16         2.66 o                         
  10  10   3          8.55         13.01         3.13 o                         
  11  10   3         37.45         36.13         5.41 o                         
 -14  11   3         12.25         14.64         4.47 o                         
 -13  11   3          5.56          2.22         3.59 o                         
 -12  11   3         45.64         50.18         4.80 o                         
 -11  11   3         22.14         21.19         3.93 o                         
 -10  11   3          0.98          1.27         2.14 o                         
  -9  11   3         85.26         87.92         3.97 o                         
  -8  11   3       1082.48       1153.41        19.98 o                         
  -7  11   3       2040.51       2026.61        22.79 o                         
  -6  11   3          2.89          5.15         1.44 o                         
  -5  11   3          0.09         -0.56         1.46 o                         
  -4  11   3        821.29        833.34         9.85 o                         
  -3  11   3        300.49        327.01         6.39 o                         
  -2  11   3         14.95         14.22         1.45 o                         
  -1  11   3        910.82        884.04        13.76 o                         
   0  11   3         48.66         69.68         2.83 o                         
   1  11   3        515.68        511.07         8.01 o                         
   2  11   3        515.92        557.27         9.57 o                         
   3  11   3         25.56         27.60         1.87 o                         
   4  11   3         52.65         49.79         2.58 o                         
   5  11   3        347.07        350.79         5.79 o                         
   6  11   3         45.54         51.88         3.95 o                         
   7  11   3        130.89        144.61         6.10 o                         
   8  11   3         28.29         24.54         3.37 o                         
   9  11   3          0.37         -0.87         2.36 o                         
  10  11   3          2.85          1.24         2.64 o                         
  11  11   3         28.39         24.58         4.92 o                         
 -14  12   3          8.25          2.77         3.95 o                         
 -13  12   3         39.75         33.60         6.05 o                         
 -12  12   3        169.22        160.43        10.44 o                         
 -11  12   3         47.77         54.81         6.63 o                         
 -10  12   3          4.02          5.73         3.96 o                         
  -9  12   3        102.50        106.56         4.86 o                         
  -8  12   3        697.72        723.43        19.61 o                         
  -7  12   3        701.40        709.03        11.72 o                         
  -6  12   3       2224.28       2198.77        38.54 o                         
  -5  12   3        366.99        360.87         6.66 o                         
  -4  12   3        429.34        429.82         7.52 o                         
  -3  12   3         94.47         96.42         3.65 o                         
  -2  12   3        125.76        121.53         3.15 o                         
  -1  12   3        265.14        284.54         5.05 o                         
   0  12   3        329.07        307.10         5.57 o                         
   1  12   3        776.54        787.61        12.83 o                         
   2  12   3         55.07         59.62         2.40 o                         
   3  12   3         18.63         23.92         1.94 o                         
   4  12   3       1466.01       1283.96        16.46 o                         
   5  12   3        159.71        160.00         5.24 o                         
   6  12   3        656.81        688.28        12.31 o                         
   7  12   3        162.93        132.81         5.98 o                         
   8  12   3          1.31          2.52         2.61 o                         
   9  12   3         51.25         66.91         4.83 o                         
  10  12   3        260.92        304.89         9.74 o                         
  11  12   3          2.39         -3.96         3.98 o                         
 -13  13   3          6.55          7.92         4.72 o                         
 -12  13   3          0.00          4.96         4.28 o                         
 -11  13   3          0.84         -0.91         4.37 o                         
 -10  13   3        341.90        328.71        14.01 o                         
  -9  13   3         11.69         14.90         3.16 o                         
  -8  13   3       1601.51       1552.03        40.74 o                         
  -7  13   3         35.95         41.48         3.23 o                         
  -6  13   3        472.12        454.99         7.66 o                         
  -5  13   3        168.94        161.20         4.97 o                         
  -4  13   3        274.39        260.47         5.85 o                         
  -3  13   3          7.55          7.11         1.80 o                         
  -2  13   3          0.70          0.07         1.37 o                         
  -1  13   3         26.63         19.33         1.87 o                         
   0  13   3         74.92         76.15         3.11 o                         
   1  13   3         81.61         71.19         2.73 o                         
   2  13   3       1190.86       1218.50        16.16 o                         
   3  13   3         24.10         29.17         2.08 o                         
   4  13   3         54.11         74.07         2.97 o                         
   5  13   3         47.16         43.35         3.23 o                         
   6  13   3        104.56        119.77         5.59 o                         
   7  13   3         60.72         51.57         4.24 o                         
   8  13   3        105.73        111.46         5.85 o                         
   9  13   3         20.28         42.34         4.24 o                         
  10  13   3          0.87          6.29         2.98 o                         
 -13  14   3          0.63          5.13         4.68 o                         
 -12  14   3        120.99        124.28         9.85 o                         
 -11  14   3        144.14        139.79        10.55 o                         
 -10  14   3         97.14         94.82         8.34 o                         
  -9  14   3         86.84         90.92         6.37 o                         
  -8  14   3         75.34         77.73         5.24 o                         
  -7  14   3        520.89        503.88        11.81 o                         
  -6  14   3          9.31         11.16         2.14 o                         
  -5  14   3        184.27        172.66         5.27 o                         
  -4  14   3         12.66         10.35         2.13 o                         
  -3  14   3        390.54        355.55         6.95 o                         
  -2  14   3         46.71         49.15         2.54 o                         
  -1  14   3          7.64          6.19         1.62 o                         
   0  14   3        245.00        250.47         5.37 o                         
   1  14   3       2370.79       2310.47        35.34 o                         
   2  14   3       1027.99       1021.08        14.46 o                         
   3  14   3        119.70        115.22         3.59 o                         
   4  14   3         65.91         72.18         3.52 o                         
   5  14   3         35.44         39.45         3.64 o                         
   6  14   3         14.25         16.10         2.99 o                         
   7  14   3         59.33         57.90         4.53 o                         
   8  14   3         62.16         55.62         4.51 o                         
   9  14   3        125.03        160.52         7.22 o                         
  10  14   3         24.63         27.58         4.48 o                         
 -12  15   3         10.72         11.15         4.99 o                         
 -11  15   3         94.54         89.28         8.61 o                         
 -10  15   3        208.84        211.29        12.01 o                         
  -9  15   3        105.34        116.88         6.36 o                         
  -8  15   3         34.01         37.59         4.22 o                         
  -7  15   3        113.64        127.15         5.96 o                         
  -6  15   3        688.18        673.63        19.29 o                         
  -5  15   3         53.96         64.43         3.79 o                         
  -4  15   3        350.57        341.97         7.42 o                         
  -3  15   3        193.46        182.10         5.55 o                         
  -2  15   3         75.09         75.43         3.61 o                         
  -1  15   3       1040.53       1006.56        13.90 o                         
   0  15   3         22.20         19.85         2.28 o                         
   1  15   3         24.28         25.64         2.17 o                         
   2  15   3        298.25        327.72         6.22 o                         
   3  15   3          6.54          7.45         1.94 o                         
   4  15   3        163.50        181.99         5.29 o                         
   5  15   3        212.71        235.52         7.38 o                         
   6  15   3         46.95         57.25         4.33 o                         
   7  15   3        165.28        157.70         6.73 o                         
   8  15   3        183.56        199.71         7.82 o                         
   9  15   3          5.93         10.19         3.60 o                         
 -12  16   3         22.94         26.64         6.10 o                         
 -11  16   3         94.18         94.42         8.96 o                         
 -10  16   3         65.88         63.67         7.50 o                         
  -9  16   3        216.33        221.79         9.96 o                         
  -8  16   3        251.19        266.77         9.29 o                         
  -7  16   3         33.96         35.44         3.84 o                         
  -6  16   3        132.24        141.38         6.90 o                         
  -5  16   3        168.49        150.62         5.52 o                         
  -4  16   3        238.58        229.00         6.32 o                         
  -3  16   3         49.20         55.26         3.51 o                         
  -2  16   3         76.51         83.29         4.12 o                         
  -1  16   3          6.65          6.76         2.07 o                         
   0  16   3         20.57         25.13         2.45 o                         
   1  16   3        597.74        578.24        11.35 o                         
   2  16   3         31.40         34.78         2.84 o                         
   3  16   3        142.77        142.81         5.89 o                         
   4  16   3          7.49          2.99         2.46 o                         
   5  16   3        128.18        121.54         6.43 o                         
   6  16   3         45.62         53.49         4.87 o                         
   7  16   3         88.49        104.16         7.28 o                         
   8  16   3         25.29         25.27         4.83 o                         
   9  16   3          6.30          3.86         4.14 o                         
 -11  17   3         14.13         12.70         6.34 o                         
 -10  17   3          0.08          4.15         4.35 o                         
  -9  17   3        308.62        299.14        14.41 o                         
  -8  17   3         67.69         55.58         4.59 o                         
  -7  17   3         81.78         76.06         5.09 o                         
  -6  17   3         61.41         57.49         4.98 o                         
  -5  17   3         41.25         38.45         3.73 o                         
  -4  17   3        130.93        122.20         5.22 o                         
  -3  17   3         61.21         60.53         3.74 o                         
  -2  17   3        160.25        158.55         5.95 o                         
  -1  17   3        578.99        613.10        11.18 o                         
   0  17   3        347.21        348.02         8.33 o                         
   1  17   3          6.15         10.47         2.20 o                         
   2  17   3        236.38        232.18         6.66 o                         
   3  17   3        160.82        172.70         6.55 o                         
   4  17   3        531.96        519.79        10.93 o                         
   5  17   3         50.16         38.12         5.10 o                         
   6  17   3          9.34          6.13         4.06 o                         
   7  17   3        123.43        128.31         9.78 o                         
   8  17   3         32.86         26.62         5.90 o                         
 -11  18   3        130.61        127.39        10.65 o                         
 -10  18   3         73.51         72.06         8.31 o                         
  -9  18   3         15.90         15.11         5.24 o                         
  -8  18   3          4.83          5.81         2.95 o                         
  -7  18   3         13.53         15.61         3.84 o                         
  -6  18   3         11.94         12.00         3.43 o                         
  -5  18   3         19.76         19.13         3.69 o                         
  -4  18   3        175.31        171.59         6.88 o                         
  -3  18   3        228.04        209.70         7.52 o                         
  -2  18   3         29.22         27.16         3.23 o                         
  -1  18   3          0.08          0.92         2.27 o                         
   0  18   3         94.85         95.10         4.48 o                         
   1  18   3        145.99        122.51         5.69 o                         
   2  18   3        252.09        229.36         7.52 o                         
   3  18   3        158.48        144.19         6.22 o                         
   4  18   3          4.42          6.23         3.06 o                         
   5  18   3         91.32         82.52        11.18 o                         
   6  18   3          0.56         -0.12         4.03 o                         
   7  18   3          1.64          1.59         4.21 o                         
   8  18   3         54.06         63.96         7.92 o                         
 -10  19   3         74.48         69.23         8.40 o                         
  -9  19   3         30.33         25.21         5.13 o                         
  -8  19   3        203.93        202.48         9.15 o                         
  -7  19   3        224.09        226.03         9.22 o                         
  -6  19   3         97.15         88.78         6.20 o                         
  -5  19   3        114.67        102.41         6.47 o                         
  -4  19   3         47.62         50.22         4.92 o                         
  -3  19   3         44.96         38.15         3.99 o                         
  -2  19   3         20.77         17.35         3.23 o                         
  -1  19   3         20.55         15.97         3.17 o                         
   0  19   3        137.34        141.54         5.87 o                         
   1  19   3         59.25         56.76         4.95 o                         
   2  19   3         18.96         22.21         3.82 o                         
   3  19   3          4.95          2.29         2.52 o                         
   4  19   3         61.33         63.33         8.84 o                         
   5  19   3          0.05         -2.42         3.83 o                         
   6  19   3          0.31         -2.33         3.92 o                         
   7  19   3          4.45          5.01         4.77 o                         
  -9  20   3         34.64         33.84         5.57 o                         
  -8  20   3          8.32          4.37         3.88 o                         
  -7  20   3         36.36         38.83         4.71 o                         
  -6  20   3        250.12        247.41         9.79 o                         
  -5  20   3          0.38         -0.35         2.95 o                         
  -4  20   3        155.16        152.20         7.79 o                         
  -3  20   3         81.28         74.60         5.15 o                         
  -2  20   3         41.58         35.77         4.44 o                         
  -1  20   3         41.84         41.53         4.57 o                         
   0  20   3        179.48        195.62         6.96 o                         
   1  20   3          9.56          8.26         3.24 o                         
   2  20   3        106.59        107.16         6.42 o                         
   3  20   3        220.17        220.27        10.01 o                         
   4  20   3        102.27        106.83        11.61 o                         
   5  20   3         11.68          6.49         4.45 o                         
   6  20   3         38.57         39.50         6.58 o                         
  -8  21   3         12.53         20.25         5.72 o                         
  -7  21   3          3.89          6.85         3.55 o                         
  -6  21   3          0.99         -1.16         3.20 o                         
  -5  21   3          0.92          3.24         3.07 o                         
  -4  21   3         39.27         32.54         4.51 o                         
  -3  21   3         44.37         41.50         4.84 o                         
  -2  21   3          5.36          4.37         3.18 o                         
  -1  21   3        133.23        131.19         7.32 o                         
   0  21   3          0.29         -1.19         2.85 o                         
   1  21   3         58.97         70.47         5.66 o                         
   2  21   3          8.47         11.20         4.05 o                         
   3  21   3         23.95         27.40         5.74 o                         
   4  21   3          0.06         -0.06         5.38 o                         
   5  21   3         15.48         11.82         9.42 o                         
  -7  22   3        208.95        209.47        10.99 o                         
  -6  22   3         11.86         11.85         3.84 o                         
  -5  22   3         13.24         13.77         3.95 o                         
  -4  22   3          5.11          4.57         3.36 o                         
  -3  22   3          8.91         11.21         3.66 o                         
  -2  22   3          8.66          6.76         3.35 o                         
  -1  22   3         51.54         53.05         5.37 o                         
   0  22   3         25.19         26.58         4.40 o                         
   1  22   3        176.61        188.82        10.02 o                         
   2  22   3         82.70         91.27         7.38 o                         
   3  22   3         45.61         39.95         7.44 o                         
   4  22   3          9.70          9.05         6.37 o                         
  -6  23   3         11.03         11.56         3.99 o                         
  -5  23   3         24.38         25.98         4.59 o                         
  -4  23   3         24.68         30.49         4.71 o                         
  -3  23   3         18.11         25.54         4.45 o                         
  -2  23   3          8.98          3.50         3.37 o                         
  -1  23   3         53.55         54.49         6.33 o                         
   0  23   3         41.87         42.59         5.82 o                         
   1  23   3          2.09          3.35         3.88 o                         
   2  23   3          3.91          1.00         3.83 o                         
   3  23   3         28.11         24.16         7.73 o                         
  -3  24   3          8.41          8.92         3.82 o                         
  -2  24   3          2.01          1.67         3.99 o                         
  -1  24   3          6.84          2.10         3.85 o                         
   0  24   3          9.84          7.92         4.28 o                         
 -15   0   4         82.07         97.13        10.57 o                         
 -14   0   4         53.35         75.11         7.45 o                         
 -13   0   4         52.90         53.83         5.38 o                         
 -12   0   4         77.79         69.33         4.31 o                         
 -11   0   4        441.87        451.10        10.57 o                         
 -10   0   4          2.52          0.32         2.00 o                         
  -9   0   4        495.60        538.36        10.28 o                         
  -8   0   4       1231.06       1120.77        15.02 o                         
  -7   0   4       1942.10       1794.72        44.34 o                         
  -6   0   4        769.16        815.72        18.49 o                         
  -5   0   4        272.29        283.42         7.26 o                         
  -4   0   4        207.46        213.43         8.79 o                         
  -3   0   4       3393.54       3134.30        36.09 o                         
  -2   0   4        197.31        169.31         5.61 o                         
  -1   0   4        222.26        221.05         6.33 o                         
   0   0   4       5039.05       5222.54       109.29 o                         
   1   0   4       2984.64       3031.50        42.76 o                         
   2   0   4        326.53        331.87         7.88 o                         
   3   0   4        768.92        742.92        11.83 o                         
   4   0   4         16.26         24.93         2.97 o                         
   5   0   4        421.45        407.38         8.54 o                         
   6   0   4       2592.13       2572.06        30.31 o                         
   7   0   4          5.73         12.52         2.38 o                         
   8   0   4         80.92         87.64         5.56 o                         
   9   0   4        784.89        789.98        22.26 o                         
  10   0   4          0.60         -3.92         4.53 o                         
  11   0   4          4.14          1.23         5.24 o                         
 -15   1   4         78.27         89.70         6.47 o                         
 -14   1   4         88.66         97.50         5.82 o                         
 -13   1   4         42.43         45.71         3.40 o                         
 -12   1   4         33.85         41.32         2.76 o                         
 -11   1   4          7.99          3.62         1.61 o                         
 -10   1   4         23.99         22.58         2.09 o                         
  -9   1   4          0.54          1.11         1.37 o                         
  -8   1   4         77.90         82.95         3.46 o                         
  -7   1   4          2.37          3.78         1.64 o                         
  -6   1   4          0.79          0.57         1.44 o                         
  -5   1   4         24.64         30.65         2.41 o                         
  -4   1   4         11.77          5.93         1.56 o                         
  -3   1   4        510.97        485.47         7.27 o                         
  -2   1   4          3.23          4.27         1.49 o                         
  -1   1   4          0.97          6.02         1.38 o                         
   0   1   4        139.23        134.00         3.26 o                         
   1   1   4       1099.79       1190.16        11.37 o                         
   2   1   4        180.34        184.35         4.25 o                         
   3   1   4          6.13          6.49         1.54 o                         
   4   1   4       1959.55       1955.27        16.01 o                         
   5   1   4        434.77        405.74         6.23 o                         
   6   1   4        148.59        150.19         3.76 o                         
   7   1   4         24.18         32.85         2.19 o                         
   8   1   4         38.23         29.74         3.09 o                         
   9   1   4          0.63         -0.76         2.76 o                         
  10   1   4         47.66         43.77         5.21 o                         
  11   1   4         11.69          7.04         4.10 o                         
 -15   2   4         10.01         14.60         4.38 o                         
 -14   2   4         63.59         75.76         5.26 o                         
 -13   2   4         67.93         58.25         4.48 o                         
 -12   2   4        254.50        237.58         5.98 o                         
 -11   2   4          0.28          0.67         1.46 o                         
 -10   2   4         25.24         30.24         1.96 o                         
  -9   2   4         43.35         42.46         2.27 o                         
  -8   2   4         60.40         57.77         2.68 o                         
  -7   2   4          8.60         10.05         1.69 o                         
  -6   2   4        558.85        500.08         6.87 o                         
  -5   2   4        868.54        776.59         8.87 o                         
  -4   2   4        257.77        248.85         5.05 o                         
  -3   2   4        374.29        354.01         6.28 o                         
  -2   2   4        119.92         99.97         3.34 o                         
  -1   2   4          2.36          4.26         1.37 o                         
   0   2   4        115.34        103.73         2.91 o                         
   1   2   4        473.68        493.40         6.71 o                         
   2   2   4        501.60        491.22         6.42 o                         
   3   2   4        246.00        245.00         4.91 o                         
   4   2   4        822.40        802.45        11.03 o                         
   5   2   4         43.63         51.07         2.46 o                         
   6   2   4        127.74        130.63         3.64 o                         
   7   2   4          5.06          3.69         1.79 o                         
   8   2   4         33.00         32.30         3.12 o                         
   9   2   4        147.98        154.79         7.40 o                         
  10   2   4         16.69         16.32         3.96 o                         
  11   2   4         11.09          7.44         4.11 o                         
 -15   3   4          3.28          4.92         3.76 o                         
 -14   3   4         37.70         29.17         3.78 o                         
 -13   3   4         46.66         47.70         4.18 o                         
 -12   3   4          3.37          0.31         1.80 o                         
 -11   3   4        127.40        140.09         3.87 o                         
 -10   3   4        438.61        342.11        11.05 o                         
  -9   3   4          0.09          0.64         1.26 o                         
  -8   3   4        106.98        110.84         3.34 o                         
  -7   3   4        119.59        122.81         3.81 o                         
  -6   3   4          1.16          2.64         1.41 o                         
  -5   3   4        319.22        324.25         5.95 o                         
  -4   3   4       1294.18       1302.29        15.54 o                         
  -3   3   4        257.74        269.51         5.24 o                         
  -2   3   4        737.29        700.39         8.82 o                         
  -1   3   4          0.13          2.01         1.36 o                         
   0   3   4         12.84         10.83         1.60 o                         
   1   3   4        227.10        217.62         4.29 o                         
   2   3   4        867.98        881.54        10.83 o                         
   3   3   4         38.84         36.47         2.17 o                         
   4   3   4       3806.18       3819.99        29.04 o                         
   5   3   4        306.23        282.96         5.10 o                         
   6   3   4        451.05        467.58         6.48 o                         
   7   3   4         27.79         22.12         2.46 o                         
   8   3   4         61.59         57.18         4.24 o                         
   9   3   4         14.33         11.69         3.32 o                         
  10   3   4          4.56          5.66         3.36 o                         
  11   3   4         12.27         14.98         4.62 o                         
 -15   4   4         45.75         44.85         6.88 o                         
 -14   4   4         15.52         17.05         3.72 o                         
 -13   4   4          6.03          2.88         2.38 o                         
 -12   4   4         22.09         16.82         2.35 o                         
 -11   4   4         28.89         27.84         2.17 o                         
 -10   4   4        568.22        526.48         7.30 o                         
  -9   4   4         51.59         63.21         2.69 o                         
  -8   4   4          9.99          7.76         1.48 o                         
  -7   4   4          3.68          1.81         1.35 o                         
  -6   4   4        119.99        123.99         3.80 o                         
  -5   4   4         26.55         27.07         2.10 o                         
  -4   4   4          7.38          8.49         1.49 o                         
  -3   4   4        606.38        563.54        13.24 o                         
  -2   4   4        177.16        192.24         4.04 o                         
  -1   4   4          3.04          3.67         1.43 o                         
   0   4   4       1153.05       1276.53        17.21 o                         
   1   4   4         57.19         56.46         2.56 o                         
   2   4   4         52.81         51.23         2.41 o                         
   3   4   4         72.14         67.98         3.88 o                         
   4   4   4         31.66         34.10         2.16 o                         
   5   4   4        156.70        166.86         3.98 o                         
   6   4   4        320.79        313.49         5.70 o                         
   7   4   4         15.22         16.74         2.55 o                         
   8   4   4          0.02         -1.97         1.97 o                         
   9   4   4         71.73         64.65         5.60 o                         
  10   4   4         33.20         36.15         4.81 o                         
  11   4   4          3.72          7.61         4.19 o                         
 -15   5   4        299.44        325.61        15.19 o                         
 -14   5   4        274.97        291.15        11.58 o                         
 -13   5   4          5.84          4.34         2.81 o                         
 -12   5   4         34.20         44.28         2.94 o                         
 -11   5   4         16.73         11.04         1.92 o                         
 -10   5   4        946.41        892.80        12.58 o                         
  -9   5   4          3.23          0.61         1.34 o                         
  -8   5   4          3.57          5.09         1.36 o                         
  -7   5   4        329.24        348.74         6.25 o                         
  -6   5   4       1531.72       1394.15        24.34 o                         
  -5   5   4          4.63          1.11         1.29 o                         
  -4   5   4        165.29        172.14         4.03 o                         
  -3   5   4        191.38        185.53         3.84 o                         
  -2   5   4       1683.33       1635.36        25.97 o                         
  -1   5   4       1405.96       1372.98        14.29 o                         
   0   5   4         88.76         79.95         3.03 o                         
   1   5   4        146.25        195.53         4.60 o                         
   2   5   4        557.87        514.53         6.57 o                         
   3   5   4         39.60         30.25         2.58 o                         
   4   5   4         51.47         44.97         2.32 o                         
   5   5   4        102.20         86.40         6.58 o                         
   6   5   4        710.26        733.71         8.63 o                         
   7   5   4        254.55        203.22        24.67 o                         
   8   5   4        137.91        152.26         6.34 o                         
   9   5   4         34.96         25.30         4.18 o                         
  10   5   4        116.36        123.39         7.69 o                         
  11   5   4        211.91        212.61        11.32 o                         
 -15   6   4          7.26          8.00         4.74 o                         
 -14   6   4        122.45        137.43         8.35 o                         
 -13   6   4         27.58         25.12         4.38 o                         
 -12   6   4        168.44        158.81         6.29 o                         
 -11   6   4         58.38         45.22         3.00 o                         
 -10   6   4         90.44         90.93         3.38 o                         
  -9   6   4         29.94         30.05         2.13 o                         
  -8   6   4        317.21        307.87         5.03 o                         
  -7   6   4        612.69        550.88         8.02 o                         
  -6   6   4        783.76        736.26        14.28 o                         
  -5   6   4        116.44        102.59         3.72 o                         
  -4   6   4         92.61         90.94         3.28 o                         
  -3   6   4        154.91        160.35         4.15 o                         
  -2   6   4          5.57         11.25         1.49 o                         
  -1   6   4         68.55         97.43         3.02 o                         
   0   6   4        147.17        143.59         3.23 o                         
   1   6   4        627.00        642.13        10.16 o                         
   2   6   4        562.14        593.46        10.18 o                         
   3   6   4        406.73        416.92         6.19 o                         
   4   6   4       1018.35        963.44        17.63 o                         
   5   6   4         21.35         28.54         2.12 o                         
   6   6   4        188.67        196.81         4.83 o                         
   7   6   4         17.03         15.04         2.90 o                         
   8   6   4          6.92          3.99         2.57 o                         
   9   6   4        117.56        134.03         7.52 o                         
  10   6   4         23.90         18.67         4.14 o                         
  11   6   4          9.18          4.06         3.90 o                         
 -14   7   4         45.47         60.15         6.89 o                         
 -13   7   4          0.76          0.06         3.01 o                         
 -12   7   4        179.26        147.17        13.33 o                         
 -11   7   4         13.40         10.50         2.48 o                         
 -10   7   4          3.41          5.96         1.76 o                         
  -9   7   4        113.47        104.60         3.18 o                         
  -8   7   4         71.46         75.91         2.57 o                         
  -7   7   4        441.31        402.23         5.87 o                         
  -6   7   4       1313.78       1388.92        21.19 o                         
  -5   7   4         83.91         92.89         3.23 o                         
  -4   7   4        286.18        302.53         5.45 o                         
  -3   7   4        273.59        259.68         5.32 o                         
  -2   7   4          0.25          1.30         1.48 o                         
  -1   7   4        496.80        545.89         8.13 o                         
   0   7   4         15.84         15.75         1.55 o                         
   1   7   4        400.21        421.57         7.18 o                         
   2   7   4         31.81         37.12         2.05 o                         
   3   7   4        222.83        228.96         4.68 o                         
   4   7   4         15.85          9.99         1.64 o                         
   5   7   4         17.08         19.71         1.95 o                         
   6   7   4        186.33        196.97         6.15 o                         
   7   7   4         56.27         58.83         4.32 o                         
   8   7   4         21.39         12.02         2.82 o                         
   9   7   4          0.74         -3.06         3.06 o                         
  10   7   4          0.20         -0.80         3.12 o                         
  11   7   4         33.81         36.75         6.76 o                         
 -14   8   4          0.08          0.49         4.16 o                         
 -13   8   4         42.57         55.67         8.41 o                         
 -12   8   4          0.04         -2.90         2.90 o                         
 -11   8   4        214.38        216.48         7.01 o                         
 -10   8   4        487.47        523.92        10.79 o                         
  -9   8   4         15.27         13.95         1.84 o                         
  -8   8   4        278.82        289.24         5.17 o                         
  -7   8   4        637.09        653.93        17.63 o                         
  -6   8   4        543.47        551.26         8.07 o                         
  -5   8   4        517.28        519.05         9.75 o                         
  -4   8   4        124.51        112.94         3.50 o                         
  -3   8   4        313.59        312.20         5.61 o                         
  -2   8   4        112.19        125.56         3.72 o                         
  -1   8   4         24.13         27.23         2.24 o                         
   0   8   4         39.27         29.43         1.97 o                         
   1   8   4        491.22        480.58         8.68 o                         
   2   8   4         15.52         19.86         1.84 o                         
   3   8   4        199.51        186.02         4.76 o                         
   4   8   4         44.69         39.85         2.34 o                         
   5   8   4         45.25         49.99         2.44 o                         
   6   8   4        345.05        334.47         8.84 o                         
   7   8   4          6.15          2.68         2.54 o                         
   8   8   4         78.28         90.41         5.70 o                         
   9   8   4        130.42        152.61         8.87 o                         
  10   8   4         79.91         98.49         7.88 o                         
 -14   9   4        494.60        554.89        23.75 o                         
 -13   9   4         95.17         99.37        10.58 o                         
 -12   9   4         34.21         33.58         5.67 o                         
 -11   9   4         19.63         20.09         3.35 o                         
 -10   9   4        508.58        523.03        12.79 o                         
  -9   9   4        130.26        124.94         4.15 o                         
  -8   9   4         81.14         80.80         2.88 o                         
  -7   9   4         22.06         25.26         1.89 o                         
  -6   9   4       1367.25       1329.93        22.77 o                         
  -5   9   4          4.86          3.25         1.54 o                         
  -4   9   4          2.03          3.97         1.39 o                         
  -3   9   4        103.73         99.09         3.39 o                         
  -2   9   4        192.83        215.80         4.80 o                         
  -1   9   4          6.07          6.56         1.62 o                         
   0   9   4        273.98        272.14         5.08 o                         
   1   9   4         43.92         35.70         2.25 o                         
   2   9   4          5.61          6.35         1.50 o                         
   3   9   4          7.75          5.24         1.43 o                         
   4   9   4        173.85        152.45         4.22 o                         
   5   9   4        409.91        345.10         6.05 o                         
   6   9   4         30.66         29.57         3.43 o                         
   7   9   4         88.21         96.85         5.39 o                         
   8   9   4         80.65         81.86         5.20 o                         
   9   9   4          2.92          0.87         2.99 o                         
  10   9   4          8.42          9.39         4.10 o                         
 -14  10   4         27.64         27.71         9.91 o                         
 -13  10   4         33.26         31.52         5.92 o                         
 -12  10   4        123.25        127.57         9.41 o                         
 -11  10   4         45.55         45.68         5.05 o                         
 -10  10   4         25.49         21.54         3.51 o                         
  -9  10   4        196.72        183.01         6.80 o                         
  -8  10   4          9.77         13.82         2.21 o                         
  -7  10   4       1678.68       1641.49        14.98 o                         
  -6  10   4        165.37        160.67         4.13 o                         
  -5  10   4       1093.76       1111.57        18.53 o                         
  -4  10   4       1359.81       1328.00        21.08 o                         
  -3  10   4        239.60        232.72         5.02 o                         
  -2  10   4        368.61        358.90         6.21 o                         
  -1  10   4        382.02        342.15         7.78 o                         
   0  10   4         52.84         56.03         2.82 o                         
   1  10   4        121.11        125.02         3.65 o                         
   2  10   4         58.86         51.21         2.70 o                         
   3  10   4         85.12         87.21         3.38 o                         
   4  10   4         79.90         80.39         3.71 o                         
   5  10   4        138.60        162.24         5.51 o                         
   6  10   4          0.24          1.60         2.45 o                         
   7  10   4         18.66         12.96         3.16 o                         
   8  10   4         45.64         39.05         4.10 o                         
   9  10   4         21.81         27.98         3.88 o                         
  10  10   4          5.13          1.55         3.62 o                         
 -13  11   4          0.02          2.53         4.28 o                         
 -12  11   4        122.87        130.55         9.75 o                         
 -11  11   4         58.86         73.22         7.50 o                         
 -10  11   4         50.65         58.36         4.75 o                         
  -9  11   4          6.09          5.89         2.69 o                         
  -8  11   4          1.65          1.42         1.82 o                         
  -7  11   4        500.17        482.49         9.20 o                         
  -6  11   4        499.29        501.02        12.16 o                         
  -5  11   4         22.93         19.38         1.92 o                         
  -4  11   4        172.34        156.60         4.22 o                         
  -3  11   4        687.81        635.64        10.87 o                         
  -2  11   4        124.49        106.13         3.65 o                         
  -1  11   4        116.49        115.97         3.83 o                         
   0  11   4         94.82         97.94         3.59 o                         
   1  11   4        112.61        106.37         3.37 o                         
   2  11   4        338.63        335.19         5.85 o                         
   3  11   4        149.64        140.39         4.26 o                         
   4  11   4        721.85        742.50        13.02 o                         
   5  11   4          1.75          1.26         2.32 o                         
   6  11   4         48.21         62.67         4.48 o                         
   7  11   4         16.00         25.33         3.58 o                         
   8  11   4         38.85         42.77         4.29 o                         
   9  11   4          6.94          2.67         2.88 o                         
  10  11   4          4.34          5.76         4.65 o                         
 -13  12   4          0.82          0.24         4.23 o                         
 -12  12   4         68.62         74.86         7.99 o                         
 -11  12   4         22.49         28.20         5.50 o                         
 -10  12   4        116.97        113.71         6.31 o                         
  -9  12   4        140.27        134.08         6.20 o                         
  -8  12   4         62.65         66.81         4.35 o                         
  -7  12   4        199.42        183.50         5.96 o                         
  -6  12   4        398.53        424.32        14.77 o                         
  -5  12   4        441.15        404.13         7.67 o                         
  -4  12   4        130.40        114.81         4.56 o                         
  -3  12   4         55.07         45.13         2.62 o                         
  -2  12   4        467.67        424.16         9.12 o                         
  -1  12   4          4.68          8.35         1.86 o                         
   0  12   4         37.15         45.58         2.89 o                         
   1  12   4         34.75         47.71         2.60 o                         
   2  12   4         26.30         20.50         2.15 o                         
   3  12   4         71.50         80.66         3.38 o                         
   4  12   4        336.41        314.85         7.42 o                         
   5  12   4        308.33        261.29        10.32 o                         
   6  12   4         56.68         53.41         4.37 o                         
   7  12   4          2.70          3.91         2.72 o                         
   8  12   4         12.86          6.21         3.09 o                         
   9  12   4          0.08         -0.35         2.73 o                         
 -13  13   4         37.41         50.31         7.39 o                         
 -12  13   4         38.14         45.96         6.86 o                         
 -11  13   4         12.34          2.45         4.26 o                         
 -10  13   4        138.26        134.38         6.43 o                         
  -9  13   4         78.72         84.56         5.24 o                         
  -8  13   4        187.67        197.83         8.08 o                         
  -7  13   4        502.05        508.09        15.27 o                         
  -6  13   4          1.00          2.62         2.12 o                         
  -5  13   4          9.34          6.53         2.15 o                         
  -4  13   4        120.08        112.85         4.37 o                         
  -3  13   4        127.58        136.88         5.03 o                         
  -2  13   4        236.68        229.39         5.59 o                         
  -1  13   4       1199.30       1154.82        17.20 o                         
   0  13   4          5.15          0.16         1.72 o                         
   1  13   4          8.63          9.67         2.18 o                         
   2  13   4          1.30         -0.56         1.66 o                         
   3  13   4         12.31         10.81         2.35 o                         
   4  13   4         11.33         17.80         2.93 o                         
   5  13   4          5.56          0.23         2.69 o                         
   6  13   4        208.68        210.59         8.47 o                         
   7  13   4         94.83        105.84         6.53 o                         
   8  13   4         61.39         77.44         6.02 o                         
   9  13   4          0.33         -2.85         2.85 o                         
 -12  14   4         50.57         60.46         7.71 o                         
 -11  14   4          1.79         -2.47         3.92 o                         
 -10  14   4        263.26        278.08        10.23 o                         
  -9  14   4         60.23         65.63         4.90 o                         
  -8  14   4         98.87         98.76         6.15 o                         
  -7  14   4        323.46        311.41        10.40 o                         
  -6  14   4        312.94        303.94         7.81 o                         
  -5  14   4        107.72        114.00         5.04 o                         
  -4  14   4         59.02         65.15         3.59 o                         
  -3  14   4        214.86        196.60         6.05 o                         
  -2  14   4         12.78         15.21         2.33 o                         
  -1  14   4        278.43        246.51         5.97 o                         
   0  14   4         19.31         13.10         2.22 o                         
   1  14   4        196.67        219.24         6.02 o                         
   2  14   4         79.08         63.80         7.04 o                         
   3  14   4        106.80        105.03         5.89 o                         
   4  14   4        105.90         91.46         5.66 o                         
   5  14   4         32.65         43.66         5.47 o                         
   6  14   4          0.83          3.21         3.57 o                         
   7  14   4         30.88         25.77         4.91 o                         
   8  14   4          0.07         -2.58         3.48 o                         
 -12  15   4         70.30         73.29         8.51 o                         
 -11  15   4          5.31          5.52         3.95 o                         
 -10  15   4          0.02          3.51         3.45 o                         
  -9  15   4        578.92        513.42        13.21 o                         
  -8  15   4          9.99          6.72         3.19 o                         
  -7  15   4         23.90         27.22         4.04 o                         
  -6  15   4        211.71        210.23        10.48 o                         
  -5  15   4         88.29         86.06         4.58 o                         
  -4  15   4        176.69        154.62         5.92 o                         
  -3  15   4        393.23        343.98         8.63 o                         
  -2  15   4         81.31         92.15         4.81 o                         
  -1  15   4         26.82         27.51         3.14 o                         
   0  15   4        110.48        104.91         4.45 o                         
   1  15   4         27.87         24.05         2.73 o                         
   2  15   4        151.38        151.86         5.61 o                         
   3  15   4        125.85        129.85         6.55 o                         
   4  15   4         67.32         61.30         5.88 o                         
   5  15   4          8.58          5.70         3.76 o                         
   6  15   4         11.65         12.45         4.24 o                         
   7  15   4        369.99        400.36        14.06 o                         
   8  15   4          0.79          7.50         4.19 o                         
 -11  16   4         99.23         97.30         8.17 o                         
 -10  16   4        200.19        204.44        10.87 o                         
  -9  16   4          5.81          4.28         3.27 o                         
  -8  16   4        330.70        324.30        10.77 o                         
  -7  16   4        325.32        319.65        14.95 o                         
  -6  16   4          1.17          1.35         2.91 o                         
  -5  16   4          0.18          1.05         2.16 o                         
  -4  16   4        578.40        538.92        11.86 o                         
  -3  16   4         80.44         92.06         5.34 o                         
  -2  16   4        220.96        184.45         6.60 o                         
  -1  16   4         20.44         20.71         3.24 o                         
   0  16   4        148.19        145.72         6.35 o                         
   1  16   4         71.56         78.71         4.06 o                         
   2  16   4         10.23          5.69         2.72 o                         
   3  16   4          9.17         10.94         2.94 o                         
   4  16   4        105.88        104.64         7.95 o                         
   5  16   4        215.11        199.80         9.84 o                         
   6  16   4         58.51         56.31         6.35 o                         
   7  16   4          6.05          1.20         3.81 o                         
 -11  17   4        100.17         95.13         8.28 o                         
 -10  17   4        240.78        238.67        15.58 o                         
  -9  17   4          0.00          1.32         3.62 o                         
  -8  17   4         80.69         82.29         6.11 o                         
  -7  17   4          7.64          6.90         3.23 o                         
  -6  17   4        139.38        147.17         7.59 o                         
  -5  17   4         73.18         85.00         5.27 o                         
  -4  17   4         52.64         52.88         4.40 o                         
  -3  17   4         26.59         24.32         3.96 o                         
  -2  17   4         17.03         13.19         3.40 o                         
  -1  17   4         26.08         16.24         3.20 o                         
   0  17   4         22.86         23.61         3.43 o                         
   1  17   4        173.26        181.28         7.09 o                         
   2  17   4        122.91        111.33         5.75 o                         
   3  17   4        236.33        214.80         7.69 o                         
   4  17   4          9.77         19.01         4.45 o                         
   5  17   4          6.14         10.06         4.30 o                         
   6  17   4         26.00         28.59         5.24 o                         
   7  17   4          7.41         10.30         5.21 o                         
 -10  18   4         23.28         24.50         6.12 o                         
  -9  18   4        133.01        132.63         8.83 o                         
  -8  18   4         14.65         13.74         3.83 o                         
  -7  18   4          4.42          1.22         3.07 o                         
  -6  18   4        181.67        178.73         8.46 o                         
  -5  18   4        186.60        175.23         9.94 o                         
  -4  18   4         96.36         98.81         6.44 o                         
  -3  18   4          0.35          1.90         2.91 o                         
  -2  18   4        104.90         99.61         6.41 o                         
  -1  18   4          7.29          5.79         3.23 o                         
   0  18   4        357.34        345.66         9.86 o                         
   1  18   4        104.28        104.23         6.47 o                         
   2  18   4         82.40         83.50         6.54 o                         
   3  18   4         61.18         61.65         5.32 o                         
   4  18   4        185.90        177.81         9.54 o                         
   5  18   4         47.62         47.91         5.94 o                         
   6  18   4         61.14         60.21         7.72 o                         
  -9  19   4        139.76        144.69         9.31 o                         
  -8  19   4        140.68        130.54         8.54 o                         
  -7  19   4         39.68         49.61         5.28 o                         
  -6  19   4        190.51        199.11         9.10 o                         
  -5  19   4          1.65          0.11         3.03 o                         
  -4  19   4          5.20          3.44         3.25 o                         
  -3  19   4         42.70         38.27         4.72 o                         
  -2  19   4         31.13         36.12         4.59 o                         
  -1  19   4         27.32         32.28         4.42 o                         
   0  19   4          0.02          1.79         3.09 o                         
   1  19   4         20.04         30.98         4.49 o                         
   2  19   4        761.82        751.40        23.17 o                         
   3  19   4         70.55         77.52         6.94 o                         
   4  19   4          3.01          2.41         4.92 o                         
   5  19   4          7.26         12.85         5.13 o                         
  -8  20   4         59.88         59.06         5.82 o                         
  -7  20   4         11.50         20.98         4.23 o                         
  -6  20   4          0.09          0.18         3.14 o                         
  -5  20   4          2.09          2.47         3.29 o                         
  -4  20   4         13.14         11.10         3.63 o                         
  -3  20   4          6.51          4.51         3.35 o                         
  -2  20   4         39.78         49.94         5.21 o                         
  -1  20   4          0.28          1.99         3.13 o                         
   0  20   4          4.53         10.38         3.60 o                         
   1  20   4        104.65        117.76         7.19 o                         
   2  20   4         19.87         13.40         3.89 o                         
   3  20   4          1.40          1.59         4.71 o                         
   4  20   4          4.10          0.10         5.36 o                         
  -7  21   4        111.58        132.64         8.10 o                         
  -6  21   4          3.79          6.15         3.57 o                         
  -5  21   4        115.60        115.49         7.50 o                         
  -4  21   4          0.28          2.70         3.35 o                         
  -3  21   4          9.33         18.23         4.06 o                         
  -2  21   4        139.01        136.30         7.92 o                         
  -1  21   4        364.73        354.16        12.06 o                         
   0  21   4         41.19         38.22         4.97 o                         
   1  21   4         25.97         21.73         4.33 o                         
   2  21   4        104.06        108.49         8.11 o                         
   3  21   4        323.43        308.11        20.02 o                         
  -6  22   4        191.73        188.51        11.48 o                         
  -5  22   4         51.69         61.16         6.00 o                         
  -4  22   4          5.36          3.19         3.44 o                         
  -3  22   4         88.48         87.55         6.81 o                         
  -2  22   4          7.12          8.55         3.81 o                         
  -1  22   4         11.08         10.34         3.87 o                         
   0  22   4         17.72         18.81         4.34 o                         
   1  22   4         72.84         81.38         7.40 o                         
   2  22   4        124.14        112.84         9.91 o                         
  -2  23   4        155.69        151.76         8.71 o                         
 -15   1   5         47.49         54.55         6.04 o                         
 -14   1   5         34.53         34.59         3.41 o                         
 -13   1   5          0.02          0.07         1.79 o                         
 -12   1   5         67.11         58.36         3.89 o                         
 -11   1   5        270.29        285.94         8.24 o                         
 -10   1   5         20.05         16.25         2.49 o                         
  -9   1   5          0.05         -0.89         1.58 o                         
  -8   1   5        137.17        126.85         4.66 o                         
  -7   1   5       1758.90       1693.77        24.90 o                         
  -6   1   5          1.87         -0.82         1.52 o                         
  -5   1   5       1424.62       1395.79        17.71 o                         
  -4   1   5          1.91          1.70         1.66 o                         
  -3   1   5       1166.99       1109.62        15.16 o                         
  -2   1   5        265.68        266.12         5.57 o                         
  -1   1   5        639.23        637.62         9.41 o                         
   0   1   5        199.58        188.19         4.77 o                         
   1   1   5        101.88         97.40         3.63 o                         
   2   1   5         30.38         28.63         2.38 o                         
   3   1   5         62.25         59.38         3.10 o                         
   4   1   5         31.80         32.20         2.73 o                         
   5   1   5       1087.71       1096.72        18.70 o                         
   6   1   5        105.48        115.28         4.37 o                         
   7   1   5        286.40        287.64        10.23 o                         
   8   1   5         36.04         35.93         5.20 o                         
   9   1   5         12.33         20.62         4.75 o                         
  10   1   5          1.01          2.43         3.97 o                         
 -15   2   5          3.53          2.88         3.48 o                         
 -14   2   5        218.37        225.67         9.37 o                         
 -13   2   5          0.71         -1.44         1.88 o                         
 -12   2   5          4.18          1.98         1.78 o                         
 -11   2   5        193.47        176.28         7.14 o                         
 -10   2   5        493.37        421.87         9.68 o                         
  -9   2   5        152.00        155.90         5.51 o                         
  -8   2   5          0.04          0.72         1.80 o                         
  -7   2   5        263.39        259.35         6.48 o                         
  -6   2   5         31.63         26.87         2.55 o                         
  -5   2   5       1685.16       1634.51        22.60 o                         
  -4   2   5         59.42         53.00         2.84 o                         
  -3   2   5         11.71         12.15         1.99 o                         
  -2   2   5        432.62        403.54         7.31 o                         
  -1   2   5          5.21          3.14         1.50 o                         
   0   2   5        251.36        226.33         5.22 o                         
   1   2   5          6.02          2.34         1.61 o                         
   2   2   5          4.89          6.36         1.84 o                         
   3   2   5       1365.29       1360.04        13.50 o                         
   4   2   5        140.24        127.25         4.44 o                         
   5   2   5        368.90        358.29         7.24 o                         
   6   2   5        185.89        206.62         5.91 o                         
   7   2   5        189.11        191.99         8.60 o                         
   8   2   5          0.28         -0.33         2.93 o                         
   9   2   5        394.12        405.88        14.91 o                         
  10   2   5          6.92          8.19         4.31 o                         
 -14   3   5         48.71         48.11         4.97 o                         
 -13   3   5         16.73         16.10         2.96 o                         
 -12   3   5         21.08         38.54         3.59 o                         
 -11   3   5         32.42         42.98         3.55 o                         
 -10   3   5         86.85         74.44         4.38 o                         
  -9   3   5          3.06          2.22         1.87 o                         
  -8   3   5          2.53          0.07         1.72 o                         
  -7   3   5        442.35        424.62         9.92 o                         
  -6   3   5          4.96          4.94         1.90 o                         
  -5   3   5       2823.36       2760.94        46.83 o                         
  -4   3   5        101.90        105.15         3.93 o                         
  -3   3   5        101.63        107.89         3.74 o                         
  -2   3   5         95.09         82.73         3.23 o                         
  -1   3   5        123.00        122.42         3.86 o                         
   0   3   5          9.67          8.21         1.69 o                         
   1   3   5        686.15        692.81         9.01 o                         
   2   3   5        385.77        382.36         7.20 o                         
   3   3   5         63.53         55.12         3.17 o                         
   4   3   5        221.62        204.41        16.95 o                         
   5   3   5        393.23        391.65         7.45 o                         
   6   3   5        120.07         87.95         6.14 o                         
   7   3   5          1.72         -1.55         2.55 o                         
   8   3   5          1.89          0.47         3.20 o                         
   9   3   5          3.57          6.49         4.09 o                         
  10   3   5         99.90         94.28         8.15 o                         
 -14   4   5         35.84         40.12         6.11 o                         
 -13   4   5         73.79         92.60         6.62 o                         
 -12   4   5        124.55        102.66         7.46 o                         
 -11   4   5         11.45          8.06         2.21 o                         
 -10   4   5         64.47         76.18         3.78 o                         
  -9   4   5        218.65        240.67         6.70 o                         
  -8   4   5         14.22         10.02         2.07 o                         
  -7   4   5        157.53        178.97         5.42 o                         
  -6   4   5         19.24         16.88         2.23 o                         
  -5   4   5       3659.26       3560.56        51.90 o                         
  -4   4   5         81.38         77.97         3.71 o                         
  -3   4   5          5.63          4.82         1.60 o                         
  -2   4   5         87.62        105.28         3.57 o                         
  -1   4   5        142.12        125.60         3.89 o                         
   0   4   5        589.17        601.92         8.30 o                         
   1   4   5          7.31          8.21         1.87 o                         
   2   4   5          7.75         14.31         2.22 o                         
   3   4   5         86.09         69.95         3.24 o                         
   4   4   5        807.41        826.78        11.00 o                         
   5   4   5         32.78         40.91         2.89 o                         
   6   4   5         36.51         30.31         3.31 o                         
   7   4   5          0.39          0.89         2.65 o                         
   8   4   5        302.37        334.84        11.69 o                         
   9   4   5        118.35        105.68         8.22 o                         
 -14   5   5         15.13         19.73         6.62 o                         
 -13   5   5         26.28         32.13         6.64 o                         
 -12   5   5          0.06          0.81         2.40 o                         
 -11   5   5         17.31         15.51         2.47 o                         
 -10   5   5        178.73        157.56         5.13 o                         
  -9   5   5         21.66         15.20         2.22 o                         
  -8   5   5          0.04          2.08         1.65 o                         
  -7   5   5       2041.13       1978.36        39.60 o                         
  -6   5   5          0.67          0.70         1.77 o                         
  -5   5   5          0.32          5.46         1.96 o                         
  -4   5   5        339.89        333.54         6.69 o                         
  -3   5   5        382.15        368.81         6.49 o                         
  -2   5   5         11.75         10.03         1.76 o                         
  -1   5   5          5.52          3.11         1.58 o                         
   0   5   5         13.70         12.32         1.89 o                         
   1   5   5        148.12        158.34         4.68 o                         
   2   5   5         37.85         33.63         2.48 o                         
   3   5   5        172.13        168.81         4.69 o                         
   4   5   5        159.10        176.82         5.08 o                         
   5   5   5          1.08          1.35         1.68 o                         
   6   5   5         47.22         34.81         3.97 o                         
   7   5   5         70.13         75.26         7.12 o                         
   8   5   5          8.23         12.32         4.35 o                         
   9   5   5         32.91         35.14         5.57 o                         
 -14   6   5          4.32          3.13         4.38 o                         
 -13   6   5         25.04         39.08         6.22 o                         
 -12   6   5         89.32         93.11         7.27 o                         
 -11   6   5          1.20          3.21         2.89 o                         
 -10   6   5        267.13        281.94         7.78 o                         
  -9   6   5          6.72          8.31         2.21 o                         
  -8   6   5        289.89        298.88         6.14 o                         
  -7   6   5          0.94          7.78         2.12 o                         
  -6   6   5          1.62         -0.10         1.80 o                         
  -5   6   5        168.89        166.83         5.17 o                         
  -4   6   5        498.23        511.22         9.95 o                         
  -3   6   5         48.75         59.94         2.80 o                         
  -2   6   5         12.88          6.78         1.66 o                         
  -1   6   5        208.48        208.92         4.85 o                         
   0   6   5        418.07        423.56         9.58 o                         
   1   6   5        274.42        274.21         5.56 o                         
   2   6   5         14.89         26.40         2.33 o                         
   3   6   5        293.96        287.78         6.28 o                         
   4   6   5         28.32         27.47         2.60 o                         
   5   6   5        462.93        450.91         7.56 o                         
   6   6   5        191.57        182.18         7.13 o                         
   7   6   5         11.14         15.27         3.31 o                         
   8   6   5          7.90         10.20         4.29 o                         
   9   6   5         24.80         23.48         5.02 o                         
 -14   7   5         68.63         78.18         8.36 o                         
 -13   7   5         34.25         29.36         5.80 o                         
 -12   7   5          7.23         12.17         3.32 o                         
 -11   7   5        120.12        131.53         9.86 o                         
 -10   7   5         41.03         35.23         3.87 o                         
  -9   7   5         62.88         62.39         3.73 o                         
  -8   7   5         11.09          9.42         2.23 o                         
  -7   7   5        733.13        734.21        16.46 o                         
  -6   7   5        868.16        857.12        19.15 o                         
  -5   7   5        213.31        221.65         6.78 o                         
  -4   7   5         16.06         11.99         2.24 o                         
  -3   7   5       1409.05       1442.66        27.20 o                         
  -2   7   5        432.23        428.07         8.80 o                         
  -1   7   5        232.87        229.41         4.63 o                         
   0   7   5         50.75         35.22         2.43 o                         
   1   7   5        919.59        937.49        14.56 o                         
   2   7   5        209.76        228.29         5.34 o                         
   3   7   5          0.68         -0.74         1.59 o                         
   4   7   5        262.06        243.40         5.92 o                         
   5   7   5         65.11         54.47         6.03 o                         
   6   7   5        105.97        122.34         6.18 o                         
   7   7   5         96.68        101.97         5.85 o                         
   8   7   5         30.90         24.60         5.06 o                         
   9   7   5          8.90          5.47         4.65 o                         
 -14   8   5         10.79          8.28         4.79 o                         
 -13   8   5        124.57        129.26        10.07 o                         
 -12   8   5         34.47         26.57         5.14 o                         
 -11   8   5        162.93        161.67         9.99 o                         
 -10   8   5          4.79          3.45         3.10 o                         
  -9   8   5         26.86         24.24         2.84 o                         
  -8   8   5         67.20         75.59         4.54 o                         
  -7   8   5         18.67         19.07         2.55 o                         
  -6   8   5          3.05          4.05         1.96 o                         
  -5   8   5        159.15        161.13         5.14 o                         
  -4   8   5         12.69         13.75         2.29 o                         
  -3   8   5         12.30         11.98         2.26 o                         
  -2   8   5          7.42          3.63         1.97 o                         
  -1   8   5         16.79         19.29         2.52 o                         
   0   8   5          3.60          1.79         1.72 o                         
   1   8   5        100.11         98.46         4.07 o                         
   2   8   5          0.15          1.55         1.82 o                         
   3   8   5         14.10         15.10         2.19 o                         
   4   8   5         84.59         82.32         3.36 o                         
   5   8   5          2.83          1.26         2.56 o                         
   6   8   5         18.26         14.27         3.43 o                         
   7   8   5          5.33          5.64         2.97 o                         
   8   8   5         18.29         23.58         4.36 o                         
   9   8   5          1.90          1.22         4.33 o                         
 -13   9   5          9.53          4.63         4.60 o                         
 -12   9   5        186.29        189.68        10.95 o                         
 -11   9   5         58.36         67.75         5.90 o                         
 -10   9   5        107.66        107.70         7.46 o                         
  -9   9   5          2.17          2.70         2.53 o                         
  -8   9   5        175.79        158.39         6.29 o                         
  -7   9   5        107.46        109.54         5.36 o                         
  -6   9   5        175.83        174.44         5.62 o                         
  -5   9   5        236.26        220.28         6.25 o                         
  -4   9   5          2.19         -0.36         1.74 o                         
  -3   9   5        118.24        110.20         4.74 o                         
  -2   9   5         37.51         48.35         3.46 o                         
  -1   9   5         23.32         16.43         2.40 o                         
   0   9   5         48.97         46.39         3.21 o                         
   1   9   5        144.89        153.49         5.15 o                         
   2   9   5        124.36        125.79         4.92 o                         
   3   9   5        463.81        496.31        11.52 o                         
   4   9   5          0.78          2.18         1.67 o                         
   5   9   5        414.54        420.45        10.30 o                         
   6   9   5         94.84         87.48         5.42 o                         
   7   9   5        121.33        121.47         6.42 o                         
   8   9   5          0.32         -0.97         2.87 o                         
 -13  10   5          2.58          0.82         4.41 o                         
 -12  10   5         62.21         60.73         9.19 o                         
 -11  10   5         61.13         66.39         5.93 o                         
 -10  10   5         60.30         63.25         5.77 o                         
  -9  10   5          4.37          3.48         3.09 o                         
  -8  10   5         65.87         65.22         4.14 o                         
  -7  10   5         83.28         81.13         5.17 o                         
  -6  10   5          0.01          2.21         2.22 o                         
  -5  10   5          0.86          1.46         1.95 o                         
  -4  10   5         26.00         24.87         2.77 o                         
  -3  10   5         24.81         24.74         2.80 o                         
  -2  10   5          5.14         -0.54         1.93 o                         
  -1  10   5        112.78        104.24         4.73 o                         
   0  10   5        518.87        519.93        10.48 o                         
   1  10   5        198.49        170.56         5.91 o                         
   2  10   5        132.69        151.64         6.20 o                         
   3  10   5        268.74        245.06         8.12 o                         
   4  10   5          1.17         -0.91         2.08 o                         
   5  10   5         41.29         42.29         4.65 o                         
   6  10   5         15.76          7.80         3.33 o                         
   7  10   5          0.83         -1.13         3.09 o                         
   8  10   5          0.28         -0.12         3.09 o                         
 -13  11   5         34.36         44.13         7.14 o                         
 -12  11   5        225.81        225.83        15.94 o                         
 -11  11   5         82.01        116.81         7.58 o                         
 -10  11   5        137.80        132.16         7.12 o                         
  -9  11   5          4.73          3.88         2.92 o                         
  -8  11   5          0.03         -1.99         1.99 o                         
  -7  11   5          0.24          1.26         2.18 o                         
  -6  11   5        690.44        630.58        21.38 o                         
  -5  11   5        378.60        325.07         9.08 o                         
  -4  11   5        173.09        170.58         6.09 o                         
  -3  11   5         22.55         25.73         2.87 o                         
  -2  11   5         18.03         22.57         2.80 o                         
  -1  11   5         49.13         52.93         3.95 o                         
   0  11   5          0.17          5.53         2.45 o                         
   1  11   5          9.60         17.71         2.75 o                         
   2  11   5         38.25         31.88         3.47 o                         
   3  11   5         81.34         81.09         5.44 o                         
   4  11   5         52.24         54.65         4.70 o                         
   5  11   5          5.33          2.77         3.59 o                         
   6  11   5         24.59         20.43         4.52 o                         
   7  11   5         11.27          8.18         4.26 o                         
   8  11   5         59.59         47.28         5.98 o                         
 -12  12   5          2.73          4.06         5.58 o                         
 -11  12   5         43.72         43.84         5.57 o                         
 -10  12   5        218.00        220.43         9.08 o                         
  -9  12   5        194.20        201.79         8.63 o                         
  -8  12   5          2.73         -0.60         2.72 o                         
  -7  12   5          0.74          0.01         2.33 o                         
  -6  12   5         22.67         18.83         3.19 o                         
  -5  12   5        611.11        586.40        12.24 o                         
  -4  12   5          2.54          3.74         2.54 o                         
  -3  12   5          5.99          4.69         2.19 o                         
  -2  12   5          1.48          4.61         2.39 o                         
  -1  12   5        150.12        142.22         5.97 o                         
   0  12   5         28.55         55.89         4.16 o                         
   1  12   5         93.78         78.23         5.51 o                         
   2  12   5          0.63         -0.32         2.08 o                         
   3  12   5         12.02          9.98         3.65 o                         
   4  12   5        120.22        146.82         8.60 o                         
   5  12   5        157.30        150.37         8.77 o                         
   6  12   5          8.33          8.18         4.06 o                         
   7  12   5         27.08         27.21         5.21 o                         
 -12  13   5        106.88        117.40        10.08 o                         
 -11  13   5         43.63         47.27         5.85 o                         
 -10  13   5          6.66          8.51         3.40 o                         
  -9  13   5         12.86         12.45         3.56 o                         
  -8  13   5         19.70         12.82         3.47 o                         
  -7  13   5        188.32        197.50         7.52 o                         
  -6  13   5          3.40          1.27         2.51 o                         
  -5  13   5          0.08         -2.26         2.26 o                         
  -4  13   5        262.96        245.41         8.97 o                         
  -3  13   5        177.36        166.57         7.63 o                         
  -2  13   5        221.92        185.32         6.74 o                         
  -1  13   5         34.30         29.05         3.39 o                         
   0  13   5         63.47         72.25         4.65 o                         
   1  13   5         45.02         48.27         4.02 o                         
   2  13   5          8.56          8.95         2.71 o                         
   3  13   5         28.66         37.35         5.24 o                         
   4  13   5         14.77         19.69         4.46 o                         
   5  13   5          0.33         -0.06         3.44 o                         
   6  13   5         10.59          6.25         4.16 o                         
   7  13   5        136.81        144.97         9.26 o                         
 -11  14   5        107.61        118.20        12.26 o                         
 -10  14   5        183.64        194.83        12.10 o                         
  -9  14   5          0.94         -1.33         2.95 o                         
  -8  14   5          5.56          8.33         3.32 o                         
  -7  14   5         82.50         85.12         6.05 o                         
  -6  14   5         15.01         19.28         3.31 o                         
  -5  14   5          9.66         15.48         3.20 o                         
  -4  14   5        598.37        578.23        13.98 o                         
  -3  14   5         11.78          9.69         3.26 o                         
  -2  14   5        170.56        166.24         8.63 o                         
  -1  14   5         54.58         56.87         5.86 o                         
   0  14   5         79.07         87.13         5.10 o                         
   1  14   5          0.57          0.52         2.36 o                         
   2  14   5          4.55          4.34         3.16 o                         
   3  14   5        172.58        202.12         8.47 o                         
   4  14   5         78.49         72.92         7.86 o                         
   5  14   5         38.72         37.78         5.63 o                         
   6  14   5         11.05         13.23         4.52 o                         
   7  14   5        117.45        151.79         9.75 o                         
 -11  15   5         16.12         14.19         5.44 o                         
 -10  15   5         18.53         18.59         4.15 o                         
  -9  15   5         42.28         43.68         5.03 o                         
  -8  15   5          0.39          1.64         3.07 o                         
  -7  15   5          2.26          1.89         3.08 o                         
  -6  15   5         34.58         32.17         4.40 o                         
  -5  15   5         21.14         18.25         3.71 o                         
  -4  15   5        246.90        234.40         9.33 o                         
  -3  15   5         75.43         80.14         5.88 o                         
  -2  15   5         16.69         17.15         3.71 o                         
  -1  15   5        384.38        355.51        11.17 o                         
   0  15   5          1.50          2.73         3.37 o                         
   1  15   5         95.59         94.05         5.42 o                         
   2  15   5         92.89         90.48         6.09 o                         
   3  15   5        234.10        249.39        10.96 o                         
   4  15   5          0.17          3.70         3.95 o                         
   5  15   5         55.15         56.27         6.44 o                         
   6  15   5          7.39          4.73         4.34 o                         
 -10  16   5         45.88         49.52         6.17 o                         
  -9  16   5         91.40         86.86         7.22 o                         
  -8  16   5          2.34          1.84         3.25 o                         
  -7  16   5         13.63         11.50         3.70 o                         
  -6  16   5        137.31        132.81         7.54 o                         
  -5  16   5          0.54          2.98         3.09 o                         
  -4  16   5         40.09         35.08         4.58 o                         
  -3  16   5         26.38         21.01         3.92 o                         
  -2  16   5        112.81        102.25         6.54 o                         
  -1  16   5         10.31         16.01         3.80 o                         
   0  16   5         89.23         81.58         7.68 o                         
   1  16   5          9.03         13.93         4.16 o                         
   2  16   5         76.49         93.90         6.24 o                         
   3  16   5          0.41          1.15         3.73 o                         
   4  16   5          8.79         11.48         4.38 o                         
   5  16   5         47.52         47.02         6.12 o                         
 -10  17   5          9.64          7.31         4.28 o                         
  -9  17   5         82.41         83.09         6.60 o                         
  -8  17   5         86.50         79.10         6.37 o                         
  -7  17   5        109.64        106.98         7.16 o                         
  -6  17   5        195.92        196.08         9.13 o                         
  -5  17   5          5.75          3.57         3.22 o                         
  -4  17   5         42.42         44.17         5.03 o                         
  -3  17   5         15.32         15.53         3.78 o                         
  -2  17   5        514.64        446.69        13.05 o                         
  -1  17   5          6.94          8.74         3.48 o                         
   0  17   5         67.34         74.28         5.90 o                         
   1  17   5          4.70          4.03         3.77 o                         
   2  17   5        250.37        247.97        11.20 o                         
   3  17   5          0.05         -2.09         4.48 o                         
   4  17   5         33.97         25.21         5.15 o                         
   5  17   5        158.54        158.13         9.90 o                         
  -9  18   5          0.46          2.06         3.57 o                         
  -8  18   5          7.10          4.25         3.62 o                         
  -7  18   5         74.73         68.40         6.15 o                         
  -6  18   5          0.14         -1.56         3.22 o                         
  -5  18   5          4.23          4.72         3.46 o                         
  -4  18   5        155.67        155.63         8.31 o                         
  -3  18   5         16.49         10.87         3.71 o                         
  -2  18   5          4.60          4.57         3.39 o                         
  -1  18   5         45.27         48.38         5.19 o                         
   0  18   5        199.35        208.44         9.30 o                         
   1  18   5         18.03         21.85         4.99 o                         
   2  18   5         91.34         69.08         8.35 o                         
   3  18   5         27.16         39.58         6.94 o                         
   4  18   5         13.75         16.45         6.13 o                         
  -8  19   5         44.77         51.17         5.70 o                         
  -7  19   5        175.34        183.13         9.37 o                         
  -6  19   5         41.83         32.81         4.86 o                         
  -5  19   5         40.00         42.77         5.26 o                         
  -4  19   5         12.64         12.30         3.94 o                         
  -3  19   5          0.66          1.16         3.29 o                         
  -2  19   5         73.78         83.29         7.17 o                         
  -1  19   5         25.16         32.82         4.78 o                         
   0  19   5        181.09        184.96         9.02 o                         
   1  19   5          3.96          1.17         3.44 o                         
   2  19   5          0.07          1.90         4.75 o                         
   3  19   5         50.53         53.84         7.98 o                         
  -6  20   5         56.92         66.19         6.26 o                         
  -5  20   5        155.73        166.80         9.04 o                         
  -4  20   5          0.05          1.45         3.48 o                         
  -3  20   5        139.29        131.44         8.11 o                         
  -2  20   5         95.40         99.86         7.19 o                         
  -1  20   5          3.18          2.18         3.37 o                         
   0  20   5         87.64        105.37         7.27 o                         
   1  20   5         26.47         26.78         4.75 o                         
  -4  21   5         25.60         26.51         4.81 o                         
  -3  21   5         92.86         96.64         7.29 o                         
  -2  21   5          0.01          1.94         3.61 o                         
  -1  21   5         11.23         17.11         4.47 o                         
 -14   0   6         78.84         88.52         9.80 o                         
 -13   0   6          2.04         -0.91         3.26 o                         
 -12   0   6          5.16          6.19         3.58 o                         
 -11   0   6        208.01        218.85        11.20 o                         
 -10   0   6          7.34          8.48         3.70 o                         
  -9   0   6         16.85         18.95         4.38 o                         
  -8   0   6         40.80         42.48         5.54 o                         
  -7   0   6         52.59         49.04         5.74 o                         
  -6   0   6        197.71        201.14        12.40 o                         
  -5   0   6        100.82        121.96         7.08 o                         
  -4   0   6        745.74        740.12        25.89 o                         
  -3   0   6          4.80          1.81         2.96 o                         
  -2   0   6        879.57        793.67        16.69 o                         
  -1   0   6         42.90         36.17         4.44 o                         
   0   0   6         35.26         44.44         5.66 o                         
   1   0   6        146.10        146.96         8.83 o                         
   2   0   6        347.03        339.65        12.99 o                         
   3   0   6        251.24        231.84        10.93 o                         
   4   0   6          7.65         14.92         4.18 o                         
   5   0   6        279.88        305.44        17.09 o                         
   6   0   6         37.12         30.98         7.16 o                         
   7   0   6         13.90         14.56         6.28 o                         
   8   0   6         40.21         50.25         8.86 o                         
 -14   1   6          5.61         13.91         3.89 o                         
 -13   1   6         15.64         18.53         3.28 o                         
 -12   1   6         82.18         75.39         5.08 o                         
 -11   1   6          0.00         -1.43         2.32 o                         
 -10   1   6        101.67         93.98         5.85 o                         
  -9   1   6          4.30         -1.49         2.34 o                         
  -8   1   6        199.78        199.30         7.92 o                         
  -7   1   6         20.29         22.86         3.57 o                         
  -6   1   6        671.52        626.07        12.23 o                         
  -5   1   6        485.39        489.19         9.38 o                         
  -4   1   6        679.87        645.66        20.03 o                         
  -3   1   6         56.53         56.50         3.69 o                         
  -2   1   6        425.57        431.05         8.77 o                         
  -1   1   6         70.46         59.18         3.72 o                         
   0   1   6        643.34        582.09        10.89 o                         
   1   1   6          3.26         -0.75         2.36 o                         
   2   1   6         26.79         24.94         3.41 o                         
   3   1   6          0.00          0.22         2.29 o                         
   4   1   6         19.82         24.46         3.31 o                         
   5   1   6          3.57          0.24         1.84 o                         
   6   1   6         35.03         35.80         6.29 o                         
   7   1   6        138.91        125.47         8.70 o                         
   8   1   6         61.32         66.43         7.06 o                         
 -14   2   6         19.46         26.18         4.66 o                         
 -13   2   6         41.54         35.70         5.00 o                         
 -12   2   6          0.12          1.66         2.60 o                         
 -11   2   6         26.27         16.49         3.29 o                         
 -10   2   6        118.17        124.37         6.97 o                         
  -9   2   6         34.41         33.77         3.93 o                         
  -8   2   6         66.95         58.99         4.75 o                         
  -7   2   6         80.71         82.54         5.41 o                         
  -6   2   6        120.91        125.35         6.41 o                         
  -5   2   6        662.42        620.21        13.30 o                         
  -4   2   6         91.89        107.92         4.73 o                         
  -3   2   6        211.22        215.46         6.34 o                         
  -2   2   6        317.08        300.82         7.39 o                         
  -1   2   6        128.49        117.89         5.20 o                         
   0   2   6         75.28         96.47         4.89 o                         
   1   2   6          4.35          4.36         2.54 o                         
   2   2   6         12.03          6.85         2.72 o                         
   3   2   6         74.55         79.56         4.85 o                         
   4   2   6         37.44         38.58         4.08 o                         
   5   2   6         23.10         33.21         3.44 o                         
   6   2   6        118.37         76.29        26.63 o                         
   7   2   6         20.22         29.69         5.21 o                         
   8   2   6         24.97         23.29         5.23 o                         
 -14   3   6        189.27        216.61        15.07 o                         
 -13   3   6          1.98          0.25         3.03 o                         
 -12   3   6         97.34         98.68         7.08 o                         
 -11   3   6          2.15         -1.67         2.40 o                         
 -10   3   6          6.91          5.64         2.83 o                         
  -9   3   6         93.35        100.55         5.95 o                         
  -8   3   6        106.20        119.53         6.33 o                         
  -7   3   6        972.09        895.63        16.09 o                         
  -6   3   6        351.15        331.52         9.86 o                         
  -5   3   6        314.53        337.89         9.07 o                         
  -4   3   6        202.12        204.89         7.16 o                         
  -3   3   6        141.74        152.15         5.83 o                         
  -2   3   6         91.79         87.36         4.62 o                         
  -1   3   6         15.54         18.01         2.85 o                         
   0   3   6       1176.56       1095.18        14.92 o                         
   1   3   6        124.46        126.60         5.88 o                         
   2   3   6        181.28        187.45         7.00 o                         
   3   3   6          0.06          0.33         2.35 o                         
   4   3   6        123.85        126.83         5.54 o                         
   5   3   6          0.07          0.97         2.52 o                         
   6   3   6         18.26         16.01         3.69 o                         
   7   3   6        103.53        114.29         9.70 o                         
   8   3   6         72.36         92.95         8.11 o                         
 -13   4   6         23.01         19.51         4.17 o                         
 -12   4   6          4.55          7.22         4.04 o                         
 -11   4   6          8.67          6.38         3.83 o                         
 -10   4   6         49.12         43.50         4.86 o                         
  -9   4   6         48.46         42.91         4.74 o                         
  -8   4   6          0.10         -1.15         2.77 o                         
  -7   4   6         15.91         31.59         4.41 o                         
  -6   4   6         38.18         34.13         4.43 o                         
  -5   4   6         84.81         78.57         4.80 o                         
  -4   4   6        489.02        490.40        10.81 o                         
  -3   4   6          3.67          4.24         2.80 o                         
  -2   4   6         55.01         49.48         4.03 o                         
  -1   4   6         26.52         28.78         3.18 o                         
   0   4   6          2.77          3.87         2.37 o                         
   1   4   6         60.38         54.06         4.26 o                         
   2   4   6          0.45          0.26         2.37 o                         
   3   4   6         78.16         90.99         4.74 o                         
   4   4   6          0.88         -0.17         2.15 o                         
   5   4   6         16.51         17.77         3.74 o                         
   6   4   6         70.19         67.82         5.62 o                         
   7   4   6         69.23         53.17         7.23 o                         
 -13   5   6         31.06         28.34         6.71 o                         
 -12   5   6        195.41        236.89        12.15 o                         
 -11   5   6          4.62          5.74         3.87 o                         
 -10   5   6         20.75         25.55         4.91 o                         
  -9   5   6          9.38         11.25         3.40 o                         
  -8   5   6         60.80         67.14         5.53 o                         
  -7   5   6        538.31        517.18        23.40 o                         
  -6   5   6         39.66         49.21         5.28 o                         
  -5   5   6         45.28         51.87         5.14 o                         
  -4   5   6         28.73         27.65         4.24 o                         
  -3   5   6        177.81        177.54         7.37 o                         
  -2   5   6         10.73          7.51         2.92 o                         
  -1   5   6          8.16          5.97         2.61 o                         
   0   5   6        109.20        103.22         4.97 o                         
   1   5   6        159.01        156.04         6.49 o                         
   2   5   6          8.97          9.96         2.50 o                         
   3   5   6         21.03         29.11         3.20 o                         
   4   5   6        126.34        107.53        17.40 o                         
   5   5   6        395.09        403.19        11.79 o                         
   6   5   6          0.26          2.03         3.22 o                         
   7   5   6          1.31         -1.06         4.22 o                         
 -13   6   6        146.17        176.11        13.54 o                         
 -12   6   6          9.98          9.91         4.34 o                         
 -11   6   6         82.73         67.65         7.06 o                         
 -10   6   6         54.01         59.80         5.78 o                         
  -9   6   6         47.84         42.72         5.10 o                         
  -8   6   6        255.34        248.56         8.76 o                         
  -7   6   6        190.53        194.09         7.79 o                         
  -6   6   6        320.81        308.82        10.57 o                         
  -5   6   6       1325.10       1243.72        43.23 o                         
  -4   6   6        189.91        198.60         8.65 o                         
  -3   6   6        103.37         98.95         6.45 o                         
  -2   6   6        211.17        200.39         8.21 o                         
  -1   6   6         60.12         56.09         4.70 o                         
   0   6   6          2.45         -2.49         2.49 o                         
   1   6   6          3.88          6.33         2.40 o                         
   2   6   6          1.50          3.21         2.24 o                         
   3   6   6         14.17         16.99         2.86 o                         
   4   6   6         22.41         22.94         3.08 o                         
   5   6   6         15.21         20.03         3.93 o                         
   6   6   6        204.11        199.19        10.84 o                         
   7   6   6         35.21         44.54         6.87 o                         
 -13   7   6          7.65         11.25         5.71 o                         
 -12   7   6          0.25          2.94         3.46 o                         
 -11   7   6          0.06          2.89         3.45 o                         
 -10   7   6          0.45          1.34         3.16 o                         
  -9   7   6          5.99          6.71         3.51 o                         
  -8   7   6        286.23        256.73        10.63 o                         
  -7   7   6        134.64        128.23         6.46 o                         
  -6   7   6          1.96         -1.64         2.63 o                         
  -5   7   6          4.33          6.21         2.96 o                         
  -4   7   6        167.99        150.92         7.73 o                         
  -3   7   6          8.16         11.64         3.50 o                         
  -2   7   6        295.44        312.61        10.86 o                         
  -1   7   6         10.24         19.79         3.45 o                         
   0   7   6          5.63          7.28         3.04 o                         
   1   7   6          3.83          3.17         2.49 o                         
   2   7   6         25.88         26.05         3.44 o                         
   3   7   6          0.91         -0.02         2.46 o                         
   4   7   6         21.46         24.34         3.16 o                         
   5   7   6        359.58        374.91        11.59 o                         
   6   7   6        119.33        115.08         7.12 o                         
   7   7   6          8.25          2.59         3.96 o                         
 -13   8   6         83.55         92.17        11.25 o                         
 -12   8   6         36.58         45.20         5.66 o                         
 -11   8   6        342.42        392.44        13.60 o                         
 -10   8   6        115.26        102.30         7.38 o                         
  -9   8   6        411.05        393.26        13.28 o                         
  -8   8   6          7.39         10.59         3.74 o                         
  -7   8   6         31.97         43.21         5.13 o                         
  -6   8   6        264.25        267.33         8.94 o                         
  -5   8   6        396.48        412.90        12.32 o                         
  -4   8   6         28.72         28.15         3.81 o                         
  -3   8   6         19.00          9.67         3.39 o                         
  -2   8   6        217.01        194.88         8.79 o                         
  -1   8   6         12.66         19.54         3.88 o                         
   0   8   6        115.77        125.96         6.61 o                         
   1   8   6          1.25          0.59         2.61 o                         
   2   8   6        168.90        154.05         6.63 o                         
   3   8   6        638.09        658.62        13.20 o                         
   4   8   6         25.40         26.81         4.12 o                         
   5   8   6        116.07        123.27         8.35 o                         
   6   8   6        113.03        118.94         9.73 o                         
   7   8   6        213.41        218.04        13.09 o                         
 -12   9   6        121.59        153.67         9.08 o                         
 -11   9   6          1.36          4.23         3.69 o                         
 -10   9   6          1.05          1.06         3.38 o                         
  -9   9   6         19.25         21.38         4.50 o                         
  -8   9   6        145.57        149.83         8.56 o                         
  -7   9   6          3.77          3.54         3.25 o                         
  -6   9   6         90.71         86.17         6.65 o                         
  -5   9   6         79.92         76.79         5.24 o                         
  -4   9   6        144.75        128.52         6.56 o                         
  -3   9   6         94.81         86.56         5.58 o                         
  -2   9   6          3.81          5.15         3.21 o                         
  -1   9   6        104.87         84.66         6.33 o                         
   0   9   6         44.55         40.70         4.90 o                         
   1   9   6         27.03         11.49         3.29 o                         
   2   9   6         30.67         31.35         4.21 o                         
   3   9   6         24.57         26.67         3.69 o                         
   4   9   6          2.19          2.79         3.57 o                         
   5   9   6         89.66        129.92         8.73 o                         
   6   9   6         13.36         13.44         4.68 o                         
 -12  10   6         12.08         15.72         5.11 o                         
 -11  10   6         54.97         64.83         6.46 o                         
 -10  10   6        103.69        113.39         7.90 o                         
  -9  10   6          1.18          0.43         3.37 o                         
  -8  10   6         67.94         67.20         6.28 o                         
  -7  10   6          5.17          4.80         3.39 o                         
  -6  10   6        228.81        213.26         9.92 o                         
  -5  10   6          0.32          1.59         3.16 o                         
  -4  10   6         13.80         11.50         3.12 o                         
  -3  10   6         63.56         73.70         5.24 o                         
  -2  10   6         69.68         62.27         5.01 o                         
  -1  10   6        167.23        134.53         7.71 o                         
   0  10   6        391.46        380.88        14.68 o                         
   1  10   6         13.41         15.93         3.57 o                         
   2  10   6        206.97        198.70         8.53 o                         
   3  10   6        304.31        328.17         9.61 o                         
   4  10   6         25.90         23.64         4.77 o                         
   5  10   6          0.59         -1.58         3.84 o                         
   6  10   6          0.30         -1.62         3.79 o                         
 -12  11   6          0.41          1.51         4.35 o                         
 -11  11   6          1.92          3.16         3.55 o                         
 -10  11   6         57.27         72.70         6.70 o                         
  -9  11   6          0.64          0.86         3.41 o                         
  -8  11   6        131.14        118.65         7.98 o                         
  -7  11   6        166.18        161.14         8.95 o                         
  -6  11   6          4.06          4.96         3.45 o                         
  -5  11   6          7.47          7.78         3.64 o                         
  -4  11   6         66.85         70.35         6.25 o                         
  -3  11   6        132.03        128.67         6.63 o                         
  -2  11   6        331.40        316.40        11.81 o                         
  -1  11   6          6.65         16.11         3.43 o                         
   0  11   6        226.46        256.99        10.59 o                         
   1  11   6         77.49         74.86         6.45 o                         
   2  11   6         12.25         16.67         3.71 o                         
   3  11   6          5.04          7.11         3.42 o                         
   4  11   6        104.60        127.91        12.71 o                         
   5  11   6        117.41        120.44         8.68 o                         
   6  11   6        122.67        122.73         9.05 o                         
 -11  12   6          4.07          9.00         4.03 o                         
 -10  12   6         26.66         25.27         4.82 o                         
  -9  12   6         73.85         86.38         7.16 o                         
  -8  12   6          7.20         15.02         4.24 o                         
  -7  12   6         23.39         30.15         4.94 o                         
  -6  12   6         37.51         31.66         4.94 o                         
  -5  12   6          7.41          4.20         3.45 o                         
  -4  12   6          0.06         -2.91         2.91 o                         
  -3  12   6         39.39         36.61         5.07 o                         
  -2  12   6          3.63          3.66         2.88 o                         
  -1  12   6         20.04         15.42         3.56 o                         
   0  12   6         59.38         67.43         6.20 o                         
   1  12   6          0.20          1.59         3.48 o                         
   2  12   6          4.90          3.44         3.08 o                         
   3  12   6          0.77          1.96         3.82 o                         
   4  12   6         26.20         39.35         5.81 o                         
   5  12   6         43.12         31.89         5.66 o                         
 -11  13   6          4.01         -0.01         3.68 o                         
 -10  13   6         14.92         13.15         4.31 o                         
  -9  13   6          4.45          0.62         3.45 o                         
  -8  13   6          9.67         11.73         4.04 o                         
  -7  13   6        101.84        113.44         8.91 o                         
  -6  13   6         65.55         59.95         6.17 o                         
  -5  13   6        109.77         97.89         7.48 o                         
  -4  13   6         86.26         99.10         7.41 o                         
  -3  13   6        161.24        140.89         8.57 o                         
  -2  13   6         42.11         47.92         5.71 o                         
  -1  13   6         83.77         68.11         6.45 o                         
   0  13   6         57.70         66.37         5.45 o                         
   1  13   6        250.00        236.65        11.06 o                         
   2  13   6        145.77        150.04         8.99 o                         
   3  13   6          3.43          5.14         4.18 o                         
   4  13   6         60.38         64.78         6.88 o                         
   5  13   6        112.84        109.09         8.77 o                         
 -10  14   6         30.28         32.62         5.44 o                         
  -9  14   6          3.77          6.75         3.95 o                         
  -8  14   6          3.17          7.91         3.97 o                         
  -7  14   6          4.86          3.61         3.73 o                         
  -6  14   6         43.45         46.39         5.81 o                         
  -5  14   6        102.28        101.13         7.69 o                         
  -4  14   6        106.73         92.03         7.28 o                         
  -3  14   6         23.04         17.99         4.46 o                         
  -2  14   6         11.96          9.63         3.90 o                         
  -1  14   6         92.91         83.81         7.08 o                         
   0  14   6         41.51         38.37         5.40 o                         
   1  14   6          0.06          1.42         3.53 o                         
   2  14   6         91.00        106.50         7.99 o                         
   3  14   6        178.71        205.84        10.78 o                         
   4  14   6          1.71          3.70         4.26 o                         
  -9  15   6         98.73         86.54         7.55 o                         
  -8  15   6         57.29         57.33         6.46 o                         
  -7  15   6          4.95          5.07         3.91 o                         
  -6  15   6         14.66         15.19         4.40 o                         
  -5  15   6         20.93         16.97         4.56 o                         
  -4  15   6         14.78         13.97         4.37 o                         
  -3  15   6          0.04         -1.99         3.25 o                         
  -2  15   6          5.31          0.78         3.62 o                         
  -1  15   6         24.85         22.06         4.70 o                         
   0  15   6          0.44         -3.30         3.30 o                         
   1  15   6          7.35          7.67         4.35 o                         
   2  15   6          0.00          0.04         4.77 o                         
   3  15   6         17.03         21.63         5.05 o                         
  -8  16   6          2.84          6.00         3.73 o                         
  -7  16   6         12.72         21.94         4.46 o                         
  -6  16   6        123.41        128.87         8.87 o                         
  -5  16   6         31.99         34.04         5.45 o                         
  -4  16   6         41.74         47.29         6.00 o                         
  -3  16   6          9.97         10.66         4.30 o                         
  -2  16   6         38.57         44.80         5.91 o                         
  -1  16   6         51.24         69.07         6.89 o                         
   0  16   6         61.38         58.79         6.51 o                         
   1  16   6          0.42          2.99         4.00 o                         
   2  16   6          0.81         -1.43         4.66 o                         
  -7  17   6         44.21         47.75         5.58 o                         
  -6  17   6         24.25         22.78         4.59 o                         
  -5  17   6         18.97         21.43         4.42 o                         
  -4  17   6         33.38         41.72         5.98 o                         
  -3  17   6         65.19         52.04         6.36 o                         
  -2  17   6         24.28         33.16         5.68 o                         
  -1  17   6          0.96         -3.47         3.53 o                         
   0  17   6          2.46          2.03         3.93 o                         
   1  17   6          9.82         16.53         4.81 o                         
  -6  18   6          0.04         -3.26         3.26 o                         
  -5  18   6         66.81         62.62         6.28 o                         
  -4  18   6          2.04          1.88         4.03 o                         
  -3  18   6        168.75        158.43        10.07 o                         
  -2  18   6         81.27         78.00         7.43 o                         
  -1  18   6          1.91         -2.84         3.63 o                         
   0  18   6         47.60         53.10         6.62 o                         
 -12   1   7         32.15         27.78         3.96 o                         
 -11   1   7        163.89        175.95         7.86 o                         
 -10   1   7         22.80         22.02         3.68 o                         
  -9   1   7        173.43        170.11         7.48 o                         
  -8   1   7         39.69         35.40         4.03 o                         
  -7   1   7          0.03         -1.16         2.43 o                         
  -6   1   7         12.26         13.02         3.19 o                         
  -5   1   7         48.62         51.59         4.67 o                         
  -4   1   7        137.06        136.17         6.60 o                         
  -3   1   7         43.90         43.72         4.27 o                         
  -2   1   7          5.04          3.14         2.81 o                         
  -1   1   7         26.08         28.70         3.79 o                         
   0   1   7        326.88        338.27         9.98 o                         
   1   1   7          1.68          0.01         2.60 o                         
   2   1   7          3.91          3.06         2.76 o                         
   3   1   7         32.24         27.99         3.88 o                         
   4   1   7         70.08         81.05         5.56 o                         
   5   1   7         63.07         60.39         6.78 o                         
 -12   2   7         13.64         14.60         3.85 o                         
 -11   2   7        306.75        349.75        10.73 o                         
 -10   2   7        130.79        152.61         7.24 o                         
  -9   2   7         30.32         36.63         4.18 o                         
  -8   2   7          0.02         -0.77         2.57 o                         
  -7   2   7         23.76         23.30         3.60 o                         
  -6   2   7        108.83        125.72         6.39 o                         
  -5   2   7        168.57        154.33         6.99 o                         
  -4   2   7        450.00        413.77        10.93 o                         
  -3   2   7         37.11         33.84         3.99 o                         
  -2   2   7        544.42        511.51        12.07 o                         
  -1   2   7        298.32        269.69         8.98 o                         
   0   2   7         21.91         16.10         3.31 o                         
   1   2   7          2.88         -0.20         2.65 o                         
   2   2   7        151.84        160.22         7.22 o                         
   3   2   7         22.37         27.00         3.84 o                         
   4   2   7         64.20         77.37         5.03 o                         
   5   2   7          0.67         -0.20         3.64 o                         
 -12   3   7          0.00         -1.64         3.33 o                         
 -11   3   7         16.70         27.51         5.11 o                         
 -10   3   7         89.54         99.02         6.63 o                         
  -9   3   7          7.19          6.07         3.19 o                         
  -8   3   7         42.93         46.76         4.92 o                         
  -7   3   7         40.88         33.02         4.37 o                         
  -6   3   7         66.40         64.68         4.93 o                         
  -5   3   7        122.88        123.61         6.35 o                         
  -4   3   7         11.45         15.17         3.34 o                         
  -3   3   7          1.24          0.12         2.60 o                         
  -2   3   7          9.05         14.76         3.33 o                         
  -1   3   7          8.98         11.02         3.13 o                         
   0   3   7         24.85         23.93         3.71 o                         
   1   3   7         65.36         54.86         4.74 o                         
   2   3   7          0.46          0.96         2.72 o                         
   3   3   7          0.05          0.59         2.52 o                         
   4   3   7         85.91         82.34         5.65 o                         
   5   3   7         42.11         42.27         5.08 o                         
 -12   4   7         54.14         72.11         6.91 o                         
 -11   4   7         11.50         17.29         4.51 o                         
 -10   4   7        154.54        165.05         9.49 o                         
  -9   4   7         11.78          8.47         3.34 o                         
  -8   4   7         99.58         85.52         6.10 o                         
  -7   4   7         90.91         93.39         6.23 o                         
  -6   4   7         43.82         41.45         4.91 o                         
  -5   4   7         32.87         27.44         4.14 o                         
  -4   4   7        260.24        249.15         9.18 o                         
  -3   4   7         43.64         50.18         4.53 o                         
  -2   4   7        238.75        211.01         8.02 o                         
  -1   4   7        263.77        295.36         9.40 o                         
   0   4   7          0.52          2.33         2.74 o                         
   1   4   7         13.95          7.55         3.02 o                         
   2   4   7        164.35        179.85         7.63 o                         
   3   4   7         94.16        112.84         6.79 o                         
   4   4   7          1.66          5.26         3.54 o                         
   5   4   7         44.08         47.59         6.07 o                         
 -12   5   7         14.60          9.76         4.29 o                         
 -11   5   7        252.81        278.22        12.24 o                         
 -10   5   7         22.28         27.85         5.14 o                         
  -9   5   7          8.98          4.74         3.73 o                         
  -8   5   7          4.72         11.25         3.50 o                         
  -7   5   7          0.99         -1.24         2.82 o                         
  -6   5   7          1.43         -1.52         2.78 o                         
  -5   5   7         10.37          7.35         3.27 o                         
  -4   5   7         35.01         26.50         4.11 o                         
  -3   5   7         48.63         56.08         4.69 o                         
  -2   5   7          5.51          2.10         2.74 o                         
  -1   5   7         32.94         25.29         3.73 o                         
   0   5   7          2.73          6.32         2.97 o                         
   1   5   7          0.18         -2.14         2.54 o                         
   2   5   7          3.46          6.92         3.06 o                         
   3   5   7          0.61          1.81         2.86 o                         
   4   5   7        114.17        131.97         9.99 o                         
   5   5   7         19.37         21.75         5.23 o                         
 -12   6   7          0.96          0.99         3.70 o                         
 -11   6   7          0.74          4.90         4.53 o                         
 -10   6   7          1.04          2.85         4.18 o                         
  -9   6   7         36.39         36.54         6.16 o                         
  -8   6   7        249.23        256.80        13.19 o                         
  -7   6   7          2.42          3.62         3.05 o                         
  -6   6   7        555.54        549.34        13.85 o                         
  -5   6   7         13.89         12.99         3.55 o                         
  -4   6   7        220.93        215.58         8.94 o                         
  -3   6   7        154.58        155.48         7.72 o                         
  -2   6   7        326.18        333.60        10.01 o                         
  -1   6   7          9.90         15.15         3.39 o                         
   0   6   7          0.29          1.74         2.76 o                         
   1   6   7         49.50         44.16         4.46 o                         
   2   6   7         98.33        104.93         6.17 o                         
   3   6   7        137.77        148.88         7.20 o                         
   4   6   7        146.21        158.56         9.73 o                         
   5   6   7         44.67         49.18         6.55 o                         
 -11   7   7         69.26         78.00         8.32 o                         
 -10   7   7         45.84         43.44         6.63 o                         
  -9   7   7         20.57         25.50         6.32 o                         
  -8   7   7         43.49         50.51         9.34 o                         
  -7   7   7         20.97         15.65         5.04 o                         
  -6   7   7          8.01         11.35         3.84 o                         
  -5   7   7        158.56        152.15         7.66 o                         
  -4   7   7        525.86        536.68        17.81 o                         
  -3   7   7         80.58         71.02         5.65 o                         
  -2   7   7          0.09          2.43         3.10 o                         
  -1   7   7          4.31          2.63         2.81 o                         
   0   7   7        487.84        450.31        12.47 o                         
   1   7   7         97.74         98.35         5.98 o                         
   2   7   7          0.14          1.57         2.91 o                         
   3   7   7          0.38         -0.09         3.28 o                         
   4   7   7        168.79        198.56        10.75 o                         
 -11   8   7        143.38        148.12        11.82 o                         
 -10   8   7          2.24          4.76         4.66 o                         
  -9   8   7          2.24          2.89         4.17 o                         
  -8   8   7          1.06          5.00         4.42 o                         
  -7   8   7         11.42          4.38         4.50 o                         
  -6   8   7          5.80          6.51         4.52 o                         
  -5   8   7        105.39        106.05         7.34 o                         
  -4   8   7         42.18         45.68         5.44 o                         
  -3   8   7        229.33        221.70         9.13 o                         
  -2   8   7         56.86         52.79         5.15 o                         
  -1   8   7         47.18         50.24         5.08 o                         
   0   8   7         32.86         41.88         4.46 o                         
   1   8   7         52.78         39.99         4.29 o                         
   2   8   7         27.99         43.19         4.53 o                         
   3   8   7          2.23          0.02         3.29 o                         
   4   8   7          0.24         -0.68         4.00 o                         
 -11   9   7         45.16         58.00         7.68 o                         
 -10   9   7          0.07          1.34         4.33 o                         
  -9   9   7        131.18        130.12         8.86 o                         
  -8   9   7        115.02        103.52         9.18 o                         
  -7   9   7          1.64          3.86         4.37 o                         
  -6   9   7        171.86        186.60        11.67 o                         
  -5   9   7        104.47        116.92         9.58 o                         
  -4   9   7        390.49        397.40        13.65 o                         
  -3   9   7         24.71         27.90         4.76 o                         
  -2   9   7        123.02        149.39         7.83 o                         
  -1   9   7        277.73        271.74        10.25 o                         
   0   9   7        186.29        182.71         8.68 o                         
   1   9   7          7.22          5.73         3.07 o                         
   2   9   7          0.98          2.60         2.98 o                         
   3   9   7         47.66         54.95         6.47 o                         
   4   9   7          0.06          3.70         4.43 o                         
 -10  10   7          3.54          1.97         4.56 o                         
  -9  10   7          3.88          6.58         4.04 o                         
  -8  10   7         75.37         90.81         7.60 o                         
  -7  10   7         22.75         13.81         4.46 o                         
  -6  10   7        328.81        366.48        13.89 o                         
  -5  10   7         26.43         26.64         5.93 o                         
  -4  10   7         23.86         37.45         6.49 o                         
  -3  10   7         39.02         40.14         6.61 o                         
  -2  10   7        428.39        449.85        12.96 o                         
  -1  10   7         98.50         88.82         6.39 o                         
   0  10   7          0.00          2.40         3.17 o                         
   1  10   7          1.31         -0.10         2.84 o                         
   2  10   7         33.59         36.34         4.41 o                         
   3  10   7         75.67         89.22         7.80 o                         
 -10  11   7        181.02        187.19        10.72 o                         
  -9  11   7         10.84         12.35         5.73 o                         
  -8  11   7         50.10         46.46         6.06 o                         
  -7  11   7          2.46          2.23         3.79 o                         
  -6  11   7        112.14        127.07         8.80 o                         
  -5  11   7          0.01          2.68         3.64 o                         
  -4  11   7        113.26        116.04         9.75 o                         
  -3  11   7        122.76        120.78         9.94 o                         
  -2  11   7          0.59          1.39         4.35 o                         
  -1  11   7        213.64        223.65        10.57 o                         
   0  11   7          5.33          2.13         3.20 o                         
   1  11   7          1.31          1.31         3.24 o                         
   2  11   7         19.00         20.53         4.26 o                         
   3  11   7         14.40         11.83         4.85 o                         
  -9  12   7          2.62         -0.94         3.75 o                         
  -8  12   7         76.50         78.69         7.45 o                         
  -7  12   7        214.49        221.57        11.39 o                         
  -6  12   7         44.44         47.47         6.15 o                         
  -5  12   7         23.17         27.98         5.17 o                         
  -4  12   7          6.27          2.62         3.73 o                         
  -3  12   7        247.30        230.92        13.28 o                         
  -2  12   7         32.12         34.71         6.38 o                         
  -1  12   7          9.00         13.11         5.35 o                         
   0  12   7         48.96         48.82         5.35 o                         
   1  12   7        117.01        118.22         7.51 o                         
   2  12   7         14.56         18.52         4.39 o                         
  -8  13   7         55.19         57.88         6.75 o                         
  -7  13   7         10.02         18.48         4.87 o                         
  -6  13   7          0.02         -0.85         3.66 o                         
  -5  13   7         12.16         12.14         4.34 o                         
  -4  13   7         53.38         60.26         6.70 o                         
  -3  13   7         12.58         10.11         4.35 o                         
  -2  13   7        143.80        165.39        11.75 o                         
  -1  13   7         24.28         23.16         6.10 o                         
   0  13   7          4.54          7.55         4.30 o                         
   1  13   7          0.10         -3.54         3.54 o                         
  -7  14   7          0.15          0.61         3.71 o                         
  -6  14   7         37.64         25.82         5.30 o                         
  -5  14   7          6.11         -0.47         3.82 o                         
  -4  14   7         45.37         46.37         6.17 o                         
  -3  14   7         43.69         47.00         6.31 o                         
  -2  14   7         72.41         73.52         8.62 o                         
  -1  14   7          4.75          5.36         4.95 o                         
   0  14   7          0.22          3.70         5.01 o                         
  -6  15   7         53.41         58.34         6.80 o                         
  -5  15   7          1.47         -1.48         3.82 o                         
  -4  15   7        159.62        168.26        12.00 o                         
  -3  15   7         15.93         19.89         5.17 o                         
  -2  15   7          0.85         -0.33         4.14 o                         
  -1  15   7        137.98        146.83        11.74 o                         
 -10   0   8         11.83         22.17         5.95 o                         
  -9   0   8        342.29        381.33        19.70 o                         
  -8   0   8         79.34         81.55         8.47 o                         
  -7   0   8        101.26        120.10         9.86 o                         
  -6   0   8         27.79         24.69         7.94 o                         
  -5   0   8         15.86         17.91         5.38 o                         
  -4   0   8         65.20         72.32         7.93 o                         
  -3   0   8        187.55        185.62        11.69 o                         
  -2   0   8        167.16        167.89        12.60 o                         
  -1   0   8         32.25         31.32         5.97 o                         
   0   0   8          7.34         10.72         4.96 o                         
   1   0   8        196.78        203.25        12.35 o                         
   2   0   8         39.85         46.26         7.05 o                         
 -10   1   8         60.26         56.60         5.38 o                         
  -9   1   8          1.07          2.92         3.19 o                         
  -8   1   8          5.45          4.76         3.27 o                         
  -7   1   8          4.53          2.55         3.13 o                         
  -6   1   8          0.41          0.31         2.93 o                         
  -5   1   8         10.71         10.56         3.44 o                         
  -4   1   8          0.01          0.94         2.94 o                         
  -3   1   8         30.55         24.67         4.08 o                         
  -2   1   8          5.85          1.59         2.93 o                         
  -1   1   8          0.14         -2.09         2.78 o                         
   0   1   8        111.99        113.40         6.79 o                         
   1   1   8         50.95         40.43         4.70 o                         
   2   1   8          0.12          1.92         3.24 o                         
 -10   2   8        104.44        111.37         7.77 o                         
  -9   2   8         10.56         10.00         3.50 o                         
  -8   2   8         28.96         37.97         4.60 o                         
  -7   2   8          9.07          6.36         3.35 o                         
  -6   2   8         43.03         49.89         4.92 o                         
  -5   2   8          7.05          7.87         3.27 o                         
  -4   2   8         48.06         55.65         5.16 o                         
  -3   2   8         83.23         75.12         5.75 o                         
  -2   2   8          3.83          4.04         3.10 o                         
  -1   2   8          4.83          1.26         3.01 o                         
   0   2   8         11.55         11.64         3.56 o                         
   1   2   8         73.26         70.31         5.67 o                         
   2   2   8         22.93         33.84         4.57 o                         
 -10   3   8          6.71          6.84         3.89 o                         
  -9   3   8          0.89          0.40         3.29 o                         
  -8   3   8          4.63         -0.82         2.86 o                         
  -7   3   8         11.19          9.53         3.39 o                         
  -6   3   8         13.71         12.39         3.57 o                         
  -5   3   8        192.64        199.73         8.60 o                         
  -4   3   8         89.92         92.49         6.14 o                         
  -3   3   8          4.08          4.61         3.08 o                         
  -2   3   8         30.60         26.95         4.15 o                         
  -1   3   8        100.12        111.11         7.35 o                         
   0   3   8          1.27          4.20         3.08 o                         
   1   3   8         26.52         31.04         4.34 o                         
   2   3   8          9.77         11.66         3.68 o                         
  -9   4   8          2.84          6.74         3.73 o                         
  -8   4   8          0.56         -0.08         3.25 o                         
  -7   4   8         22.81         29.09         4.28 o                         
  -6   4   8          0.31          3.12         3.18 o                         
  -5   4   8          8.08         10.74         3.47 o                         
  -4   4   8         13.90         11.42         3.46 o                         
  -3   4   8         49.22         43.51         4.72 o                         
  -2   4   8          0.25         -1.11         2.86 o                         
  -1   4   8         95.33         92.51         6.26 o                         
   0   4   8          0.73         -0.21         3.00 o                         
   1   4   8         17.78         14.85         3.74 o                         
  -9   5   8         53.23         56.18         6.73 o                         
  -8   5   8         28.01         29.42         5.36 o                         
  -7   5   8         45.61         55.35         5.83 o                         
  -6   5   8        151.12        162.79         7.90 o                         
  -5   5   8         37.17         36.82         4.53 o                         
  -4   5   8         90.23         98.87         6.42 o                         
  -3   5   8          0.53         -1.47         2.83 o                         
  -2   5   8         17.60         21.13         3.95 o                         
  -1   5   8        179.16        202.08         8.73 o                         
   0   5   8          0.40         -0.45         2.96 o                         
   1   5   8         27.31         17.81         3.97 o                         
  -9   6   8         48.74         52.07         6.59 o                         
  -8   6   8          2.59          5.79         4.14 o                         
  -7   6   8         33.86         36.12         5.69 o                         
  -6   6   8        183.51        186.49        10.66 o                         
  -5   6   8         46.20         53.07         5.17 o                         
  -4   6   8          1.35          2.57         3.13 o                         
  -3   6   8         12.26         13.96         3.56 o                         
  -2   6   8         22.42         23.72         4.07 o                         
  -1   6   8          1.54          1.00         3.02 o                         
   0   6   8          3.97          2.44         3.18 o                         
   1   6   8         52.40         56.27         5.36 o                         
  -8   7   8          0.32         -1.11         3.78 o                         
  -7   7   8          2.33          1.31         3.99 o                         
  -6   7   8        225.75        231.13        16.29 o                         
  -5   7   8         60.20         68.43         7.20 o                         
  -4   7   8         81.21         75.64         5.82 o                         
  -3   7   8        148.47        147.32         8.43 o                         
  -2   7   8          0.19         -0.19         3.04 o                         
  -1   7   8         30.94         28.86         4.33 o                         
   0   7   8        188.80        221.19         9.23 o                         
  -8   8   8         51.35         48.92         6.58 o                         
  -7   8   8          1.18          1.41         4.00 o                         
  -6   8   8         19.37         12.99         4.70 o                         
  -5   8   8         91.54        109.62         8.66 o                         
  -4   8   8          0.20          0.77         3.87 o                         
  -3   8   8          2.92          1.61         3.06 o                         
  -2   8   8        168.56        169.77         8.13 o                         
  -1   8   8         92.80         99.21         6.56 o                         
   0   8   8         12.54         14.95         3.87 o                         
  -7   9   8         12.76         18.96         5.18 o                         
  -6   9   8          9.85         17.82         5.12 o                         
  -5   9   8         54.89         65.35         7.24 o                         
  -4   9   8         56.19         80.32         7.69 o                         
  -3   9   8          0.27         -0.15         3.95 o                         
  -2   9   8          0.01         -0.15         3.10 o                         
  -1   9   8          2.99          6.45         3.43 o                         
  -6  10   8         36.35         34.82         5.99 o                         
  -5  10   8         17.87         22.92         5.40 o                         
  -4  10   8        246.81        252.40        12.59 o                         
  -3  10   8        310.38        303.43        13.64 o                         
  -2  10   8         22.53         23.06         5.38 o                         
                                                                                
